# Supplementary material for: Assessment of human leukocyte antigen-based neoantigen presentation to determine pan-cancer response to immunotherapy
Source: Nat Commun. 2024 Feb 8;15:1199. doi: 10.1038/s41467-024-45361-5 (PMC10853168; doi:10.1038/s41467-024-45361-5)
Supplement: Supplementary file 5 — Supplementary Data 2 [file 41467_2024_45361_MOESM5_ESM.xlsx]

## Sheet: Sheet1
Supplementary Data 2. Amino acid sequences of predicted neoantigens.
Patients (response)	Gene	cHGVS	Mutant peptide	MHC class I restriction	Predicted mutant IC50 (50nM)	WT peptide	Predicted WT IC50 (50nM)
Patient No. 1(PR)	CDKN2A	c.221delA	APEAVTMPA	HLA-B07:02	16.5	AAREGFLDT	277.9
	TP53	c.731G>T	MVGMNRRPI	HLA-A30:01	14.1718	MGGMNRRPI	2134.87
	DDR2	c.1867C>G	ARNDFVKEI	HLA-C06:02	20.5034	ARNDFLKEI	358.871
Patient No. 2 (PR)	KRAS	c.35G>T	VVGAVGVGK	HLA-A11:01	89.6342	VVGAGGVGK	7639.66
Patient No. 3 (PR)	CDKN2A	c.278C>A	AAREGFLDK	HLA-A11:01	303.36	AAREGFLDT	32862.9
	TBX3	c.209G>T	VAAETGIPF	HLA-C03:02	7.6854	GAAETGIPF	166.396
	CDH23	c.6910C>T	FGITYYMEW	HLA-B58:01	26.5251	FGITYYMER	26074.1
	PRKDC	c.5605A>C	STFDTQITQK	HLA-A11:01	9.1593	STFDTQITKK	140.233
	FMN2	c.2879C>G	AAIPPPPPLR	HLA-A11:01	398.427	AAIPPPPPLP	33524.5
	MS4A1	c.304G>T	GSLLSATEK	HLA-A11:01	26.962	GSLLAATEK	922.438
Patient No. 4(PR)	SERPINB3	c.955G>T	MTWSRGLVL	HLA-C07:02	374.699	MTGSRGLVL	2409.3
	IGF1R	c.3115G>A	KTVNEATSMR	HLA-A11:01	271.169	KTVNEAASMR	439.382
	TET2	c.4964C>T	YSPQSQLMDLY	HLA-A01:01	71.4678	YSPQSQPMDLY	134.362
	TP53	c.874A>G	KEGEPHHEL	HLA-B40:01	36.8813	KKGEPHHEL	13006.1
	RET	c.2731G>A	RSQSRIPVKW	HLA-B57:01	15.3849	RSQGRIPVKW	19.1893
	ABCG2	c.404C>T	VVMGTLMVR	HLA-A11:01	48.7093	VVMGTLTVR	132.089
	LRP1B	c.7531A>T	VTKNSSCYAY	HLA-A01:01	470.529	VTKNSSCNAY	822.031
	LRP1B	c.1819G>T	AVYWIGNNLY	HLA-A11:01	141.209	AVDWIGNNLY	904.422
	ARID1B	c.4286G>A	GQYPYPYSK	HLA-A11:01	38.318	GQYPYPYSR	320.355
	FAM46C	c.659A>C	MYGDFAEAF	HLA-C07:02	142.946	MYGDFEEAF	402.178
	EPHA4	c.490A>T	QVDIGDRILK	HLA-A11:01	124.934	QVDIGDRIMK	259.579
	LRP1B	c.1132G>A	AALALNLVNK	HLA-A11:01	25.0089	AALALDLVNK	30.2811
	SLCO1B3	c.730A>T	LSSIRITPK	HLA-A11:01	41.8146	LSTIRITPK	75.3174
	FAT1	c.9803C>T	IEANAEITYL	HLA-B40:01	64.9053	IEANAEITYS	16948.1
Patient NO.5 (PD)	CSMD1	c.8601C>A	KAVLTGELF	HLA-B57:01	119.743	NAVLTGELF	5581.09
	TSC2	c.2112G>T	KQESDWNVLK	HLA-A11:01	36.8813	KQESDWKVLK	1106.96
Patient No.6 (PD)	ESR1	c.1754C>T	YYIMGEAEGF	HLA-A24:02	41.864	YYITGEAEGF	3206.41
Patient No.7 (PD)	TP53	c.745A>G	MNRGPILTI	HLA-C12:03	166.736	MNRRPILTI	418.306
	PPM1D	c.472G>T	AMWKKLSEWPK	HLA-A03:01	75.3468	AMWKKLAEWPK	105.432
	MLL3	c.2306C>T	SLFSSSADISK	HLA-A03:01	36.4934	SSFSSSADISK	183.002
	IL7R	c.1130G>T	NVSAFDAPI	HLA-A02:06	266.431	NVSACDAPI	637.578
	LRP1B	c.4666T>A	CASPHLMKL	HLA-C12:03	59.5363	CACPHLMKL	402.178
	IGF1R	c.1267C>T	LEGNYSFYVF	HLA-B18:01	57.618	LEGNYSFYVL	658.271
	NF1	c.2999G>T	MMLNLVRYVL	HLA-A02:06	54.6346	MMLNLVRYVR	482.046
Patient No.8 (PD)	ERRFI1	c.989C>T	LRTPSPKSL	HLA-C07:02	263.747	SRTPSPKSL	368.236
	MLL	c.2990G>T	STPSSITVK	HLA-A11:01	58.2713	STPSSSTVK	149.617
	MLL2	c.10405G>T	LSGGPSSYL	HLA-C03:04	324.774	LSGGPSSDL	2124.61
	MAP2K1	c.1023C>G	FQDFVNKWLI	HLA-A02:01	75.3761	FQDFVNKCLI	411.283
	ABCC11	c.800A>T	GVVNYLFEGV	HLA-A02:01	20.9501	GDVNYLFEGV	2189.39
	POLD1	c.1331G>T	RLDTKVVSMV	HLA-A02:01	185.043	RRDTKVVSMV	29606.3
	BAP1	c.1562G>T	SANPTRPSI	HLA-C03:04	32.9808	SANPTRPSS	9319.53
	ATR	c.326G>T	LLIAATPSCHL	HLA-A02:01	127.692	LRIAATPSCHL	22439.4
	IDH2	c.515G>T	KPITIGMHA	HLA-B55:02	119.77	KPITIGRHA	401.174
	CIC	c.3614G>T	SGRPGPAPL	HLA-C03:04	293.506	SGRPGPAPR	32670.1
Abbreviations: PR, partial response; PD, progressive disease; HLA, human leukocyte antigen; WT, wild type
