# Supplementary material for: Assessment of human leukocyte antigen-based neoantigen presentation to determine pan-cancer response to immunotherapy
Source: Nat Commun. 2024 Feb 8;15:1199. doi: 10.1038/s41467-024-45361-5 (PMC10853168; doi:10.1038/s41467-024-45361-5)
Supplement: Supplementary file 6 — Supplementary Data 3 [file 41467_2024_45361_MOESM6_ESM.xlsx]

## Sheet: Sheet1
Supplementary Data 3. Predictive value of HAPS in enrolled patients.
Cohort	Sample	Batch	Cancer	ICI	PFS_Months	PFS_Event	OS_Months	OS_Event	HLA.A	HLA.B	HLA.C	TNB.A	TNB.B	TNB.C	HAPS.A	HAPS.B	HAPS.C	NeoantigenQuality	LOH	TMB	PD_L1	Stage	Age	Gender	HLA	TNB	HAPS	Group
Roh.2017	12A	Validation2	SKCM	ICI_treatment			27.8333	0	6.64	12.88	4.49	108	86	117	13.5285	24.981	9.30275	0.0426389		>14			>65	Male	8.00333	311	15.9374	High HAPS
Roh.2017	15C	Validation2	SKCM	ICI_treatment			15.5333	1	6.43	14.3	7.47	841	362	250	18.8098	36.6067	17.9256	0.0248115		>14			<=65	Female	9.4	1453	24.4473	High HAPS
Roh.2017	16C	Validation2	SKCM	ICI_treatment			20.4333	1	10.5	7.48	3.46	621	91	574	29.3348	14.6891	9.54845	0.0711287		>14			<=65	Male	7.14667	1286	17.8575	High HAPS
Roh.2017	16D	Validation2	SKCM	ICI_treatment			20.4333	1	10.5	6.99	3.46	592	435	535	29.1171	18.45	9.44291	0.0540516		>14			<=65	Male	6.98333	1562	19.0033	High HAPS
Roh.2017	18A	Validation2	SKCM	ICI_treatment			17.9667	1	7.07	9.18	7.12	72	39	13	13.1737	14.7069	8.16043	0.213456		>14			>65	Female	7.79	124	12.0137	High HAPS
Roh.2017	18C	Validation2	SKCM	ICI_treatment			17.9667	1	7.07	9.18	7.12	57	34	12	12.4674	14.1745	7.93128	0.234449		>14			>65	Female	7.79	103	11.5244	High HAPS
Roh.2017	19D	Validation2	SKCM	ICI_treatment			21.2	1	6.28	7.33	6.42	669	147	72	17.7477	15.908	11.9625	0.0945712		>14			<=65	Male	6.67667	888	15.2061	High HAPS
Roh.2017	1D	Validation2	SKCM	ICI_treatment			18.0667	1	7.02	0	7.28	72	17	55	13.0805	0	12.7268	0.0111643		>14			<=65	Female	4.76667	144	8.60245	Low HAPS
Roh.2017	20A	Validation2	SKCM	ICI_treatment			26.1333	0	3.08	9.09	3.39	2095	1250	637	10.2299	28.1541	9.50834	0.0653086		>14			<=65	Male	5.18667	3982	15.9641	High HAPS
Roh.2017	20E	Validation2	SKCM	ICI_treatment			26.1333	0	3.08	9.09	3.39	2068	1236	646	10.2125	28.1096	9.52897	0.0703698		>14			<=65	Male	5.18667	3950	15.9504	High HAPS
Roh.2017	21C	Validation2	SKCM	ICI_treatment			8.23333	1	12.49	6.65	2.9	429	186	424	32.892	15.1077	7.62233	0.0339194		>14			<=65	Male	7.34667	1039	18.5407	High HAPS
Roh.2017	22A	Validation2	SKCM	ICI_treatment			20.7667	0	3.83	9.8	5.16	391	129	381	9.93229	20.7166	13.3234	0.067559		>14			<=65	Female	6.26333	901	14.6575	High HAPS
Roh.2017	22B	Validation2	SKCM	ICI_treatment			20.7667	0	3.2	0	5.16	16	9	49	3.93744	0	8.76669	0		>14			<=65	Female	2.78667	74	4.23471	Low HAPS
Roh.2017	23A	Validation2	SKCM	ICI_treatment			22.3333	0	7.27	2.78	0	60	15	0	12.9793	3.34745	0	0.000190052		>14			<=65	Male	3.35	75	5.44227	Low HAPS
Roh.2017	24C	Validation2	SKCM	ICI_treatment			41.8	0	10.5	7.03	5.83	653	295	162	29.5636	17.3732	12.8971	0.0786232		>14			<=65	Male	7.78667	1110	19.9446	High HAPS
Roh.2017	25A	Validation2	SKCM	ICI_treatment			29.8	1	6.43	9.2	3.98	231	128	118	15.2101	19.4174	8.26068	0.0319694		>14			<=65	Female	6.53667	477	14.2961	High HAPS
Roh.2017	25C	Validation2	SKCM	ICI_treatment			29.8	1	6.43	8.76	3.98	245	169	137	15.3737	19.5387	8.51672	0.0173584		>14			<=65	Female	6.39	551	14.4764	High HAPS
Roh.2017	26C	Validation2	SKCM	ICI_treatment			41.8667	1	8.1	7.15	0	1592	821	439	25.9379	20.8413	0	0.0999455		>14			<=65	Female	5.08333	2852	15.5931	High HAPS
Roh.2017	26E	Validation2	SKCM	ICI_treatment			41.8667	1	8.1	7.15	0	1470	753	396	25.6577	20.5732	0	0.0839994		>14			<=65	Female	5.08333	2619	15.4103	High HAPS
Roh.2017	28A	Validation2	SKCM	ICI_treatment			10.4667	1	0	0	0	119	217	36	0	0	0	0.0760313		>14			<=65	Male	0	372	0	Low HAPS
Roh.2017	28D	Validation2	SKCM	ICI_treatment			10.4667	1	0	0	0	119	215	37	0	0	0	0.0735013		>14			<=65	Male	0	371	0	Low HAPS
Roh.2017	29C	Validation2	SKCM	ICI_treatment			18.2667	1	5.97	12.88	0	35	105	21	9.29113	26.0859	0	0.0890175		>14			<=65	Male	6.28333	161	11.7924	High HAPS
Roh.2017	2E	Validation2	SKCM	ICI_treatment			23.9667	0	6.39	5.29	0	31	105	36	9.61791	10.7139	0	0.0224051		>14			<=65	Male	3.89333	172	6.77726	Low HAPS
Roh.2017	31A	Validation2	SKCM	ICI_treatment			59.6667	0	3.26	3.49	4.53	553	164	280	8.94384	7.73902	11.0926	0.0513434		>14			>65	Female	3.76	997	9.2585	Low HAPS
Roh.2017	32A	Validation2	SKCM	ICI_treatment			30.9	0	10.15	0	0	28	3	41	14.8433	0	0	0		>14			>65	Female	3.38333	72	4.94778	Low HAPS
Roh.2017	33A	Validation2	SKCM	ICI_treatment			11.9667	1	9.41	9.2	0	179	66	21	21.2221	16.7999	0	0.000171797		>14			<=65	Female	6.20333	266	12.674	High HAPS
Roh.2017	33C	Validation2	SKCM	ICI_treatment			11.9667	1	9.41	9.2	0	411	166	50	24.6062	20.449	0	0.0507488		>14			<=65	Female	6.20333	627	15.0184	High HAPS
Roh.2017	34A	Validation2	SKCM	ICI_treatment			20.2667	0	5.2	6.9	3.03	4098	968	562	18.7859	20.6056	8.33404	0.0617934		>14			>65	Male	5.04333	5628	15.9085	High HAPS
Roh.2017	37B	Validation2	SKCM	ICI_treatment			18.3667	1	8.97	0	3.92	66	19	70	16.3799	0	7.25693	0.145794		>14			>65	Male	4.29667	155	7.87894	Low HAPS
Roh.2017	3C	Validation2	SKCM	ICI_treatment			14.9	1	8.94	10.34	7.19	277	152	70	21.8498	22.5897	13.3105	0.0601427		>14			<=65	Female	8.82333	499	19.25	High HAPS
Roh.2017	3D1	Validation2	SKCM	ICI_treatment			14.9	1	8.94	0	7.19	91	24	29	17.5563	0	10.6205	0.000701741		>14			<=65	Female	5.37667	144	9.39225	Low HAPS
Roh.2017	3D2	Validation2	SKCM	ICI_treatment			14.9	1	8.94	0	7.19	116	24	36	18.4896	0	11.2754	0.0771467		>14			<=65	Female	5.37667	176	9.92165	Low HAPS
Roh.2017	41A	Validation2	SKCM	ICI_treatment			28.7	0	3.2	6.62	6.18	117	21	38	6.63002	8.88684	9.83278	0.337802		>14			>65	Male	5.33333	176	8.44988	Low HAPS
Roh.2017	42E	Validation2	SKCM	ICI_treatment			70.3667	0	10.66	8.6	3.39	206	19	62	24.6882	11.1889	6.09976	0.18004		>14			<=65	Female	7.55	287	13.9923	High HAPS
Roh.2017	45C	Validation2	SKCM	ICI_treatment			44	0	7.07	11.93	0	216	108	26	16.5188	24.3065	0	0.074854		>14			<=65	Male	6.33333	350	13.6084	High HAPS
Roh.2017	45E	Validation2	SKCM	ICI_treatment			44	0	6.39	0	0	68	80	36	11.7502	0	0	0.0803821		>14			<=65	Male	2.13	184	3.91675	Low HAPS
Roh.2017	47A	Validation2	SKCM	ICI_treatment			36.4	0	10.29	9.54	5.52	1999	601	358	33.9676	26.5174	14.1041	0.0883003		>14			>65	Male	8.45	2958	24.863	High HAPS
Roh.2017	47D	Validation2	SKCM	ICI_treatment			36.4	0	10.29	9.54	5.52	292	95	51	25.3841	18.9109	9.47234	0.0745888		>14			>65	Male	8.45	438	17.9224	High HAPS
Roh.2017	49E	Validation2	SKCM	ICI_treatment			36.4667	1	7.42	14.33	4.76	1200	658	615	22.8502	40.3946	13.2784	0.075835		>14			<=65	Male	8.83667	2473	25.5077	High HAPS
Roh.2017	4D	Validation2	SKCM	ICI_treatment			36.1	1	4.76	7.86	4.24	115	78	108	9.82682	14.9153	8.63869	0.0464214		>14			>65	Male	5.62	301	11.127	High HAPS
Roh.2017	50A	Validation2	SKCM	ICI_treatment			53.8667	0	10.5	8.76	4.93	2146	1923	1968	34.9842	28.7696	16.2406	0.054101		>14			>65	Male	8.06333	6037	26.6648	High HAPS
Roh.2017	50C	Validation2	SKCM	ICI_treatment			53.8667	0	10.5	8.76	4.93	2130	1910	1921	34.9501	28.7438	16.1889	0.0650492		>14			>65	Male	8.06333	5961	26.6276	High HAPS
Roh.2017	53A	Validation2	SKCM	ICI_treatment			9.23333	1	10.26	10.17	7.33	485	272	357	27.5649	24.7758	18.72	0.0318014		>14			<=65	Male	9.25333	1114	23.6869	High HAPS
Roh.2017	53D	Validation2	SKCM	ICI_treatment			9.23333	1	10.26	9.48	7.33	544	462	410	28.0754	25.2697	19.1595	0.0415882		>14			<=65	Male	9.02333	1416	24.1682	High HAPS
Roh.2017	54A	Validation2	SKCM	ICI_treatment			23.8	0	2.78	8.34	0	410	177	99	7.26648	18.7685	0	0.0679988		>14			<=65	Male	3.70667	686	8.67833	Low HAPS
Roh.2017	54C	Validation2	SKCM	ICI_treatment			23.8	0	2.78	8.34	0	370	159	79	7.14286	18.3824	0	0.0608276		>14			<=65	Male	3.70667	608	8.50841	Low HAPS
Roh.2017	5A	Validation2	SKCM	ICI_treatment			35.0667	1	10.61	11.78	7.19	103	95	98	21.4007	23.3512	14.3486	0.0651292		>14			<=65	Female	9.86	296	19.7002	High HAPS
Roh.2017	6B	Validation2	SKCM	ICI_treatment			28.0667	1	5.28	0	0	43	6	3	8.67743	0	0	0.0533678		>14			<=65	Male	1.76	52	2.89248	Low HAPS
Roh.2017	7A	Validation2	SKCM	ICI_treatment			39.1333	0	5.04	7.57	0	73	16	26	9.42093	9.3145	0	0		>14			<=65	Male	4.20333	115	6.24514	Low HAPS
Roh.2017	7D	Validation2	SKCM	ICI_treatment			39.1333	0	5.04	0	0	9	1	15	5.04	0	0	0.000449494		>14			<=65	Male	1.68	25	1.68	Low HAPS
Roh.2017	9A	Validation2	SKCM	ICI_treatment			40.4333	0	6.43	0.86	0	74	34	9	12.0566	1.3279	0	0.0611253		>14			<=65	Male	2.43	117	4.46151	Low HAPS
Roh.2017	9C	Validation2	SKCM	ICI_treatment			40.4333	0	6.43	0.86	0	75	36	11	12.0936	1.34865	0	0.01827		>14			<=65	Male	2.43	122	4.48076	Low HAPS
Roh.2017	9D	Validation2	SKCM	ICI_treatment			40.4333	0	6.43	0.86	0	76	18	9	12.1301	1.09973	0	0.314281		>14			<=65	Male	2.43	103	4.40995	Low HAPS
Allen.2018	AC_PD1-1	Validation1	ACC	ICI_treatment	26.4839	1	27.3667	1	8.97	0.95	4.12	130	41	77	18.9919	1.54209	7.79543	0.0779248		>14				Male	4.68	248	9.44315	Low HAPS
Allen.2018	AL4602	Validation1	NSCLC	ICI_treatment	8.22581	1	8.5	1	6.32	9.8	7.4	106	37	45	12.8257	15.4819	12.3044	0.0536686	LOH=0	>14			<=65	Male	7.84	188	13.5373	High HAPS
Rizvi.2015	AL4602	Training2	NSCLC	ICI_treatment	8.4	0	40.3	0	6.32	9.8	7.4	35	14	44	9.83583	11.5257	12.2338	0.0594214	LOH=0	>14		IV	<=65	Male	7.84	93	11.1984	High HAPS
Allen.2018	AU5884	Validation1	NSCLC	ICI_treatment	1.74194	0	1.8	1	10.66	6.09	5.8	53	3	10	18.4673	3.66655	6.04008	0.0977662	LOH=0	>14			<=65	Male	7.51667	66	9.39131	Low HAPS
Rizvi.2015	AU5884	Training2	NSCLC	ICI_treatment	1.8	1	2.4	1	10.66	6.09	5.8	24	0	24	14.902	0	8.10805	0.083352	LOH=0	>14		IV	<=65	Male	7.51667	48	7.67003	Low HAPS
Allen.2018	BL3403	Validation1	NSCLC	ICI_treatment	6.35484	0	6.56667	1	8.97	8.1	4.61	56	29	8	15.7502	11.9647	4.39906	0	LOH=1	>14			>65	Female	7.22667	93	10.7046	High HAPS
Rizvi.2015	BL3403	Training2	NSCLC	ICI_treatment	6.5	1	13.3667	1	8.97	8.1	4.61	15	13	2	10.801	9.28364	2.19953	0.130814	LOH=1	>14		IV	>65	Female	7.22667	30	7.42804	Low HAPS
Allen.2018	BLADDER-15330_CCPM_0700629	Validation1	BLCA	ICI_treatment	1.74194	1	3.53333	1	7.18	0	0	239	21	18	17.0899	0	0	0.0457187		>14			>65	Male	2.39333	278	5.69664	Low HAPS
Allen.2018	BLADDER-15330_CCPM_0700691	Validation1	BLCA	ICI_treatment	3.96774	0	5.8	0	0	0	3.39	6	53	28	0	0	4.95753	0.120551		>14			<=65	Male	1.13	87	1.65251	Low HAPS
Allen.2018	BLADDER-15330_CCPM_0700692	Validation1	BLCA	ICI_treatment	3.83871	0	9.06667	0	0	0	0	14	5	17	0	0	0	0		>14			>65	Male	0	36	0	Low HAPS
Allen.2018	BLADDER-15330_CCPM_0700694	Validation1	BLCA	ICI_treatment	4.70968	0	9.56667	1	6.48	6.87	4.45	162	36	240	14.335	10.7735	10.6	0.160921		>14			<=65	Male	5.93333	438	11.9028	High HAPS
Allen.2018	BLCA_immunotherapy_responder-DFCI_11-104_011	Validation1	BLCA	ICI_treatment	19.0645	0	44.9333	1	8.97	6.21	3.4	242	36	221	21.3989	9.73853	7.9776	0.0324434		>14				Male	6.19333	499	13.0383	High HAPS
Allen.2018	BLCA-001	Validation1	BLCA	ICI_treatment	1.03226	0	3.2	0	8.97	7.02	7.58	63	72	40	16.2014	13.0805	12.2249	0.111368		>14				Male	7.85667	175	13.8356	High HAPS
Allen.2018	BLCA-002	Validation1	BLCA	ICI_treatment	16.3871	1	16.9333	1	5.36	8.17	0	14	26	7	6.30385	11.6942	0	0.00361096		>14				Male	4.51	47	5.99936	Low HAPS
Allen.2018	BLCA-003	Validation1	BLCA	ICI_treatment	0.935484	0	2.46667	0	0.87	8.92	3.12	115	23	13	1.79608	12.3115	3.57592	0.0465403		>14				Male	4.30333	151	5.89449	Low HAPS
Allen.2018	BLCA-005	Validation1	BLCA	ICI_treatment	16.2258	1	16.7667	1	3.55	8.34	6.71	200	71	20	8.17635	15.4902	8.87209	0.000168669		>14				Female	6.2	291	10.8462	High HAPS
Allen.2018	BLCA-006	Validation1	BLCA	ICI_treatment	5.32258	0	12.2667	0	6.99	10.18	3.39	65	45	17	12.7186	16.9269	4.25537	0		>14				Male	6.85333	127	11.3003	High HAPS
Allen.2018	BLCA-007	Validation1	BLCA	ICI_treatment	12.7742	1	13.2	1	5.36	8.64	6.18	2	5	28	2.55737	6.72323	9.03762	0		>14				Female	6.72667	35	6.10607	Low HAPS
Allen.2018	BLCA-008	Validation1	BLCA	ICI_treatment	3.3871	0	3.5	0	6.43	6.18	0	96	66	18	12.7749	11.2851	0	0.0182162		>14				Female	4.20333	180	8.02003	Low HAPS
Allen.2018	BLCA-009	Validation1	BLCA	ICI_treatment	3.96774	0	4.73333	0	3.2	9.8	7.06	183	85	110	7.24742	18.9581	14.44	0.0234362		>14				Male	6.68667	378	13.5485	High HAPS
Allen.2018	BLCA-010	Validation1	BLCA	ICI_treatment	15.8065	1	16.3333	1	12.49	0	7.47	143	93	53	26.9579	0	12.941	0.0543414		>14				Male	6.65333	289	13.2996	High HAPS
Allen.2018	BLCA-011	Validation1	BLCA	ICI_treatment	2.03226	0	5.63333	0	0	7.64	7.28	159	130	118	0	16.176	15.11	3.22e-07		>14				Male	4.97333	407	10.4286	High HAPS
Allen.2018	BLCA-012	Validation1	BLCA	ICI_treatment	15.4516	0	16.8	1	10.61	7.69	4.47	214	250	439	24.7472	18.4535	11.8162	0.031963		>14				Male	7.59	903	18.339	High HAPS
Allen.2018	BLCA-014	Validation1	BLCA	ICI_treatment	1.93548	0	12	1	0	0	0	24	4	1	0	0	0	1.49582		>14				Female	0	29	0	Low HAPS
Allen.2018	BLCA-015	Validation1	BLCA	ICI_treatment	2.22581	0	3.16667	0	7.07	7.15	6	156	108	23	15.525	14.5676	8.28127	0.0776065		>14				Male	6.74	287	12.7913	High HAPS
Allen.2018	BLCA-016	Validation1	BLCA	ICI_treatment	24	1	24.8	1	10.66	8.13	6.64	79	56	51	20.2869	14.2753	11.3943	0.000152436		>14				Female	8.47667	186	15.3188	High HAPS
Hellmann.2018	CA209012-10-182	Validation2	NSCLC	ICI_treatment	3.7782	1			8.1	10.39	3.83	208	37	18	18.7932	16.414	4.89763	0.00419822		>14	>=1%	IV	<=65	Male	7.44	263	13.3683	High HAPS
Hellmann.2018	CA209012-10-187	Validation2	NSCLC	ICI_treatment	7.5565	1			8.97	9.08	0.69	136	42	273	19.1664	14.8319	1.68205	0.0221376		>14		IV	<=65	Male	6.24667	451	11.8934	High HAPS
Hellmann.2018	CA209012-10-200	Validation2	NSCLC	ICI_treatment	38.6037	0			0	0	0	231	0	57	0	0	0	0.00942705		>14	>=1%	IV	<=65	Male	0	288	0	Low HAPS
Hellmann.2018	CA209012-10-211	Validation2	NSCLC	ICI_treatment	2.9897	1			10.66	4.87	7.58	190	144	176	24.3158	10.5259	17.0396	0.060121		>14	>=1%	IV	<=65	Male	7.70333	510	17.2938	High HAPS
Hellmann.2018	CA209012-10-219	Validation2	NSCLC	ICI_treatment	7.7536	1			6.43	9.03	7.28	123	92	126	13.4607	17.7754	15.3157	0.00405114		>14	>=1%	IV	>65	Female	7.58	341	15.5173	High HAPS
Hellmann.2018	CA209012-10-238	Validation2	NSCLC	ICI_treatment	7.8193	1			13.04	6.85	5.61	6	9	0	11.0201	6.85	0	0.000832738		>14		IV	<=65	Female	8.5	15	5.95669	Low HAPS
Hellmann.2018	CA209012-10-239	Validation2	NSCLC	ICI_treatment	26.152	0			5.39	7.69	4.47	196	100	228	12.3672	15.4132	10.5485	0.0143771		>14	>=1%	IV	>65	Male	5.85	524	12.7763	High HAPS
Hellmann.2018	CA209012-10-240	Validation2	NSCLC	ICI_treatment	11.6632	1			6.75	9.25	6.11	165	15	38	14.9857	11.1381	9.7214	0		>14		IV	<=65	Female	7.37	218	11.9484	High HAPS
Hellmann.2018	CA209012-10-252	Validation2	NSCLC	ICI_treatment	23.9507	1			5.29	8.73	4.39	46	33	46	8.8454	13.3698	7.34051	0.0257227		>14		IV	>65	Male	6.13667	125	9.85191	Low HAPS
Hellmann.2018	CA209012-10-256	Validation2	NSCLC	ICI_treatment	1.3799	1			6.28	7.37	5.38	147	184	16	13.6292	16.7091	6.61982	0.0391887		>14	>=1%	IV	<=65	Female	6.34333	347	12.3194	High HAPS
Hellmann.2018	CA209012-10-275	Validation2	NSCLC	ICI_treatment	3.6468	1			0	6.7	6.49	9	3	8	0	4.0338	6.19303	0		>14		IV	>65	Male	4.39667	20	3.40895	Low HAPS
Hellmann.2018	CA209012-10-285	Validation2	NSCLC	ICI_treatment	12.0903	1			6.43	7.8	4.1	14	1	9	7.56227	2.34803	4.1			>14	>=1%	IV	>65	Female	6.11	24	4.6701	Low HAPS
Hellmann.2018	CA209012-10-324	Validation2	NSCLC	ICI_treatment	1.4456	1			3.78	7.03	6.7	222	122	60	8.87659	14.692	11.9617	0.0483826		>14	<1%	IV	<=65	Male	5.83667	404	11.8434	High HAPS
Hellmann.2018	CA209012-10-325	Validation2	NSCLC	ICI_treatment	1.8727	1			7.42	0	6.77	206	32	84	17.1845	0	13.0622	0.0216136		>14	>=1%	IV	<=65	Female	4.73	322	10.0822	High HAPS
Hellmann.2018	CA209012-10-345	Validation2	NSCLC	ICI_treatment	21.5852	0			10.49	7.57	6.36	272	158	311	25.5553	16.6646	15.8628	0.0717848		>14	>=1%	IV	>65	Female	8.14	741	19.3609	High HAPS
Hellmann.2018	CA209012-10-346	Validation2	NSCLC	ICI_treatment	2.4969	1			12.13	5.75	6.18	141	31	139	26.1073	8.65461	13.2631	0.0145144		>14		IV	>65	Male	8.02	311	16.0083	High HAPS
Hellmann.2018	CA209012-10-347	Validation2	NSCLC	ICI_treatment	7.9836	1			0	0	0	207	35	52	0	0	0	0.00486872		>14	>=1%	IV	>65	Female	0	294	0	Low HAPS
Hellmann.2018	CA209012-10-352	Validation2	NSCLC	ICI_treatment	2.2669	1			10.34	8.06	5.23	20	44	34	13.6717	13.3249	8.07548	0		>14		IV	>65	Female	7.87667	98	11.6907	High HAPS
Hellmann.2018	CA209012-10-353	Validation2	NSCLC	ICI_treatment	22.1437	1			12.14	9.04	5.86	175	195	132	27.2605	20.722	12.4458	0.10754		>14	>=1%	IV	<=65	Male	9.01333	502	20.1428	High HAPS
Hellmann.2018	CA209012-10-361	Validation2	NSCLC	ICI_treatment	4.1068	1			10.5	14.1	3.12	157	62	73	23.0859	25.3707	5.832	0.00218699		>14		IV	<=65	Male	9.24	292	18.0962	High HAPS
Hellmann.2018	CA209012-10-381	Validation2	NSCLC	ICI_treatment	2.5955	1			0	0	0	127	21	545	0	0	0	0.0210625		>14		IV	<=65	Female	0	693	0	Low HAPS
Hellmann.2018	CA209012-10-384	Validation2	NSCLC	ICI_treatment	4.7639	0			6.43	8.34	6.71	76	20	24	12.1301	11.0273	9.38018	0.0191231		>14		IV	>65	Female	7.16	120	10.8459	High HAPS
Hellmann.2018	CA209012-10-395	Validation2	NSCLC	ICI_treatment	18.9897	0			10.66	0	0	482	162	137	28.6109	0	0	0.126585		>14	>=1%	IV	<=65	Female	3.55333	781	9.53696	Low HAPS
Hellmann.2018	CA209012-10-396	Validation2	NSCLC	ICI_treatment	0.0329	0			10.66	5.75	6.49	275	66	84	26.0201	10.4999	12.5219	0.00818501		>14		IV	>65	Male	7.63333	425	16.3473	High HAPS
Hellmann.2018	CA209012-10-424	Validation2	NSCLC	ICI_treatment	19.0226	0			7.62	7	6.36	235	102	188	18.0816	14.0899	14.4783	0.02564		>14	>=1%	IV	<=65	Female	6.99333	525	15.5499	High HAPS
Hellmann.2018	CA209012-10-429	Validation2	NSCLC	ICI_treatment	7.8193	1			6.43	7.04	4.22	220	69	13	15.0744	12.9895	4.83666	0.0247691		>14		IV	>65	Male	5.89667	302	10.9669	High HAPS
Hellmann.2018	CA209012-10-437	Validation2	NSCLC	ICI_treatment	8.115	1			0	0	4.82	30	71	44	0	0	7.96848	0.076439		>14	>=1%	IV	>65	Male	1.60667	145	2.65616	Low HAPS
Hellmann.2018	CA209012-10-444	Validation2	NSCLC	ICI_treatment	1.2813	1			10.88	7.65	6.11	356	621	63	27.773	21.3725	11.0358	0.0198402		>14		IV	>65	Male	8.21333	1040	20.0604	High HAPS
Hellmann.2018	CA209012-10-445	Validation2	NSCLC	ICI_treatment	13.5359	0			6.43	8.08	7.06	1322	211	1319	20.0716	18.7968	22.0313	0.0161047		>14		IV	<=65	Male	7.19	2852	20.2999	High HAPS
Hellmann.2018	CA209012-10-446	Validation2	NSCLC	ICI_treatment	3.9425	1			4.18	6.78	6.42	56	2	2	7.33956	3.23488	3.06312	0		>14	>=1%	IV	<=65	Male	5.79333	60	4.54585	Low HAPS
Hellmann.2018	CA209012-10-468	Validation2	NSCLC	ICI_treatment	5.0924	1			7.07	6.96	6.49	283	167	67	17.345	15.4882	11.893	0.0250574		>14		IV	<=65	Female	6.84	517	14.9087	High HAPS
Hellmann.2018	CA209012-13-156	Validation2	NSCLC	ICI_treatment	1.4127	1			10.2	8.69	4.24	42	28	90	16.6614	12.7082	8.30634	0.0208391		>14	>=1%	IV	>65	Female	7.71	160	12.5587	High HAPS
Hellmann.2018	CA209012-13-166	Validation2	NSCLC	ICI_treatment	6.8008	1			9.17	7.57	2.76	29	93	94	13.5452	14.9366	5.45852	0.0900014		>14	>=1%	IV	>65	Male	6.5	216	11.3134	High HAPS
Hellmann.2018	CA209012-13-170	Validation2	NSCLC	ICI_treatment	1.4784	0			2.4	12.1	6.34	27	4	1	3.47318	8.45754	1.90853	0		>14	>=1%	IV	<=65	Female	6.94667	32	4.61308	Low HAPS
Hellmann.2018	CA209012-13-195	Validation2	NSCLC	ICI_treatment	3.7125	1			4.27	8.13	6.64	95	55	64	8.4643	14.2128	12.0377	0.0363894		>14		IV	>65	Female	6.34667	214	11.5716	High HAPS
Hellmann.2018	CA209012-13-212	Validation2	NSCLC	ICI_treatment	0.3285	1			5.36	11.92	0	9	97	15	5.36	23.7354	0	0.00826752		>14	>=1%	IV	<=65	Male	5.76	121	9.69847	Low HAPS
Hellmann.2018	CA209012-13-218	Validation2	NSCLC	ICI_treatment	2.2341	1			10.52	0	0	97	63	31	20.9477	0	0	0.00887527		>14	>=1%	IV	<=65	Male	3.50667	191	6.98257	Low HAPS
Hellmann.2018	CA209012-13-234	Validation2	NSCLC	ICI_treatment	5.4209	1			5.75	9.48	6.64	138	309	333	12.3223	23.6181	16.7577	0.0273426		>14	>=1%	IV	>65	Male	7.29	780	17.566	High HAPS
Hellmann.2018	CA209012-13-235	Validation2	NSCLC	ICI_treatment	2.2998	0			7.45	7.06	5.38	224	21	3	17.5238	9.4775	3.23908	0.0131641		>14		IV	<=65	Male	6.63	248	10.0801	High HAPS
Hellmann.2018	CA209012-13-244	Validation2	NSCLC	ICI_treatment	10.6119	1			5.14	11.57	0.77	252	32	43	12.352	17.5692	1.26546	0.116812		>14		IV	<=65	Male	5.82667	327	10.3956	High HAPS
Hellmann.2018	CA209012-13-247	Validation2	NSCLC	ICI_treatment	29.9302	0			8.1	7.91	3.12	2113	542	515	26.9334	21.6323	8.46347	0.0187682		>14		IV	<=65	Female	6.37667	3170	19.0097	High HAPS
Hellmann.2018	CA209012-13-260	Validation2	NSCLC	ICI_treatment	1.6756	1			9.17	6.7	6.49	0	21	16	0	8.99423	7.98561	0		>14	<1%	IV	<=65	Female	7.45333	37	5.65995	Low HAPS
Hellmann.2018	CA209012-13-273	Validation2	NSCLC	ICI_treatment	0.0329	0			0	8.44	3.12	30	64	98	0	15.301	6.22638	0.0240179		>14		IV	<=65	Female	3.85333	192	7.17579	Low HAPS
Hellmann.2018	CA209012-13-293	Validation2	NSCLC	ICI_treatment	29.7331	0			0	9.64	6.52	728	429	701	0	25.3866	18.5581	0.0413293		>14	>=1%	IV	>65	Female	5.38667	1858	14.6483	High HAPS
Hellmann.2018	CA209012-13-296	Validation2	NSCLC	ICI_treatment	28.7803	0			3.08	0	0	904	44	919	9.10648	0	0	0.0259731		>14	>=1%	IV	<=65	Male	1.02667	1867	3.03549	Low HAPS
Hellmann.2018	CA209012-13-327	Validation2	NSCLC	ICI_treatment	2.3326	1			0	5.75	4.61	9	13	5	0	6.59024	3.58728	0		>14	>=1%	IV	<=65	Female	3.45333	27	3.3925	Low HAPS
Hellmann.2018	CA209012-13-354	Validation2	NSCLC	ICI_treatment	1.7084	1			9.39	0	0	931	407	0	27.8828	0	0	0.0213124		>14		IV	>65	Male	3.13	1338	9.29427	Low HAPS
Hellmann.2018	CA209012-13-358	Validation2	NSCLC	ICI_treatment	23	0			6.43	8.1	4.61	1606	1101	310	20.6147	24.6417	11.4916	0.0523218		>14	>=1%	IV	<=65	Female	6.38	3017	18.916	High HAPS
Hellmann.2018	CA209012-13-370	Validation2	NSCLC	ICI_treatment	22.9979	1			10.5	7.33	5.52	1450	300	547	33.1975	18.1679	15.1181	0.0908634		>14	>=1%	IV	>65	Male	7.78333	2297	22.1612	High HAPS
Hellmann.2018	CA209012-13-375	Validation2	NSCLC	ICI_treatment	17.0513	1			5.75	14.1	3.12	116	111	103	11.8921	28.894	6.29314	0.0131446		>14	>=1%	IV	>65	Female	7.65667	330	15.6931	High HAPS
Hellmann.2018	CA209012-13-380	Validation2	NSCLC	ICI_treatment	20.0411	0			3.39	6.57	6.49	102	3	19	6.82352	3.95553	8.44368	0		>14	>=1%	IV	>65	Female	5.48333	124	6.40758	Low HAPS
Hellmann.2018	CA209012-13-389	Validation2	NSCLC	ICI_treatment	21.191	0			0	7.03	6.7	89	123	73	0	14.7168	12.5239	0.113076		>14	>=1%	IV	>65	Male	4.57667	285	9.0802	Low HAPS
Hellmann.2018	CA209012-13-392	Validation2	NSCLC	ICI_treatment	2.3326	1			6.43	10.18	3.39	205	94	68	14.8782	20.1332	6.2337	0.0459957		>14	>=1%	IV	>65	Female	6.66667	367	13.7484	High HAPS
Hellmann.2018	CA209012-13-399	Validation2	NSCLC	ICI_treatment	2.5298	1			7.42	14.33	4.76	49	55	16	12.6064	25.0515	5.85694	0.112335		>14	>=1%	IV	>65	Female	8.83667	120	14.5049	High HAPS
Hellmann.2018	CA209012-13-410	Validation2	NSCLC	ICI_treatment	22.34	0			3.08	9.01	6.71	31	51	17	4.63586	15.4612	8.42288	0.0567383		>14	>=1%	IV	>65	Male	6.26667	99	9.50664	Low HAPS
Hellmann.2018	CA209012-13-414	Validation2	NSCLC	ICI_treatment	2.3326	1			10.5	10.57	3.12	93	25	35	20.7178	14.9563	4.85566	0.445578		>14		IV	>65	Female	8.06333	153	13.5099	High HAPS
Hellmann.2018	CA209012-13-436	Validation2	NSCLC	ICI_treatment	0.03	0			10.5	6.09	3.92	0	0	0	0	0	0			>14	>=1%	IV	>65	Female	6.83667	0	0	Low HAPS
Hellmann.2018	CA209012-13-442	Validation2	NSCLC	ICI_treatment	2.6283	1			10.66	11.93	7.47	87	23	26	20.7282	16.4659	10.6923	0.0262675		>14	>=1%	IV	>65	Female	10.02	136	15.9621	High HAPS
Hellmann.2018	CA209012-14-228	Validation2	NSCLC	ICI_treatment	3.3183	1			10.29	6.31	4.48	492	308	456	27.7094	15.7116	11.9164	0.043948		>14	>=1%	IV	>65	Male	7.02667	1256	18.4458	High HAPS
Hellmann.2018	CA209012-14-231	Validation2	NSCLC	ICI_treatment	2.1027	1			0	4.68	1.31	38	496	386	0	12.6189	3.3899	0.016648		>14	>=1%	IV	>65	Male	1.99667	920	5.33628	Low HAPS
Hellmann.2018	CA209012-14-329	Validation2	NSCLC	ICI_treatment	24.3121	0			8.24	7.93	5.52	3324	326	700	29.0196	19.9404	15.7084	0.0224514		>14	>=1%	IV	>65	Female	7.23	4350	21.5561	High HAPS
Hellmann.2018	CA209012-14-374	Validation2	NSCLC	ICI_treatment	21.8809	0			10.61	9.08	0.69	2	7	43	5.06226	8.20006	1.13398	0		>14	>=1%	IV	>65	Male	6.79333	52	4.79877	Low HAPS
Hellmann.2018	CA209012-1-439	Validation2	NSCLC	ICI_treatment	7.9507	1			9.72	8.14	3.49	741	1422	15	27.9003	25.6671	4.20238	0.0179421		>14	>=1%	IV	<=65	Male	7.11667	2178	19.2566	High HAPS
Hellmann.2018	CA209012-14-447	Validation2	NSCLC	ICI_treatment	3.5154	1			0	14.1	3.12	2	33	13	0	21.5939	3.57592	0		>14	>=1%	IV	>65	Female	5.74	48	8.38992	Low HAPS
Hellmann.2018	CA209012-14-472	Validation2	NSCLC	ICI_treatment	14.883	0			6.43	7.54	4.61	397	133	64	16.7172	16.0384	8.35753	0.00216664		>14		IV	<=65	Female	6.19333	594	13.7044	High HAPS
Hellmann.2018	CA209012-1-454	Validation2	NSCLC	ICI_treatment	2.2998	1			3.79	10.85	5.83	9	0	0	3.79	0	0	0		>14	>=1%	IV	<=65	Male	6.82333	9	1.26333	Low HAPS
Hellmann.2018	CA209012-1-467	Validation2	NSCLC	ICI_treatment	7.9836	1			4.67	8.42	5.9	327	215	753	11.7491	19.6561	16.9765	0.00495071		>14	>=1%	IV	<=65	Male	6.33	1295	16.1272	High HAPS
Hellmann.2018	CA209012-16-281	Validation2	NSCLC	ICI_treatment	5.1581	1			0	3.76	3.69	326	485	817	0	10.1018	10.7481	0.0136121		>14		IV	<=65	Female	2.48333	1628	6.94994	Low HAPS
Hellmann.2018	CA209012-16-286	Validation2	NSCLC	ICI_treatment	2.1027	1			5.98	7.49	3.78	114	284	49	12.323	18.3868	6.42211	6.62e-05		>14		IV	>65	Male	5.75	447	12.3773	High HAPS
Hellmann.2018	CA209012-16-401	Validation2	NSCLC	ICI_treatment	21.6181	0			8.24	0	0	721	3	80	23.5543	0	0	0.0309933		>14		IV	>65	Male	2.74667	804	7.85145	Low HAPS
Hellmann.2018	CA209012-16-418	Validation2	NSCLC	ICI_treatment	13.3388	1			7.07	9.08	4.47	89	158	125	13.8165	19.9887	9.38866	0.12852		>14		IV	<=65	Female	6.87333	372	14.3979	High HAPS
Hellmann.2018	CA209012-4-254	Validation2	NSCLC	ICI_treatment	30.3244	0			0	9.02	4.93	32	6	41	0	7.62278	8.00262	0.0104577		>14		IV	>65	Male	4.65	79	5.20847	Low HAPS
Hellmann.2018	CA209012-4-463	Validation2	NSCLC	ICI_treatment	16.46	0			7.62	10.85	5.83	1190	582	279	23.4384	30.0075	14.2669	0.0378122		>14	>=1%	IV	<=65	Female	8.1	2051	22.571	High HAPS
Hellmann.2018	CA209012-5-300	Validation2	NSCLC	ICI_treatment	6.5051	1			3.33	7.03	6.7	184	90	47	7.54968	13.7721	11.2643	0.0595324		>14		IV	<=65	Female	5.68667	321	10.862	High HAPS
Hellmann.2018	CA209012-8-316	Validation2	NSCLC	ICI_treatment	2.037	1			10.61	9.41	7.06	48	157	207	17.933	20.6894	16.3655	0.00184975		>14		IV	<=65	Female	9.02667	412	18.3293	High HAPS
Allen.2018	CA9903	Validation1	NSCLC	ICI_treatment	14.2258	0	14.7	1	8.1	9.02	5.26	353	33	57	20.6469	13.8139	9.27563	0.0484489	LOH=0	>14			<=65	Male	7.46	443	14.5788	High HAPS
Rizvi.2015	CA9903	Training2	NSCLC	ICI_treatment	14.5	1	49.5333	0	8.1	9.02	5.26	145	24	46	17.5313	12.6094	8.79523	0.0456428	LOH=0	>14		IV	<=65	Male	7.46	215	12.9786	High HAPS
Allen.2018	CANSEQU01-0100425	Validation1	NSCLC	ICI_treatment	6.67742	0	24.5	1	0	4.68	1.31	17	94	24	0	9.25575	1.8313	0.0910566		>14				Female	1.99667	135	3.69568	Low HAPS
Anagnostou.2020	CGLU111	Validation2	NSCLC	ICI_treatment			39.6429	0	0.75	2.12	6.67	281	129	48	1.83769	4.48156	11.2736	0.0433835	LOH=1	>14	>=1%	IV	>65	Male	3.18	458	5.86428	Low HAPS
Anagnostou.2020	CGLU113	Validation2	NSCLC	ICI_treatment			2.17857	1	0	14.24	3.39	358	214	89	0	33.2139	6.62488	0.0910451	LOH=1	>14		IV	<=65	Male	5.87667	661	13.2796	High HAPS
Anagnostou.2020	CGLU115	Validation2	NSCLC	ICI_treatment			3.32143	0	0	6.05	4.49	205	57	110	0	10.6687	9.1835	0.0439662	LOH=0	>14		IV	<=65	Female	3.51333	372	6.61741	Low HAPS
Anagnostou.2020	CGLU116	Validation2	NSCLC	ICI_treatment			16.75	1	7.62	1.55	3.89	80	1	75	14.5427	0.466596	7.31636	0.000422407	LOH=1	>14	>=1%	IV	<=65	Male	4.35333	156	7.44187	Low HAPS
Anagnostou.2020	CGLU117	Validation2	NSCLC	ICI_treatment			13.7143	1	13.04	6.57	6.71	86	59	55	25.2913	11.6825	11.7303	0.0328538	LOH=0	>14	>=1%	IV	<=65	Male	8.77333	200	16.2347	High HAPS
Anagnostou.2020	CGLU120	Validation2	NSCLC	ICI_treatment			17.2143	1	4.17	8.14	3.49	57	87	2	7.35349	15.8281	1.66515	0	LOH=0	>14		IV	<=65	Female	5.26667	146	8.28225	Low HAPS
Anagnostou.2020	CGLU121	Validation2	NSCLC	ICI_treatment			8.92857	1	0	9.7	6.11	29	44	23	0	16.0362	8.43309	0.0359454	LOH=0	>14	>=1%	IV	<=65	Female	5.27	96	8.15642	Low HAPS
Anagnostou.2020	CGLU124	Validation2	NSCLC	ICI_treatment			5.85714	1	10.66	3.33	3.49	33	21	2	16.3256	4.47027	1.66515	0	LOH=1	>14		IV	<=65	Female	5.82667	56	7.487	Low HAPS
Anagnostou.2020	CGLU125	Validation2	NSCLC	ICI_treatment			51.1429	0	9.74	1.75	3.12	97	207	82	19.3945	4.05661	5.98752	0.019464	LOH=0	>14	>=1%	IV	>65	Female	4.87	386	9.81289	Low HAPS
Anagnostou.2020	CGLU126	Validation2	NSCLC	ICI_treatment			15.3214	1	4.17	6.98	4.53	13	2	2	4.77935	3.33031	2.16136	0.0573808	LOH=0	<=14		IV	>65	Female	5.22667	17	3.42367	Low HAPS
Anagnostou.2020	CGLU127	Validation2	NSCLC	ICI_treatment			25.3929	1	8.24	4.98	6.67	507	277	47	22.2963	12.1713	11.2139	0.0169239	LOH=1	>14	>=1%	IV	<=65	Female	6.63	831	15.2272	High HAPS
Anagnostou.2020	CGLU128	Validation2	NSCLC	ICI_treatment			37.8214	1	10.7	12.82	4.93	18	5	37	13.6827	9.9759	7.78833	0.00245444	LOH=1	>14	>=1%	IV	<=65	Female	9.48333	60	10.4823	High HAPS
Anagnostou.2020	CGLU129	Validation2	NSCLC	ICI_treatment			15.8929	1	6.43	12.88	4.49	186	52	66	14.6079	22.2087	8.19908	0.00013766	LOH=0	>14	>=1%	IV	<=65	Male	7.93333	304	15.0052	High HAPS
Anagnostou.2020	CGLU130	Validation2	NSCLC	ICI_treatment			5.28571	0	10.49	5.63	2.76	198	56	19	24.115	9.88558	3.59084	0.336438	LOH=0	>14	>=1%	IV	>65	Female	6.29333	273	12.5305	High HAPS
Anagnostou.2020	CGLU131	Validation2	NSCLC	ICI_treatment			13.2143	1	4.13	6.58	0	8	29	78	3.94102	9.71946	0	0	LOH=0	>14	>=1%	IV	<=65	Male	3.57	115	4.55349	Low HAPS
Anagnostou.2020	CGLU132	Validation2	NSCLC	ICI_treatment			6.17857	1	10.31	2.12	6.67	37	47	8	16.2876	3.56423	6.3648	0	LOH=0	>14		IV	<=65	Male	6.36667	92	8.73887	Low HAPS
Anagnostou.2020	CGLU133	Validation2	NSCLC	ICI_treatment			93.1071	0	6.43	0	0	351	130	63	16.3743	0	0	0.0909996	LOH=0	>14	>=1%	IV	<=65	Male	2.14333	544	5.45809	Low HAPS
Anagnostou.2020	CGLU134	Validation2	NSCLC	ICI_treatment			56.5	0	10.5	0.95	4.61	5	2	1	8.17059	0.453265	1.38775	0	LOH=1	>14		IV	>65	Female	5.35333	8	3.3372	Low HAPS
Anagnostou.2020	CGLU135	Validation2	NSCLC	ICI_treatment			46.0357	0	0	5.63	7.19	227	77	79	0	10.6525	13.6832	0.0316765	LOH=0	>14		IV	<=65	Male	4.27333	383	8.1119	Low HAPS
Anagnostou.2020	CGLU159	Validation2	NSCLC	ICI_treatment			5.03571	1	10.72	11.78	0	44	10	4	17.7224	12.2676	0	0.0453527	LOH=1	>14		IV	<=65	Female	7.5	58	9.99668	Low HAPS
Anagnostou.2020	CGLU160	Validation2	NSCLC	ICI_treatment			13.25	1	6.43	9.48	6.64	57	44	40	11.3388	15.6725	10.7089	0.00965664	LOH=0	>14		IV	>65	Male	7.51667	141	12.5734	High HAPS
Anagnostou.2020	CGLU162	Validation2	NSCLC	ICI_treatment			7	0	0	7.69	0	11	44	11	0	12.7132	0	1.89e-06	LOH=0	>14		IV	>65	Female	2.56333	66	4.23773	Low HAPS
Anagnostou.2020	CGLU163	Validation2	NSCLC	ICI_treatment			38.6071	0	4.67	7.39	7.28	46	76	92	7.8087	13.9412	14.3306	0.0330581	LOH=0	>14	>=1%	IV	>65	Male	6.44667	214	12.0268	High HAPS
Anagnostou.2020	CGLU168	Validation2	NSCLC	ICI_treatment			12.6429	0	0	0.95	4.61	293	129	42	0	2.00825	7.53029	0.0119649	LOH=0	>14	>=1%	IV	>65	Male	1.85333	464	3.17951	Low HAPS
Anagnostou.2020	CGLU169	Validation2	NSCLC	ICI_treatment			0.75	1	0	7.5	6.67	20	68	23	0	13.7914	9.20601	0.140775	LOH=1	>14	>=1%	IV	<=65	Female	4.72333	111	7.66579	Low HAPS
Anagnostou.2020	CGLU172	Validation2	NSCLC	ICI_treatment			9	1	12.01	6.96	6	93	411	16	23.6973	18.1997	7.38269	0.0168189	LOH=1	>14	>=1%	IV	<=65	Female	8.32333	520	16.4265	High HAPS
Anagnostou.2020	CGLU178	Validation2	NSCLC	ICI_treatment			1	0	7.03	7.7	0	5	0	1	5.4704	0	0		LOH=0	>14		IV	>65	Male	4.91	6	1.82347	Low HAPS
Anagnostou.2020	CGLU180	Validation2	NSCLC	ICI_treatment			10.9286	0	7.86	7.75	2.84	4	1	10	5.4939	2.33298	2.95756	0.360031	LOH=0	>14	<1%	IV	>65	Male	6.15	15	3.59481	Low HAPS
Anagnostou.2020	CGLU181	Validation2	NSCLC	ICI_treatment			15.6429	0	9.72	2.12	6.67	323	268	55	24.4025	5.15107	11.6604	0.00353193	LOH=0	>14		IV	<=65	Male	6.17	646	13.738	High HAPS
Anagnostou.2020	CGLU185	Validation2	NSCLC	ICI_treatment			37.6071	0	7.76	8.1	6.43	212	157	0	18.0682	17.8091	0	0.01051	LOH=0	>14		IV	<=65	Female	7.43	369	11.9591	High HAPS
Anagnostou.2020	CGLU187	Validation2	NSCLC	ICI_treatment			2.21429	1	8.24	8.17	0	326	30	10	20.7199	12.1844	0	0.0419845	LOH=1	>14		IV	<=65	Female	5.47	366	10.9681	High HAPS
Anagnostou.2020	CGLU189	Validation2	NSCLC	ICI_treatment			25.8929	1	7.52	9.48	6.64	227	119	126	17.7317	19.7106	13.9693	0.000304089	LOH=0	>14		IV	<=65	Female	7.88	472	17.1372	High HAPS
Anagnostou.2020	CGLU193	Validation2	NSCLC	ICI_treatment			2.25	1	0	4.94	5.52	271	131	64	0	10.4756	10.0073	0.0347859	LOH=0	>14	>=1%	IV	<=65	Male	3.48667	466	6.82764	Low HAPS
Anagnostou.2020	CGLU197	Validation2	NSCLC	ICI_treatment			38.3929	0	6.43	7.62	6.67	18	17	0	8.22239	9.56518	0	0	LOH=0	>14		IV	>65	Male	6.90667	35	5.92919	Low HAPS
Anagnostou.2020	CGLU198	Validation2	NSCLC	ICI_treatment			2.78571	1	6.06	8.19	0	2	3	1	2.89135	4.93087	0		LOH=0	<=14		IV	<=65	Female	4.75	6	2.60741	Low HAPS
Anagnostou.2020	CGLU199	Validation2	NSCLC	ICI_treatment			9.21429	1	9.18	3.88	4.66	51	33	22	15.7529	5.94214	6.34565	0.0709036	LOH=1	>14		IV	<=65	Male	5.90667	106	9.3469	Low HAPS
Anagnostou.2020	CGLU200	Validation2	NSCLC	ICI_treatment			0.714286	1	3.07	8.34	6.71	83	23	12	5.90754	11.511	7.47456	0.0600221	LOH=0	>14		IV	<=65	Male	6.04	118	8.29769	Low HAPS
Anagnostou.2020	CGLU201	Validation2	NSCLC	ICI_treatment			2.5	0	10.61	0	0	90	42	25	20.7854	0	0	0.188747	LOH=1	>14		IV	<=65	Male	3.53667	157	6.92848	Low HAPS
Anagnostou.2020	CGLU203	Validation2	NSCLC	ICI_treatment			3.92857	0	10.61	9.15	6.59	17	24	67	13.3184	12.7912	12.0762	0.115987	LOH=0	>14		IV	<=65	Female	8.78333	108	12.7286	High HAPS
Anagnostou.2020	CGLU208	Validation2	NSCLC	ICI_treatment			25.0357	1	7.42	7.77	6.77	121	11	43	15.4808	8.38524	11.1262	0.0027919	LOH=1	>14	>=1%	IV	>65	Female	7.32	175	11.6641	High HAPS
Anagnostou.2020	CGLU211	Validation2	NSCLC	ICI_treatment			28	0	4.44	7.02	2.87	153	88	220	9.71259	13.6847	6.72841	0.0640052	LOH=0	>14	>=1%	IV	>65	Female	4.77667	461	10.0419	High HAPS
Anagnostou.2020	CGLU212	Validation2	NSCLC	ICI_treatment			12.25	0	8.19	8.76	4.93	131	234	309	17.3675	20.7706	12.2824	0.0632629	LOH=1	>14	>=1%	IV	<=65	Male	7.29333	674	16.8068	High HAPS
Anagnostou.2020	CGLU213	Validation2	NSCLC	ICI_treatment			7.53571	0	7.42	13.74	6.3	582	79	47	20.5213	26.1485	10.5918	0.0967166	LOH=1	>14	>=1%	IV	>65	Female	9.15333	708	19.0872	High HAPS
Anagnostou.2020	CGLU227	Validation2	NSCLC	ICI_treatment			21.75	0	9.33	8.85	5.83	54	21	14	16.2376	11.8804	6.85661	0.325293	LOH=0	>14	>=1%	IV	>65	Male	8.00333	89	11.6582	High HAPS
Anagnostou.2020	CGLU229	Validation2	NSCLC	ICI_treatment			2.92857	1	6.13	10.35	5.38	0	0	0	0	0	0		LOH=0	<=14	>=1%	IV	>65	Male	7.28667	0	0	Low HAPS
Anagnostou.2020	CGLU230	Validation2	NSCLC	ICI_treatment			13.2857	0	10.94	8.35	5.27	54	11	17	19.0396	9.01116	6.61529	0.0281736	LOH=0	>14	>=1%	IV	<=65	Female	8.18667	82	11.5553	High HAPS
Anagnostou.2020	CGLU231	Validation2	NSCLC	ICI_treatment			18.2857	1	5.3	8.42	5.9	45	11	39	8.81262	9.08671	9.45215	0.232496	LOH=0	>14	>=1%	IV	<=65	Male	6.54	95	9.11716	Low HAPS
Anagnostou.2020	CGLU232	Validation2	NSCLC	ICI_treatment			2.64286	1	0	0	0	47	9	5	0	0	0	0.00158436	LOH=0	>14	>=1%	IV	>65	Male	0	61	0	Low HAPS
Anagnostou.2020	CGLU233	Validation2	NSCLC	ICI_treatment			17.25	0	6.33	7.24	7.28	412	31	64	16.559	10.8973	13.198	0.0726761	LOH=0	>14		IV	>65	Male	6.95	507	13.5514	High HAPS
Anagnostou.2020	CGLU240	Validation2	NSCLC	ICI_treatment			13.1071	0	11.42	7.4	7.33	463	265	395	30.4516	17.9441	19.0411	0.0118671	LOH=0	>14		IV	<=65	Male	8.71667	1123	22.479	High HAPS
Anagnostou.2020	CGLU243	Validation2	NSCLC	ICI_treatment			5.21429	1	8.34	9.8	5.99	28	21	76	12.1964	13.1557	11.3001	0.199229	LOH=0	>14	>=1%	IV	>65	Female	8.04333	125	12.2174	High HAPS
Anagnostou.2020	CGLU244	Validation2	NSCLC	ICI_treatment			7.64286	1	8.48	10.2	5.9	105	52	164	17.1746	17.5876	13.0832	0.0624513	LOH=1	>14	>=1%	IV	<=65	Male	8.19333	321	15.9485	High HAPS
Anagnostou.2020	CGLU246	Validation2	NSCLC	ICI_treatment			20.1786	0	6.32	6.96	6.36	36	30	42	9.91103	10.3799	10.3889	0.291502	LOH=0	>14	>=1%	IV	>65	Male	6.54667	108	10.2266	High HAPS
Anagnostou.2020	CGLU247	Validation2	NSCLC	ICI_treatment			2.57143	1	7.62	8.13	6.64	28	43	57	11.1435	13.3613	11.7092	0	LOH=0	>14	>=1%	IV	>65	Male	7.46333	128	12.0713	High HAPS
Anagnostou.2020	CGLU248	Validation2	NSCLC	ICI_treatment			5.64286	1	6.43	10.74	3.39	183	59	44	14.5628	19.0973	5.60439	0.0378414	LOH=1	>14	>=1%	IV	>65	Male	6.85333	286	13.0882	High HAPS
Anagnostou.2020	CGLU252	Validation2	NSCLC	ICI_treatment			10.1071	1	10.52	14.33	6.71	60	70	19	18.7817	26.5285	8.72991	0.0330721	LOH=0	>14		IV	>65	Female	10.52	149	18.0134	High HAPS
Anagnostou.2020	CGLU257	Validation2	NSCLC	ICI_treatment			15.1071	1	10.5	7.03	6.7	66	21	13	19.1738	9.43723	7.67906	0	LOH=0	>14		IV	>65	Male	8.07667	100	12.0967	High HAPS
Anagnostou.2020	CGLU260	Validation2	NSCLC	ICI_treatment			1.21429	0	7.42	0.95	4.12	129	21	60	15.6855	1.2753	7.35556	0.173347	LOH=0	>14		IV	>65	Male	4.16333	210	8.10544	Low HAPS
Anagnostou.2020	CGLU262	Validation2	NSCLC	ICI_treatment			19	0	0	10.83	4.24	64	35	90	0	16.8548	8.30634	0.00506286	LOH=1	>14	>=1%	IV	>65	Male	5.02333	189	8.38703	Low HAPS
Anagnostou.2020	CGLU266	Validation2	NSCLC	ICI_treatment			42.75	0	0	9.64	4.24	15	16	15	0	11.8615	5.10547	0.0456651	LOH=0	>14	>=1%	IV	>65	Female	4.62667	46	5.65567	Low HAPS
Anagnostou.2020	CGLU268	Validation2	NSCLC	ICI_treatment			20.8214	0	10.5	14.24	3.39	368	283	162	26.9538	34.9353	7.49932	0.0422308	LOH=0	>14	>=1%	IV	<=65	Female	9.37667	813	23.1294	High HAPS
Anagnostou.2020	CGLU270	Validation2	NSCLC	ICI_treatment			28.7143	0	10.66	8.13	6.64	370	234	280	27.3895	19.2768	16.2594	0.0291765	LOH=0	>14	>=1%	IV	<=65	Male	8.47667	884	20.9752	High HAPS
Anagnostou.2020	CGLU274	Validation2	NSCLC	ICI_treatment			6.5	0	5.3	10.35	7.4	123	43	95	11.0951	17.0097	14.6688	0.0597365	LOH=1	>14		IV	>65	Female	7.68333	261	14.2579	High HAPS
Anagnostou.2020	CGLU286	Validation2	NSCLC	ICI_treatment			14.0357	1	8.92	8.81	1.31	8	7	7	8.51184	7.95622	1.18305	0	LOH=0	<=14		IV	<=65	Male	6.34667	22	5.8837	Low HAPS
Anagnostou.2020	CGLU287	Validation2	NSCLC	ICI_treatment			2.67857	1	5.75	14.3	7.47	81	56	51	11.0044	25.109	12.8185	0.0203327	LOH=0	>14		IV	>65	Female	9.17333	188	16.3107	High HAPS
Anagnostou.2020	CGLU288	Validation2	NSCLC	ICI_treatment			5.03571	1	6.43	10.35	6.11	156	63	50	14.1196	18.694	10.4333	0.00329328	LOH=1	>14		IV	<=65	Female	7.63	269	14.4156	High HAPS
Anagnostou.2020	CGLU289	Validation2	NSCLC	ICI_treatment			15.1071	1	10.66	9.2	4.99	305	123	53	26.4978	19.2595	8.64464	0.0188869	LOH=0	>14	>=1%	IV	<=65	Female	8.28333	481	18.134	High HAPS
Anagnostou.2020	CGLU295	Validation2	NSCLC	ICI_treatment			3.5	1	10.2	9.93	4.75	2	4	13	4.86664	6.94077	5.44411	0.000557385	LOH=0	<=14	>=1%	IV	>65	Male	8.29333	19	5.75051	Low HAPS
Anagnostou.2020	CGLU299	Validation2	NSCLC	ICI_treatment			6.75	0	6.78	10.33	6.11	0	3	0	0	6.21928	0		LOH=1	<=14	>=1%	IV	<=65	Female	7.74	3	2.07309	Low HAPS
Anagnostou.2020	CGLU304	Validation2	NSCLC	ICI_treatment			7.96429	1	7.72	8.81	3.33	131	56	26	16.3708	15.4693	4.76644	0.014858	LOH=0	>14	>=1%	IV	>65	Male	6.62	213	12.2022	High HAPS
Anagnostou.2020	CGLU305	Validation2	NSCLC	ICI_treatment			15.7143	0	6.43	9.48	7.33	7	6	9	5.80687	8.01153	7.33	0	LOH=0	<=14		IV	<=65	Female	7.74667	22	7.04947	Low HAPS
Anagnostou.2020	CGLU307	Validation2	NSCLC	ICI_treatment			18.6071	0	0	9.48	7.33	27	38	26	0	15.0833	10.4919	0	LOH=0	>14		IV	>65	Female	5.60333	91	8.52506	Low HAPS
Anagnostou.2020	CGLU309	Validation2	NSCLC	ICI_treatment			2.71429	1	3.26	8.45	4.37	118	53	8	6.76628	14.6387	4.17004	3.23e-06	LOH=1	>14	>=1%	IV	>65	Male	5.36	179	8.52502	Low HAPS
Anagnostou.2020	CGLU310	Validation2	NSCLC	ICI_treatment			14.25	0	10.49	2.86	6.77	261	177	106	25.368	6.4362	13.7389	0.0560259	LOH=0	>14	>=1%	IV	<=65	Female	6.70667	544	15.181	High HAPS
Anagnostou.2020	CGLU311	Validation2	NSCLC	ICI_treatment			15.6071	0	8.85	10.25	6.77	518	219	234	24.0292	24.0098	16.0521	0.0589232	LOH=1	>14	>=1%	IV	>65	Female	8.62333	971	21.3637	High HAPS
Anagnostou.2020	CGLU327	Validation2	NSCLC	ICI_treatment			14	0	0	3.3	5.87	20	12	0	0	3.67601	0	0	LOH=0	>14		IV	>65	Male	3.05667	32	1.22534	Low HAPS
Anagnostou.2020	CGLU329	Validation2	NSCLC	ICI_treatment			13.8571	0	7.52	8.13	7.47	127	40	19	15.8462	13.1119	9.71869	0.0214464	LOH=0	>14	>=1%	IV	>65	Female	7.70667	186	12.8923	High HAPS
Anagnostou.2020	CGLU334	Validation2	NSCLC	ICI_treatment			29	0	8.19	9.25	4.38	1	3	11	2.46544	5.56905	4.72681		LOH=0	<=14	>=1%	IV	>65	Male	7.27333	15	4.25377	Low HAPS
Anagnostou.2020	CGLU337	Validation2	NSCLC	ICI_treatment			13.6429	0	0	8.72	7.09	618	151	442	0	19.0257	18.763	0.0243555	LOH=0	>14	>=1%	IV	<=65	Male	5.27	1211	12.5962	High HAPS
Anagnostou.2020	CGLU341	Validation2	NSCLC	ICI_treatment			12.75	0	6.43	9.51	0	595	120	53	17.8448	19.8073	0	0.0172627	LOH=0	>14		IV	<=65	Female	5.31333	768	12.5507	High HAPS
Anagnostou.2020	CGLU348	Validation2	NSCLC	ICI_treatment			2.75	1	8.24	6.69	6.43	395	163	2	21.405	14.8173	3.06789	0.0374701	LOH=1	>14		IV	<=65	Female	7.12	560	13.0967	High HAPS
Anagnostou.2020	CGLU389	Validation2	NSCLC	ICI_treatment			9.25	0	12.01	13.88	2.6	63	32	0	21.6922	21.077	0	0.0128543	LOH=1	>14		IV	<=65	Male	9.49667	95	14.2564	High HAPS
Anagnostou.2020	CGLU436	Validation2	NSCLC	ICI_treatment			2.5	0	10.5	11.93	7.19	15	11	8	12.6433	12.8746	6.861	0	LOH=1	>14		IV	<=65	Male	9.87333	34	10.793	High HAPS
Anagnostou.2020	CGLU510	Validation2	NSCLC	ICI_treatment			15.6429	0	8.62	7.79	5.8	231	18	63	20.3905	9.96149	10.4758	0.0116627	LOH=0	>14	>=1%	IV	<=65	Female	7.40333	312	13.6093	High HAPS
Anagnostou.2020	CGLU512	Validation2	NSCLC	ICI_treatment			26.5	0	4.67	6.58	4.17	17	5	81	5.86212	5.12024	7.9806	0.000123767	LOH=0	>14	>=1%	IV	>65	Female	5.14	103	6.32099	Low HAPS
Anagnostou.2020	CGLU514	Validation2	NSCLC	ICI_treatment			27.9286	0	0	5.51	0	66	6	126	0	4.65649	0	3.83e-07	LOH=1	>14		IV	>65	Female	1.83667	198	1.55216	Low HAPS
Anagnostou.2020	CGLU515	Validation2	NSCLC	ICI_treatment			30.5357	0	8.1	14.33	4.76	1041	412	434	24.4447	37.4866	12.5592	0.0378851	LOH=1	>14	>=1%	IV	>65	Male	9.06333	1887	24.8302	High HAPS
Anagnostou.2020	CGLU519	Validation2	NSCLC	ICI_treatment			3.28571	1	10.26	6.6	5.79	288	388	32	25.2488	17.0937	8.7922	0.0266785	LOH=1	>14		IV	<=65	Male	7.55	708	17.0449	High HAPS
Anagnostou.2020	CGLU521	Validation2	NSCLC	ICI_treatment			10.0357	0	5.75	14.24	3.39	237	402	169	13.6653	37.0995	7.56122	0.038184	LOH=0	>14	<1%	IV	<=65	Female	7.79333	808	19.442	High HAPS
Allen.2018	CR0095	Validation1	SKCM	ICI_treatment	14.6774	1	69.35	1	7.52	6.06	6.71	282	20	32	18.4374	8.01265	10.1892	0.104842	LOH=0	>14				Male	6.76333	334	12.2131	High HAPS
Snyder.2014	CR0095	Validation2	SKCM	ICI_treatment			67.9369	0	7.52	6.06	6.71	150	0	34	16.3859	0	10.3607		LOH=0	>14		IV	>65	Male	6.76333	184	8.91553	Low HAPS
Allen.2018	CR04885	Validation1	SKCM	ICI_treatment	19.1935	1	25.55	1	10.29	8.81	1.31	1650	651	349	33.1106	24.7935	3.33273	0.132209	LOH=0	>14				Female	6.80333	2650	20.4123	High HAPS
Snyder.2014	CR04885	Validation2	SKCM	ICI_treatment			25.6175	0	10.29	8.81	1.31	873	428	563	30.2682	23.1919	3.60418		LOH=0	>14		III	<=65	Female	6.80333	1864	19.0214	High HAPS
Allen.2018	CR06670	Validation1	SKCM	ICI_treatment	37.9355	0	45.0167	0	9.74	9.25	1.63	138	148	421	20.873	20.102	4.27926	0.0318809	LOH=0	>14				Female	6.87333	707	15.0847	High HAPS
Snyder.2014	CR06670	Validation2	SKCM	ICI_treatment			44.4304	1	13.04	9.25	1.63	54	37	240	22.6943	14.613	3.88269		LOH=0	>14		III	>65	Female	7.97333	331	13.73	High HAPS
Allen.2018	CR1509	Validation1	SKCM	ICI_treatment	16.2581	1	54.75	1	5.43	8.07	6.18	180	165	206	12.2592	17.9163	14.3127	0.0989649	LOH=0	>14				Female	6.56	551	14.8294	High HAPS
Snyder.2014	CR1509	Validation2	SKCM	ICI_treatment			53.8889	0	5.43	8.07	6.18	103	115	3	10.9525	16.6602	3.72073		LOH=0	>14		IV	<=65	Female	6.56	221	10.4445	High HAPS
Allen.2018	CR22640	Validation1	SKCM	ICI_treatment	48.7742	1	52.3167	1	6.43	3.98	5.74	364	73	18	16.4755	7.43954	7.34005	0.19716	LOH=0	>14				Male	5.38333	455	10.4184	High HAPS
Snyder.2014	CR22640	Validation2	SKCM	ICI_treatment			51.235	0	6.43	3.98	5.74	163	0	46	14.2414	0	9.59784		LOH=0	>14		IV	>65	Male	5.38333	209	7.94643	Low HAPS
Allen.2018	CR3665	Validation1	SKCM	ICI_treatment	10.8387	1	32.85	1	4.85	6.06	6.42	170	15	11	10.83	7.29697	6.92834	0.0972892	LOH=0	>14				Male	5.77667	196	8.35178	Low HAPS
Snyder.2014	CR3665	Validation2	SKCM	ICI_treatment			31.8793	0	4.85	6.06	6.42	26	0	19	6.94211	0	8.35261		LOH=0	>14		IV	>65	Male	5.77667	45	5.09824	Low HAPS
Snyder.2014	CR4880	Validation2	SKCM	ICI_treatment			64.3509	0	10.5	7	6.36	573	705	715	28.9686	19.9416	18.1572		LOH=0	>14		IV	<=65	Male	7.95333	1993	22.3558	High HAPS
Allen.2018	CR6126	Validation1	SKCM	ICI_treatment	22.8065	1	23.5667	1	6.32	9.02	3.45	469	65	147	16.8877	16.4123	7.4874	0.0737204	LOH=0	>14				Female	6.26333	681	13.5958	High HAPS
Snyder.2014	CR6126	Validation2	SKCM	ICI_treatment			22.8156	0	6.32	9.02	3.45	188	40	205	14.3872	14.5473	7.98284		LOH=0	>14		IV	>65	Female	6.26333	433	12.3058	High HAPS
Allen.2018	CR6161	Validation1	SKCM	ICI_treatment	30.7097	0	31.7333	0	0	11.73	2.9	405	253	425	0	28.2087	7.62529	0.0648898	LOH=0	>14				Male	4.87667	1083	11.9447	High HAPS
Snyder.2014	CR6161	Validation2	SKCM	ICI_treatment			31.3214	1	0	11.73	2.9	221	151	526	0	25.593	7.89325		LOH=0	>14		IV	>65	Male	4.87667	898	11.1621	High HAPS
Snyder.2014	CR7623	Validation2	SKCM	ICI_treatment			64.8444	0	5.2	6.31	4.82	240	114	59	12.3865	13.003	8.57069		LOH=0	>14		IV	<=65	Male	5.44333	413	11.3201	High HAPS
Allen.2018	CR9306	Validation1	SKCM	ICI_treatment	9.48387	1	64.4833	1	0	8.88	7.09	274	234	446	0	21.0551	18.7907	0.0764059	LOH=0	>14				Male	5.32333	954	13.2819	High HAPS
Snyder.2014	CR9306	Validation2	SKCM	ICI_treatment			63.5613	0	0	8.88	7.09	126	77	7	0	16.8018	6.40291		LOH=0	>14		IV	<=65	Male	5.32333	210	7.7349	Low HAPS
Allen.2018	CR9699	Validation1	SKCM	ICI_treatment	11.7419	1	53.5333	1	12.53	8.25	6.43	450	605	1	33.2568	22.9554	1.93562	0.0458861	LOH=1	>14				Male	9.07	1056	19.3826	High HAPS
Snyder.2014	CR9699	Validation2	SKCM	ICI_treatment			52.8361	0	12.53	8.25	6.43	186	206	2	28.4662	19.1068	3.06789		LOH=1	>14		IV	>65	Male	9.07	394	16.8803	High HAPS
Snyder.2014	CRNR0244	Validation2	SKCM	ICI_treatment			25.2173	0	5.75	14.3	7.47	94	104	118	11.3719	28.903	15.5043		LOH=0	>14		IV	<=65	Male	9.17333	316	18.5931	High HAPS
Snyder.2014	CRNR2472	Validation2	SKCM	ICI_treatment			20.414	0	7.1	5.43	4.93	160	226	252	15.6685	12.7932	11.8474		LOH=0	>14		IV	>65	Male	5.82	638	13.4364	High HAPS
Snyder.2014	CRNR4941	Validation2	SKCM	ICI_treatment			86.4591	0	4.06	6.02	2.82	92	11	15	7.99204	6.49667	3.39562		LOH=0	>14		IV	<=65	Female	4.3	118	5.96144	Low HAPS
Allen.2018	CU9061	Validation1	NSCLC	ICI_treatment	3.90323	1	4.03333	1	6.64	7.47	1.63	141	64	278	14.2912	13.5425	3.98633	0.024416	LOH=1	>14			<=65	Male	5.24667	483	10.6067	High HAPS
Rizvi.2015	CU9061	Training2	NSCLC	ICI_treatment	4	0	15.5667	1	6.64	7.47	1.63	66	30	150	12.1251	11.1405	3.55173	0.0149293	LOH=1	>14		IV	<=65	Male	5.24667	246	8.93911	Low HAPS
Allen.2018	DFCI_MM_1	Validation1	SKCM	ICI_treatment	17.6774	0	20	1	6.32	6.96	4.24	25	10	19	8.94263	7.24809	5.51637	0		>14				Female	5.84	54	7.2357	Low HAPS
Allen.2018	DFCI_MM_2	Validation1	SKCM	ICI_treatment	11.7742	0	12.1667	1	3.2	7.38	6.49	706	550	63	9.11814	20.2297	11.7221	0.0785126		>14				Female	5.69	1319	13.69	High HAPS
Allen.2018	DFCI-11-104	Validation1	NSCLC	ICI_treatment	21.2903	1	22	1	7.62	8.33	7.12	870	397	89	22.4029	21.657	13.9142	0.0437462		>14			<=65	Male	7.69	1356	19.3247	High HAPS
Allen.2018	DI6359	Validation1	NSCLC	ICI_treatment	9.6129	1	9.93333	1	3.08	8.73	3.19	206	43	205	7.13319	14.3473	7.38124	0.0370422	LOH=0	>14			<=65	Female	5	454	9.62059	Low HAPS
Rizvi.2015	DI6359	Training2	NSCLC	ICI_treatment	9.8	0	29.1	1	3.08	8.73	3.19	85	26	123	5.95826	12.4958	6.67802	0.0382801	LOH=0	>14		IV	<=65	Female	5	234	8.37736	Low HAPS
Allen.2018	DM123062	Validation1	NSCLC	ICI_treatment	1.83871	0	1.9	1	6.43	5.4	3.35	123	35	21	13.4607	8.40403	4.49712	1.27e-06	LOH=0	>14			<=65	Male	5.06	179	8.78728	Low HAPS
Rizvi.2015	DM123062	Training2	NSCLC	ICI_treatment	1.9	1	2.9	1	6.43	5.4	3.35	40	16	9	10.3702	6.64442	3.35	0.0778464	LOH=0	>14		IV	<=65	Male	5.06	65	6.78821	Low HAPS
Allen.2018	FR9547	Validation1	NSCLC	ICI_treatment	4.09677	1	4.23333	1	10.66	7.69	0	176	79	24	23.9634	14.6348	0	0.123168	LOH=1	>14			<=65	Female	6.11667	279	12.8661	High HAPS
Rizvi.2015	FR9547	Training2	NSCLC	ICI_treatment	4.2	0	25.9	1	10.66	7.69	0	101	56	52	21.4117	13.5027	0	0.120487	LOH=1	>14		IV	<=65	Female	6.11667	209	11.6381	High HAPS
Rizvi.2015	GR0134	Training2	NSCLC	ICI_treatment	8.3	1	34.1667	0	7.73	10.03	6.3	14	0	5	9.09119	0	4.90235	0.0252366	LOH=0	>14		IV	>65	Male	8.02	19	4.66451	Low HAPS
Allen.2018	GR4788	Validation1	NSCLC	ICI_treatment	1.83871	0	1.9	1	5.36	9.09	4.82	8	33	1	5.11474	13.9211	1.45096	0	LOH=0	>14			<=65	Male	6.42333	42	6.82895	Low HAPS
Rizvi.2015	GR4788	Training2	NSCLC	ICI_treatment	1.9	1	2.76667	1	5.36	9.09	4.82	4	16	5	3.74648	11.1848	3.75069	0	LOH=0	>14		IV	<=65	Male	6.42333	25	6.22732	Low HAPS
Allen.2018	HE3202	Validation1	NSCLC	ICI_treatment	14.4194	1	14.9	1	5.77	9.15	4.39	552	131	323	15.8255	19.4033	11.0213	0.102254	LOH=0	>14			<=65	Female	6.43667	1006	15.4167	High HAPS
Rizvi.2015	HE3202	Training2	NSCLC	ICI_treatment	14.7	0	46.4	0	5.77	9.15	4.39	220	18	316	13.5271	11.7006	10.9797	0.101536	LOH=0	>14		IV	<=65	Female	6.43667	554	12.0691	High HAPS
Allen.2018	HNSCC-186	Validation1	HNSC	ICI_treatment	19.2258	0	20.6667	0	0.87	5.63	7.19	55	9	5	1.52092	5.63	5.59491	0.657665		>14				Male	4.56333	69	4.24861	Low HAPS
Allen.2018	HNSCC-215	Validation1	HNSC	ICI_treatment	2.09677	0	8.86667	0	0	0.88	7.27	53	12	15	0	0.98027	8.75395	0.0673879		>14				Male	2.71667	80	3.24474	Low HAPS
Allen.2018	HNSCC-238	Validation1	HNSC	ICI_treatment	10.1613	0	15.3333	1	8.1	9.02	4.99	36	4	3	12.7024	6.30471	3.00428	0		>14				Male	7.37	43	7.33714	Low HAPS
Allen.2018	HNSCC-239	Validation1	HNSC	ICI_treatment	4.45161	0	13.4	0	12.49	7.03	6.7	14	25	3	14.6894	9.94726	4.0338	0		>14				Male	8.74	42	9.55681	Low HAPS
Allen.2018	HNSCC-243	Validation1	HNSC	ICI_treatment	1.77419	0	3.76667	1	7.07	14.1	3.12	32	22	5	10.7359	19.2004	2.42783	0.00089151		>14				Male	8.09667	59	10.788	High HAPS
Allen.2018	HNSCC-258	Validation1	HNSC	ICI_treatment	12.1935	1	12.6	1	6.23	8.64	4.82	448	91	11	16.5235	16.9671	5.20165	0.0273411		>14				Male	6.56333	550	12.8974	High HAPS
Allen.2018	HNSCC-266	Validation1	HNSC	ICI_treatment	1.25806	0	2	0	10.5	11.93	7.19	13	14	2	12.0343	14.0308	3.4305	0.982216		>14				Female	9.87333	29	9.83187	Low HAPS
Allen.2018	HNSCC-287	Validation1	HNSC	ICI_treatment	1.80645	0	2.36667	0	0.54	10.06	5.86	327	106	71	1.35857	20.4156	10.884	0.0250438		>14				Male	5.48667	504	10.886	High HAPS
Allen.2018	HNSCC-296	Validation1	HNSC	ICI_treatment	1.3871	0	1.53333	0	9.08	7.61	0	238	11	19	21.5959	8.21257	0	0.0410422		>14				Male	5.56333	268	9.93614	Low HAPS
Allen.2018	HNSCC-305	Validation1	HNSC	ICI_treatment	2.74194	0	4.96667	1	0	9.12	4.22	42	38	2	0	14.5105	2.01345	0		>14				Male	4.44667	82	5.50799	Low HAPS
Allen.2018	HNSCC-306	Validation1	HNSC	ICI_treatment	2.70968	0	5.63333	1	10.69	10.49	5.98	22	7	4	14.5569	9.47341	4.17984	0		>14				Male	9.05333	33	9.40338	Low HAPS
Allen.2018	HNSCC-323	Validation1	HNSC	ICI_treatment	4.51613	1	4.66667	1	5.75	4.68	1.31	71	134	42	10.6797	9.96996	2.13984	0.0595423		>14				Male	3.91333	247	7.59649	Low HAPS
Allen.2018	IM_01	Validation1	BLCA	ICI_treatment	2.74194	0	7.1	0	8.1	11.9	6	163	37	19	17.9402	18.7994	7.80618	0.0200723		>14			>65	Male	8.66667	219	14.8486	High HAPS
Allen.2018	IM_04	Validation1	BLCA	ICI_treatment	5.48387	0	6.5	0	10.5	10.37	6.89	29	17	24	15.5098	13.0172	9.63181	0		>14			<=65	Female	9.25333	70	12.7196	High HAPS
Allen.2018	IM_06	Validation1	BLCA	ICI_treatment	1.87097	0	24.3333	1	6.43	9.02	5.9	88	12	30	12.5346	10.0478	8.79903	0.0244049		>14			<=65	Female	7.11667	130	10.4605	High HAPS
Allen.2018	IM_07	Validation1	BLCA	ICI_treatment	16	0	16.5333	1	3.78	4.74	7.33	198	86	122	8.68966	9.19332	15.319	0.0736021		>14			<=65	Male	5.28333	406	11.0673	High HAPS
Allen.2018	IM_09	Validation1	BLCA	ICI_treatment	14.2258	0	22.1	0	0	7.73	6.89	80	104	63	0	15.6238	12.4446	0.0765894		>14			>65	Female	4.87333	247	9.35612	Low HAPS
Allen.2018	IM_10	Validation1	BLCA	ICI_treatment	11.4839	0	15.6	0	5.18	13.74	6.3	162	73	16	11.4591	25.6832	7.75183	0.140055		>14			>65	Male	8.40667	251	14.9647	High HAPS
Allen.2018	IM_11	Validation1	BLCA	ICI_treatment	5.48387	0	13.7	0	10.5	8.76	4.93	176	224	112	23.6037	20.6051	10.1217	0.023095		>14			>65	Male	8.06333	512	18.1102	High HAPS
Allen.2018	IM_12	Validation1	BLCA	ICI_treatment	2.74194	0	4.76667	0	8.59	8.07	6.18	85	48	72	16.6173	13.6399	11.5153	0.0194455		>14			>65	Male	7.61333	205	13.9242	High HAPS
Allen.2018	JB112852	Validation1	NSCLC	ICI_treatment	3.22581	0	3.33333	1	8.1	8.88	5.51	153	25	0	17.7189	12.565	0	0	LOH=0	>14			<=65	Male	7.49667	178	10.0946	High HAPS
Rizvi.2015	JB112852	Training2	NSCLC	ICI_treatment	3.3	1	15.8667	0	0	8.88	5.51	42	2	0	0	4.23684	0	0.146914	LOH=0	>14		IV	<=65	Male	4.79667	44	1.41228	Low HAPS
Allen.2018	KA3947	Validation1	NSCLC	ICI_treatment	7.93548	0	8.2	1	1.08	6.84	6.39	158	66	18	2.37751	12.4904	8.17124	0.0344406	LOH=0	>14			<=65	Female	4.77	242	7.6797	Low HAPS
Rizvi.2015	KA3947	Training2	NSCLC	ICI_treatment	8.1	1	25.6667	1	1.08	6.84	6.39	61	0	50	1.93578	0	10.9114	0.0322881	LOH=0	>14		IV	<=65	Female	4.77	111	4.28239	Low HAPS
Hugo.2016	LAPT1	Validation2	SKCM	ICI_treatment			19.9562	1	10.5	9.64	4.24	290	162	134	25.8709	21.3255	9.03262	0.0753325	LOH=0	>14		IV	>65	Female	8.12667	586	18.743	High HAPS
Hugo.2016	LAPT10	Validation2	SKCM	ICI_treatment			12.7233	0	0	0	0	42	10	12	0	0	0	0.0705676	LOH=0	>14		IV	<=65	Male	0	64	0	Low HAPS
Hugo.2016	LAPT11	Validation2	SKCM	ICI_treatment			15.3534	1	5.75	11.73	5.52	53	40	13	9.96126	18.918	6.32663	0.0387006	LOH=0	>14		IV	<=65	Male	7.66667	106	11.7353	High HAPS
Hugo.2016	LAPT12	Validation2	SKCM	ICI_treatment			10.7507	1	10.61	7.96	5.62	4	2	7	7.41607	3.79789	5.07537	0.0541446	LOH=1	>14		IV	<=65	Male	8.06333	13	5.42977	Low HAPS
Hugo.2016	LAPT13	Validation2	SKCM	ICI_treatment			30.1479	0	9.64	7.34	3.69	71	43	50	17.9047	12.0629	6.30093	0.0572522	LOH=0	>14		IV	<=65	Female	6.89	164	12.0895	High HAPS
Hugo.2016	LAPT14	Validation2	SKCM	ICI_treatment			1.77534	0	5.75	7.38	6.49	243	208	26	13.7275	17.1227	9.28955	0.0484428	LOH=0	>14		IV	<=65	Female	6.54	477	13.3799	High HAPS
Hugo.2016	LAPT15	Validation2	SKCM	ICI_treatment			32.2192	1	10.66	6.48	5.99	79	43	47	20.2869	10.6496	10.0706	0.0784081	LOH=0	>14		IV	>65	Male	7.71	169	13.669	High HAPS
Hugo.2016	LAPT16	Validation2	SKCM	ICI_treatment			6.11507	1	0	4.93	1.26	96	16	50	0	6.06611	2.15154	0.0281122	LOH=0	>14		IV	<=65	Male	2.06333	162	2.73922	Low HAPS
Hugo.2016	LAPT17	Validation2	SKCM	ICI_treatment			31.3315	1	10.61	11.04	5.83	88	88	46	20.683	21.5213	9.74833	0.0695535	LOH=0	>14		IV	>65	Male	9.16	222	17.3175	High HAPS
Hugo.2016	LAPT18	Validation2	SKCM	ICI_treatment			35.5397	0	10.66	9.64	4.24	70	29	27	19.7344	14.2394	6.13595	0.0584718	LOH=0	>14		IV	<=65	Male	8.18	126	13.3699	High HAPS
Hugo.2016	LAPT19	Validation2	SKCM	ICI_treatment			34.8493	0	6.43	10.35	6.11	197	52	26	14.7676	17.8463	8.74563	0.0510953	LOH=0	>14		IV	<=65	Male	7.63	275	13.7865	High HAPS
Hugo.2016	LAPT2	Validation2	SKCM	ICI_treatment			30.4767	0	3.55	8.81	1.31	502	222	51	9.59057	20.6886	2.24796	0.039425	LOH=0	>14		IV	<=65	Male	4.55667	775	10.8424	High HAPS
Hugo.2016	LAPT20	Validation2	SKCM	ICI_treatment			11.0794	1	8.19	11.1	3.12	102	50	9	16.4851	18.954	3.12	0.0501848	LOH=0	>14		IV	<=65	Female	7.47	161	12.8531	High HAPS
Hugo.2016	LAPT21	Validation2	SKCM	ICI_treatment			31.0685	1	3.26	5.56	6.49	57	11	7	5.74878	6.00025	5.86105	0.0694569	LOH=0	>14		IV	<=65	Male	5.10333	75	5.87003	Low HAPS
Hugo.2016	LAPT22	Validation2	SKCM	ICI_treatment			5.98356	1	10.5	7.93	3.83	14	9	4	12.349	7.93	2.67706	0.0010358	LOH=0	>14		IV	<=65	Male	7.42	27	7.652	Low HAPS
Hugo.2016	LAPT23	Validation2	SKCM	ICI_treatment			3.3863	1	8.1	0	0	82	15	4	15.5445	0	0	0.128401	LOH=0	>14		IV	<=65	Male	2.7	101	5.18151	Low HAPS
Hugo.2016	LAPT24	Validation2	SKCM	ICI_treatment			32.0219	1	5.18	10.54	2.94	37	32	76	8.18328	16.0051	5.54628	0.0614651	LOH=0	>14		IV	>65	Male	6.22	145	9.91157	Low HAPS
Hugo.2016	LAPT25	Validation2	SKCM	ICI_treatment			8.6137	1	3.81	6.58	0	1	5	24	1.14692	5.12024	0	0.00939276	LOH=0	>14		IV	>65	Male	3.46333	30	2.08905	Low HAPS
Hugo.2016	LAPT26	Validation2	SKCM	ICI_treatment			43.9233	0	6.32	8.07	6.18	217	76	120	14.779	15.224	12.8716	0.0465467	LOH=0	>14		IV	>65	Male	6.85667	413	14.2915	High HAPS
Hugo.2016	LAPT27	Validation2	SKCM	ICI_treatment			18.0164	0	3.08	11.64	4.99	566	237	58	8.48104	27.6634	8.83655	0.0499928	LOH=0	>14		IV	>65	Male	6.57	861	14.9936	High HAPS
Hugo.2016	LAPT28	Validation2	SKCM	ICI_treatment			14.4329	1	7.86	13.74	6.3	74	40	10	14.738	22.1597	6.56077	0.0593103	LOH=0	>14		IV	>65	Male	9.3	124	14.4861	High HAPS
Hugo.2016	LAPT29	Validation2	SKCM	ICI_treatment			8.84383	1	0	9.54	5.52	42	26	5	0	13.6552	4.29539	0.0322065	LOH=0	>14		IV	>65	Male	5.02	73	5.98354	Low HAPS
Hugo.2016	LAPT3	Validation2	SKCM	ICI_treatment			22.7178	1	4.22	9.62	3.36	271	145	46	10.2739	20.8211	5.61825	0.0525671	LOH=1	>14		IV	<=65	Male	5.73333	462	12.2377	High HAPS
Hugo.2016	LAPT30	Validation2	SKCM	ICI_treatment			3.28767	1	0	9.01	6.71	88	118	13	0	18.7007	7.69052	0.0363938	LOH=0	>14		IV	>65	Female	5.24	219	8.79707	Low HAPS
Hugo.2016	LAPT31	Validation2	SKCM	ICI_treatment			23.1452	0	5.75	11.93	7.19	112	73	36	11.8052	22.2999	11.2754	0.0421837	LOH=0	>14		IV	<=65	Male	8.29	221	15.1268	High HAPS
Hugo.2016	LAPT32	Validation2	SKCM	ICI_treatment			5.62192	1	4.27	5.59	6.49	77	22	2	8.07924	7.61206	3.09652	0.0548719	LOH=0	>14		IV	<=65	Male	5.45	101	6.26261	Low HAPS
Hugo.2016	LAPT33	Validation2	SKCM	ICI_treatment			71.5726	0	10.31	8.91	6.42	164	13	18	22.8623	10.212	8.2096	0.0615101	LOH=1	>14		IV	>65	Female	8.54667	195	13.7613	High HAPS
Hugo.2016	LAPT34	Validation2	SKCM	ICI_treatment			13.7425	0	5.38	7.77	6.49	14	6	5	6.32737	6.56641	5.0502	0.156332	LOH=0	>14		IV	<=65	Male	6.54667	25	5.98133	Low HAPS
Hugo.2016	LAPT35	Validation2	SKCM	ICI_treatment			14.0384	0	6.43	14.3	7.47	95	48	13	12.746	24.1698	8.56158	0.114226	LOH=1	>14		IV	<=65	Female	9.4	156	15.1591	High HAPS
Hugo.2016	LAPT36	Validation2	SKCM	ICI_treatment			27.5178	1	5.75	4.68	1.31	13	7	5	6.59024	4.22646	1.01938	0.0369637	LOH=0	>14		IV	<=65	Female	3.91333	25	3.94536	Low HAPS
Hugo.2016	LAPT37	Validation2	SKCM	ICI_treatment			11.9671	0	9.39	0.86	0	161	29	1	20.7473	1.27032	0	0.050319	LOH=0	>14		IV	>65	Female	3.41667	191	7.33922	Low HAPS
Hugo.2016	LAPT38	Validation2	SKCM	ICI_treatment			14.7288	0	0	0	5.82	17	0	16	0	0	7.16121	0.0557424	LOH=0	>14		IV	<=65	Female	1.94	33	2.38707	Low HAPS
Hugo.2016	LAPT4	Validation2	SKCM	ICI_treatment			31.1671	0	10.49	9.41	3.35	770	440	108	30.2852	24.8842	6.82538	0.0640134	LOH=0	>14		IV	<=65	Male	7.75	1318	20.6649	High HAPS
Hugo.2016	LAPT5	Validation2	SKCM	ICI_treatment			14.4329	0	5.2	9.37	7.21	126	27	15	10.9398	13.5599	8.68171	0.0829271	LOH=0	>14		IV	<=65	Male	7.26	168	11.0605	High HAPS
Hugo.2016	LAPT6	Validation2	SKCM	ICI_treatment			28.9972	0	7.04	0	0	21	23	0	9.45066	0	0	0.0141131	LOH=1	>14		IV	<=65	Male	2.34667	44	3.15022	Low HAPS
Hugo.2016	LAPT7	Validation2	SKCM	ICI_treatment			21.7644	1	0	7.22	6.18	198	20	160	0	9.54642	13.6382	0.0715691	LOH=1	>14		IV	<=65	Female	4.46667	378	7.7282	Low HAPS
Hugo.2016	LAPT9	Validation2	SKCM	ICI_treatment			34.652	0	1.29	3.45	6.1	94	32	32	2.55126	5.23887	9.26294	0.104554	LOH=0	>14		III	>65	Male	3.61333	158	5.68436	Low HAPS
Allen.2018	LO3793	Validation1	NSCLC	ICI_treatment	3.41935	0	3.53333	1	6.43	8.85	7.12	77	31	5	12.1662	13.3206	5.54044	0.0456638	LOH=0	>14			<=65	Female	7.46667	113	10.3424	High HAPS
Rizvi.2015	LO3793	Training2	NSCLC	ICI_treatment	3.5	1	11.4667	0	6.43	8.85	7.12	32	6	9	9.76404	7.47912	7.12	0.04765	LOH=0	>14		IV	<=65	Female	7.46667	47	8.12105	Low HAPS
Allen.2018	LO5004	Validation1	NSCLC	ICI_treatment	6.16129	0	6.36667	1	8.97	8.94	4.38	22	2	27	12.2147	4.26546	6.33855	0	LOH=0	>14			<=65	Female	7.43	51	7.60624	Low HAPS
Rizvi.2015	LO5004	Training2	NSCLC	ICI_treatment	6.3	1	22.7333	1	8.97	8.94	4.38	6	1	21	7.58053	2.69121	5.87981	0	LOH=0	>14		IV	<=65	Female	7.43	28	5.38385	Low HAPS
Allen.2018	LSD0167	Validation1	SKCM	ICI_treatment	31.6129	1	32.85	1	5.75	4.68	1.31	210	191	86	13.3646	10.6858	2.54077	0.0301784	LOH=0	>14				Male	3.91333	487	8.86375	Low HAPS
Snyder.2014	LSD0167	Validation2	SKCM	ICI_treatment			32.4222	0	5.75	4.68	1.31	78	111	142	10.9114	9.59034	2.82349		LOH=0	>14		IV	<=65	Male	3.91333	331	7.77506	Low HAPS
Allen.2018	LSD2057	Validation1	SKCM	ICI_treatment	14.4516	1	40.15	1	10.94	6.31	6.43	142	49	0	23.5794	10.7205	0	0.0294034	LOH=0	>14				Female	7.89333	191	11.4333	High HAPS
Snyder.2014	LSD2057	Validation2	SKCM	ICI_treatment			40.1275	0	10.94	6.31	6.43	56	34	0	19.2093	9.74307	0		LOH=0	>14		IV	<=65	Female	7.89333	90	9.65078	Low HAPS
Allen.2018	LSD3484	Validation1	SKCM	ICI_treatment	34.7742	1	35.9333	1	8.1	8.1	4.61	554	228	38	22.2288	19.1147	7.33481	0.00454512	LOH=0	>14				Male	6.93667	820	16.2261	High HAPS
Snyder.2014	LSD3484	Validation2	SKCM	ICI_treatment			34.8238	0	8.1	8.1	4.61	272	159	57	19.7329	17.8534	8.1294		LOH=0	>14		IV	>65	Male	6.93667	488	15.2386	High HAPS
Snyder.2014	LSD4691	Validation2	SKCM	ICI_treatment			87.66	0	10.61	7.69	4.61	37	28	33	16.7615	11.2458	7.06012		LOH=0	>14		IV	<=65	Male	7.63667	98	11.6892	High HAPS
Allen.2018	LSD4744	Validation1	SKCM	ICI_treatment	18.0645	1	25.55	1	10.66	6.18	4.75	847	412	690	31.2167	16.1666	13.4875	0.149189	LOH=0	>14				Male	7.19667	1949	20.2903	High HAPS
Snyder.2014	LSD4744	Validation2	SKCM	ICI_treatment			25.2173	0	10.66	6.18	4.75	424	305	665	28.0186	15.3618	13.4115		LOH=0	>14		IV	<=65	Male	7.19667	1394	18.9306	High HAPS
Allen.2018	LSD6819	Validation1	SKCM	ICI_treatment	15.129	1	41.3667	1	6.64	12.88	4.49	85	67	75	12.8451	23.6027	8.44485	0.0476187	LOH=0	>14				Male	8.00333	227	14.9642	High HAPS
Snyder.2014	LSD6819	Validation2	SKCM	ICI_treatment			40.8279	0	6.64	12.88	4.49	42	38	38	10.8462	20.4929	7.14388		LOH=0	>14		IV	<=65	Male	8.00333	118	12.8277	High HAPS
Snyder.2014	LSDNR1120	Validation2	SKCM	ICI_treatment			55.2378	0	6.43	0	1.31	236	54	85	15.2696	0	2.53419		LOH=0	>14		IV	>65	Male	2.58	375	5.93461	Low HAPS
Snyder.2014	LSDNR1650	Validation2	SKCM	ICI_treatment			32.4222	1	6.32	7.65	5.61	8	2	0	6.03081	3.64998	0		LOH=0	>14		IV	>65	Female	6.52667	10	3.22693	Low HAPS
Snyder.2014	LSDNR3086	Validation2	SKCM	ICI_treatment			31.2214	1	8.24	8.37	6.59	29	5	6	12.1715	6.51313	5.5692		LOH=0	>14		IV	<=65	Male	7.73333	40	8.0846	Low HAPS
Snyder.2014	LSDNR9298	Validation2	SKCM	ICI_treatment			50.0342	0	6.07	4.94	5.52	442	233	243	16.0637	11.7039	13.1784		LOH=0	>14		IV	>65	Female	5.51	918	13.6487	High HAPS
Allen.2018	LUNG-2630	Validation1	NSCLC	ICI_treatment	7.51613	0	15.7333	0	5.29	11.57	0.77	280	94	45	12.9537	22.8823	1.28032	0.0699269		>14				Male	5.87667	419	12.3721	High HAPS
Allen.2018	M4945	Validation1	NSCLC	ICI_treatment	14.3226	1	14.8	1	8.24	6.98	3.76	362	40	57	21.0936	11.2572	6.63049	0.057736	LOH=0	>14			>65	Male	6.32667	459	12.9938	High HAPS
Rizvi.2015	M4945	Training2	NSCLC	ICI_treatment	14.6	0	46.6	0	8.24	6.98	3.76	132	10	29	17.5005	7.26892	5.55398	0.0484351	LOH=0	>14		IV	>65	Male	6.32667	171	10.1078	High HAPS
Allen.2018	MA7027	Validation1	NSCLC	ICI_treatment	1.74194	0	1.8	1	0	10.98	5.54	48	82	57	0	21.0715	9.76939	0.0155218	LOH=0	>14			<=65	Male	5.50667	187	10.2803	High HAPS
Rizvi.2015	MA7027	Training2	NSCLC	ICI_treatment	1.8	1	2.76667	1	0	10.98	5.54	17	21	20	0	14.7398	7.32509	0.0126474	LOH=0	>14		IV	<=65	Male	5.50667	58	7.35497	Low HAPS
Allen.2018	MEL-582186	Validation1	SKCM	ICI_treatment	10.4194	0	13.8333	1	10.65	9.6	3.56	27	48	39	15.4122	16.2259	5.70333	0.0429442		>14				Female	7.93667	114	12.4471	High HAPS
Allen.2018	MEL-587761	Validation1	SKCM	ICI_treatment	6	0	19.4667	1	0	4.68	1.31	10	70	31	0	8.66389	1.97175	0		>14				Male	1.99667	111	3.54521	Low HAPS
Allen.2018	MEL-650366	Validation1	SKCM	ICI_treatment	1.35484	0	26.4667	1	10.66	4.93	7.19	153	17	29	23.319	6.18849	10.6205	0.16671		>14				Female	7.59333	199	13.376	High HAPS
Allen.2018	MEL-682321	Validation1	SKCM	ICI_treatment	14.4194	1	14.9	1	5.75	10.85	5.83	501	463	197	15.529	28.9317	13.3896	0.0317618		>14				Female	7.47667	1161	19.2834	High HAPS
Allen.2018	NI9507	Validation1	NSCLC	ICI_treatment	1.83871	0	1.9	1	8.1	0	0	60	18	12	14.4612	0	0	0.509225	LOH=1	>14			<=65	Female	2.7	90	4.82039	Low HAPS
Rizvi.2015	NI9507	Training2	NSCLC	ICI_treatment	1.9	1	32.5667	1	6.43	0	0	26	3	9	9.20367	0	0	0	LOH=1	>14		IV	<=65	Female	2.14333	38	3.06789	Low HAPS
Allen.2018	NR1867	Validation1	SKCM	ICI_treatment	5.19355	1	18.25	1	3.54	0	0	109	52	12	7.22653	0	0	0.0745323	LOH=1	>14				Male	1.18	173	2.40884	Low HAPS
Snyder.2014	NR1867	Validation2	SKCM	ICI_treatment			18.5223	1	3.54	0	0	22	42	0	4.82052	0	0		LOH=1	>14		IV	>65	Male	1.18	64	1.60684	Low HAPS
Allen.2018	NR2137	Validation1	SKCM	ICI_treatment	1.80645	1	9.73333	1	10.5	6.18	4.75	326	254	358	26.4028	14.8724	12.1367	0.0360887	LOH=0	>14				Male	7.14333	938	17.804	High HAPS
Snyder.2014	NR2137	Validation2	SKCM	ICI_treatment			9.80671	0	10.5	6.18	4.75	171	183	379	23.473	13.9966	12.254		LOH=0	>14		IV	<=65	Male	7.14333	733	16.5745	High HAPS
Snyder.2014	NR3156	Validation2	SKCM	ICI_treatment			12.6333	1	7.45	12.12	4.82	1	1	3	2.24267	3.64848	2.90193		LOH=0	<=14		IV	>65	Female	8.13	5	2.93103	Low HAPS
Allen.2018	NR3549	Validation1	SKCM	ICI_treatment	3.6129	1	6.08333	1	3.08	0	0	373	98	43	7.92444	0	0	0.172131	LOH=0	>14				Male	1.02667	514	2.64148	Low HAPS
Snyder.2014	NR3549	Validation2	SKCM	ICI_treatment			6.18505	1	3.08	0	0	129	47	83	6.51095	0	0		LOH=0	>14		IV	<=65	Male	1.02667	259	2.17032	Low HAPS
Allen.2018	NR4018	Validation1	SKCM	ICI_treatment	2.48387	1	3.65	1	12.49	4.71	6.18	72	40	65	23.2729	7.59621	11.2448	0	LOH=0	>14				Male	7.79333	177	14.038	High HAPS
Snyder.2014	NR4018	Validation2	SKCM	ICI_treatment			3.30226	0	8.97	4.71	6.18	40	33	58	14.4667	7.21327	10.9439		LOH=0	>14		IV	<=65	Male	6.62	131	10.8746	High HAPS
Allen.2018	NR4045	Validation1	SKCM	ICI_treatment	2.48387	1	20.6833	1	12.49	8.81	4.75	220	162	276	29.2815	19.4894	11.6018	0.0168655	LOH=0	>14				Male	8.68333	658	20.1242	High HAPS
Snyder.2014	NR4045	Validation2	SKCM	ICI_treatment			20.414	1	8.97	8.81	4.75	141	97	291	19.306	17.5427	11.7106		LOH=0	>14		IV	<=65	Male	7.51	529	16.1864	High HAPS
Allen.2018	NR4083	Validation1	SKCM	ICI_treatment	2.70968	1	2.8	1	7.62	7.93	3.83	210	95	68	17.711	15.7194	7.04279	0.0218778	LOH=0	>14				Male	6.46	373	13.4911	High HAPS
Snyder.2014	NR4083	Validation2	SKCM	ICI_treatment			2.70185	1	7.62	7.93	3.83	144	41	50	16.4696	12.8724	6.53999		LOH=0	>14		IV	<=65	Male	6.46	235	11.9607	High HAPS
Allen.2018	NR4631	Validation1	SKCM	ICI_treatment	2.93548	1	6.08333	1	5.75	2.56	1.31	563	583	188	15.8199	7.08202	2.98216	0.0142364	LOH=0	>14				Male	3.20667	1334	8.62801	Low HAPS
Snyder.2014	NR4631	Validation2	SKCM	ICI_treatment			6.00411	1	5.75	2.12	1.31	222	254	339	13.5028	5.10187	3.31624		LOH=0	>14		IV	<=65	Male	3.06	815	7.30695	Low HAPS
Allen.2018	NR4810	Validation1	SKCM	ICI_treatment	2.70968	1	4.86667	1	7.73	6.99	4.12	290	220	58	19.0459	16.3873	7.29591	0.0886156	LOH=0	>14				Female	6.28	568	14.243	High HAPS
Allen.2018	NR4949	Validation1	SKCM	ICI_treatment	5.19355	1	8.51667	1	6.43	9.2	4.99	445	300	37	17.0352	22.8028	7.88312	0.047962	LOH=1	>14				Female	6.87333	782	15.9071	High HAPS
Snyder.2014	NR4949	Validation2	SKCM	ICI_treatment			8.3564	1	6.43	9.2	4.99	207	47	31	14.9051	15.4674	7.5107		LOH=1	>14		IV	>65	Female	6.87333	285	12.6278	High HAPS
Snyder.2014	NR5784	Validation2	SKCM	ICI_treatment			5.49417	1	9.39	11.02	5.38	0	2	0	0	5.25788	0			>14		IV	<=65	Female	8.59667	2	1.75263	Low HAPS
Snyder.2014	NR6689	Validation2	SKCM	ICI_treatment			15.0103	1	3.08	7.38	6.49	3	3	1	1.85434	4.4432	1.95368		LOH=0	<=14		IV	<=65	Female	5.65	7	2.75041	Low HAPS
Snyder.2014	NR6721	Validation2	SKCM	ICI_treatment			9.60657	1	3.08	6.46	5.92	19	1	0	4.00717	1.94465	0		LOH=0	>14		IV	<=65	Male	5.15333	20	1.98394	Low HAPS
Snyder.2014	NR6842	Validation2	SKCM	ICI_treatment			9.80671	1	10.66	4.69	7.58	2	0	1	5.08611	0	2.28181		LOH=0	<=14		IV	<=65	Male	7.64333	3	2.45597	Low HAPS
Snyder.2014	NR8727	Validation2	SKCM	ICI_treatment			5.19808	1	6.29	6.63	5.38	0	0	0	0	0	0		LOH=0	<=14		IV	>65	Male	6.1	0	0	Low HAPS
Allen.2018	NR8815	Validation1	SKCM	ICI_treatment	2.03226	1	14.6	1	6.43	10.14	5.94	1576	26	245	20.5621	14.514	14.2022	0.141431	LOH=0	>14				Female	7.50333	1847	16.4261	High HAPS
Snyder.2014	NR9341	Validation2	SKCM	ICI_treatment			12.1398	1	0	7.03	6.7	129	38	67	0	11.1852	12.2778		LOH=0	>14		IV	>65	Male	4.57667	234	7.821	Low HAPS
Allen.2018	NR9445	Validation1	SKCM	ICI_treatment	1.80645	1	2.43333	1	8.97	12.17	5.88	142	145	17	19.3334	26.3402	7.381	0.34795	LOH=0	>14				Male	9.00667	304	17.6848	High HAPS
Snyder.2014	NR9445	Validation2	SKCM	ICI_treatment			2.50171	1	8.97	12.17	5.88	97	60	25	17.8613	21.7275	8.32004		LOH=0	>14		IV	<=65	Male	9.00667	182	15.9696	High HAPS
Allen.2018	NR9449	Validation1	SKCM	ICI_treatment	2.25806	1	7.3	1	6.43	9.54	5.52	260	86	34	15.539	18.503	8.52326	0.101483	LOH=0	>14				Female	7.16333	380	14.1884	High HAPS
Snyder.2014	NR9449	Validation2	SKCM	ICI_treatment			7.20493	1	6.43	9.54	5.52	120	35	64	13.3923	14.8471	10.0073		LOH=0	>14		IV	<=65	Female	7.16333	219	12.7489	High HAPS
Allen.2018	NR9521	Validation1	SKCM	ICI_treatment	2.70968	1	32.85	1	10.66	9.02	4.99	800	172	78	30.9527	20.1872	9.46916	0.171325	LOH=0	>14				Male	8.22333	1050	20.203	High HAPS
Snyder.2014	NR9521	Validation2	SKCM	ICI_treatment			32.4222	1	10.66	9.02	4.99	396	80	85	27.7031	17.2145	9.65315		LOH=0	>14		IV	>65	Male	8.22333	561	18.1903	High HAPS
Allen.2018	NR9705	Validation1	SKCM	ICI_treatment	6.54839	1	14.6	1	10.61	9.41	7.06	1	9	4	3.19393	9.41	4.93473	0	LOH=0	>14				Female	9.02667	14	5.84622	Low HAPS
Snyder.2014	NR9705	Validation2	SKCM	ICI_treatment			14.4099	1	10.61	9.41	7.06	0	8	13	0	8.97942	8.09166		LOH=0	>14		IV	<=65	Female	9.02667	21	5.69036	Low HAPS
Allen.2018	NR9765	Validation1	SKCM	ICI_treatment	4.96774	1	25.55	1	5.75	13.28	1.31	44	61	10	9.50597	23.803	1.36422	0.0303368	LOH=0	>14				Female	6.78	115	11.5577	High HAPS
Snyder.2014	NR9765	Validation2	SKCM	ICI_treatment			25.0171	1	5.75	13.28	1.31	2	73	30	2.74345	24.8234	1.95368		LOH=0	>14		IV	<=65	Female	6.78	105	9.84018	Low HAPS
Wang.2022	P01	Training1	NSCLC	ICI_treatment	7.9	1	24	0	6.88	9.93	4.12	12	3	11	7.66393	5.97846	4.44623	0.0259616	LOH=1	>14			<=65	Male	6.97667	26	6.02954	Low HAPS
Wang.2022	P03	Training1	NSCLC	ICI_treatment	6.23333	1	32.9	1	0	3.3	3.52	0	0	0	0	0	0	0.0145396	LOH=0	>14			<=65	Female	2.27333	0	0	Low HAPS
Wang.2022	P08	Training1	NSCLC	ICI_treatment	5	1	12.6333	1	3.08	6.22	4.19	1	0	2	0.927172	0	1.99914	0.0753629	LOH=1	>14			>65	Male	4.49667	3	0.975437	Low HAPS
Wang.2022	P09	Training1	NSCLC	ICI_treatment	1.83333	1	24.2667	1	10.94	9.92	5.06	19	7	23	14.2333	8.95865	6.98387	0.0543008	LOH=0	>14			<=65	Male	8.64	49	10.0586	High HAPS
Wang.2022	P10	Training1	NSCLC	ICI_treatment	1.23333	1	3.13333	1	11.36	10.23	4.66	44	1	7	18.7805	3.07954	4.2084	0.239453	LOH=0	>14			>65	Male	8.75	52	8.68948	Low HAPS
Wang.2022	P11	Training1	NSCLC	ICI_treatment	43.0667	0	43.0667	0	7.98	9.48	6.71	56	43	3	14.0119	15.5799	4.03982	4.48e-05	LOH=0	>14			>65	Male	8.05667	102	10.6494	High HAPS
Wang.2022	P13	Training1	NSCLC	ICI_treatment	14.3	0	14.3	0	10.49	8.07	4.48	8	5	13	10.01	6.27968	5.13465	0.0641638	LOH=1	>14			<=65	Male	7.68	26	7.14145	Low HAPS
Wang.2022	P14	Training1	NSCLC	ICI_treatment	1.7	1	10.8667	1	9.18	7.12	6.89	13	1	6	10.5215	2.14333	5.82273	0.0892173	LOH=1	>14			<=65	Female	7.73	20	6.1625	Low HAPS
Wang.2022	P15	Training1	NSCLC	ICI_treatment	2.03333	1	3.6	1	10.5	6.95	5.87	12	3	2	11.6964	4.18432	2.8007		LOH=0	>14			<=65	Female	7.77333	17	6.22714	Low HAPS
Wang.2022	P16	Training1	NSCLC	ICI_treatment	20.5	1	21.2	1	5.63	6.06	3.56	0	3	2	0	3.64848	1.69855	0	LOH=0	>14			<=65	Male	5.08333	5	1.78235	Low HAPS
Wang.2022	P19	Training1	NSCLC	ICI_treatment	2.76667	1	11.5667	1	11.25	9.66	4.66	25	20	4	15.9185	12.7726	3.2572	0.0418919	LOH=1	>14			<=65	Male	8.52333	49	11.2105	High HAPS
Wang.2022	P20	Training1	NSCLC	ICI_treatment	1.63333	1	6.8	1	0.12	7.06	6.1	48	11	12	0.202824	7.61902	6.79505	0.0952663	LOH=0	>14			<=65	Male	4.42667	71	4.8723	Low HAPS
Wang.2022	P21	Training1	NSCLC	ICI_treatment	7.1	1	14.6333	1	0.12	7.31	5.06	76	0	43	0.226379	0	8.31587	0.0241172	LOH=1	>14			<=65	Male	4.16333	119	2.84742	Low HAPS
Wang.2022	P22	Training1	NSCLC	ICI_treatment	0.366667	1	0.366667	1	1.16	5.76	5.55	30	9	1	1.72998	5.76	1.67072	0.0334895	LOH=0	>14			<=65	Male	4.15667	40	3.05357	Low HAPS
Wang.2022	P23	Training1	NSCLC	ICI_treatment	7.23333	0	27.7	1	10.94	6.94	7.6	23	7	1	15.0995	6.26744	2.28783	0.0652289	LOH=1	>14			>65	Male	8.49333	31	7.88493	Low HAPS
Wang.2022	P24	Training1	NSCLC	ICI_treatment	51.2	0	51.2	0	0	9.48	7.33	92	98	57	0	18.9186	12.9259	0.017795	LOH=1	>14			<=65	Male	5.60333	247	10.2004	High HAPS
Wang.2022	P25	Training1	NSCLC	ICI_treatment	3.93333	1	3.93333	1	8.76	9.46	0	52	11	2	15.1047	10.2091	0	0.06611	LOH=0	>14			<=65	Female	6.07333	65	8.4379	Low HAPS
Wang.2022	P27	Training1	NSCLC	ICI_treatment	2.03333	1	28.9	1	0.12	7.5	0.69	49	33	23	0.203876	11.4861	0.952346	0.0454586	LOH=0	>14			<=65	Male	2.77	105	4.2141	Low HAPS
Wang.2022	P28	Training1	NSCLC	ICI_treatment	4.33333	1	18.2667	1	8.1	7.61	5.92	55	27	21	14.1603	11.0129	7.94714	0.0614603	LOH=0	>14			<=65	Male	7.21	103	11.5473	High HAPS
Wang.2022	P29	Training1	NSCLC	ICI_treatment	7.56667	1	10.4333	1	0	5.24	6.71	3	14	11	0	6.16272	7.24131	0	LOH=0	>14			<=65	Male	3.98333	28	4.46801	Low HAPS
Wang.2022	P30	Training1	NSCLC	ICI_treatment	2.1	1	26.9333	1	8.24	7.2	7.28	35	15	11	12.8239	8.66966	7.85644	0.00929692	LOH=1	>14			<=65	Male	7.57333	61	9.78335	Low HAPS
Wang.2022	P33	Training1	NSCLC	ICI_treatment	1.2	1	31.2	1	8.1	1.55	5.43	26	20	4	11.594	2.04944	3.79541	0.193131	LOH=1	>14			<=65	Male	5.02667	50	5.81296	Low HAPS
Wang.2022	P34	Training1	NSCLC	ICI_treatment	23.5333	0	23.5333	0	9.18	11.51	5.23	12	13	3	10.226	13.1919	3.14877		LOH=1	>14			<=65	Male	8.64	28	8.85557	Low HAPS
Wang.2022	P39	Training1	NSCLC	ICI_treatment	1.2	1	31.9333	1	7.62	6.96	6.71	2	1	0	3.63566	2.09517	0	0.0480534	LOH=1	>14			<=65	Male	7.09667	3	1.91028	Low HAPS
Wang.2022	P42	Training1	NSCLC	ICI_treatment	3.1	1	33.3	1	8.1	8.37	3.39	75	18	9	15.2346	10.7032	3.39	0.128576	LOH=1	>14			>65	Male	6.62	102	9.77592	Low HAPS
Wang.2022	P43	Training1	NSCLC	ICI_treatment	1.4	1	12.7333	1	0	6.58	3.48	1	0	0	0	0	0	0	LOH=0	>14			>65	Male	3.35333	1	0	Low HAPS
Wang.2022	P45	Training1	NSCLC	ICI_treatment	9.96667	1	14.6	0	8.1	6.35	6.15	0	0	0	0	0	0	0.09209	LOH=0	>14			<=65	Male	6.86667	0	0	Low HAPS
Wang.2022	P46	Training1	NSCLC	ICI_treatment	2.6	1	18.9667	0	9.18	11.51	4.71	1	0	0	2.76346	0	0	0.376975	LOH=0	>14			<=65	Male	8.46667	1	0.921152	Low HAPS
Wang.2022	P53	Training1	NSCLC	ICI_treatment	1.36667	1	11.0333	1	0	0	0	8	0	4	0	0	0	0.0683062	LOH=0	>14			>65	Male	0	12	0	Low HAPS
Wang.2022	P54	Training1	NSCLC	ICI_treatment	15.4	1	34	1	10.61	10.17	5.88	21	22	12	14.2431	13.8488	6.54999	0.0208184	LOH=1	>14			<=65	Male	8.88667	55	11.0401	High HAPS
Allen.2015	Pat02	Validation2	SKCM	ICI_treatment	17.3548	1	52.6452	0	8.97	4.68	0	107	79	58	18.2398	8.90646	0	0.000308766	LOH=0	>14		IV	<=65	Female	4.55	244	9.04876	Low HAPS
Allen.2018	Pat02	Validation1	SKCM	ICI_treatment	40.4516	1	54.4	1	8.97	4.68	0	83	75	16	17.2608	8.80221	0	0.017942	LOH=0	>14			<=65	Female	4.55	174	8.68766	Low HAPS
Allen.2015	Pat03	Validation2	SKCM	ICI_treatment	2.45161	1	3.22581	1	3.71	9.14	5.98	172	170	133	8.30315	20.4096	12.7201	0.140765	LOH=1	>14		IV	<=65	Female	6.27667	475	13.8109	High HAPS
Allen.2018	Pat03	Validation1	SKCM	ICI_treatment	2.45161	0	3.33333	0	3.71	9.14	5.98	294	220	41	9.16304	21.4277	9.70703	0.0791671	LOH=1	>14			<=65	Female	6.27667	555	13.4326	High HAPS
Allen.2015	Pat04	Validation2	SKCM	ICI_treatment	20.8387	0	31.8387	0	10.5	9.2	4.67	156	85	327	23.0569	17.7974	11.7491	0.069934	LOH=0	>14		IV	>65	Male	8.12333	568	17.5345	High HAPS
Allen.2018	Pat04	Validation1	SKCM	ICI_treatment	20.8387	1	32.9	1	10.5	9.2	4.67	204	239	159	24.2734	21.8979	10.2932	0.0592145	LOH=0	>14			>65	Male	8.12333	602	18.8215	High HAPS
Allen.2015	Pat06	Validation2	SKCM	ICI_treatment	2.48387	1	5.19355	1	8.1	10.21	4.67	153	34	195	17.7189	15.7649	10.7048	0.225995	LOH=0	>14		IV	<=65	Male	7.66	382	14.7296	High HAPS
Allen.2018	Pat06	Validation1	SKCM	ICI_treatment	2.48387	0	5.36667	0	8.1	10.21	4.67	159	18	67	17.8534	13.0561	8.55782	0.211415	LOH=0	>14			<=65	Male	7.66	244	13.1558	High HAPS
Allen.2015	Pat07	Validation2	SKCM	ICI_treatment	23.2581	1	33.871	0	0	4.68	1.31	22	78	47	0	8.88089	2.20243	0.172014	LOH=0	>14		III	<=65	Male	1.99667	147	3.69444	Low HAPS
Allen.2018	Pat07	Validation1	SKCM	ICI_treatment	23.2581	1	35	1	0	4.68	1.31	17	83	23	0	9.00563	1.80808	0.126171	LOH=0	>14			<=65	Male	1.99667	123	3.60457	Low HAPS
Allen.2015	Pat08	Validation2	SKCM	ICI_treatment	2.35484	1	4.51613	1	5.3	8.07	6.18	174	125	371	11.8881	16.95	15.886	0.0991452	LOH=0	>14		IV	>65	Male	6.51667	670	14.908	High HAPS
Allen.2018	Pat08	Validation1	SKCM	ICI_treatment	2.35484	0	4.66667	0	5.3	8.07	6.18	177	84	134	11.9272	15.5704	13.1655	0.0931364	LOH=0	>14			>65	Male	6.51667	395	13.5544	High HAPS
Allen.2015	Pat100	Validation2	SKCM	ICI_treatment	3.58065	1	11.6129	1	6.43	8.69	4.24	348	157	947	16.3504	19.1063	12.6217	0.138334	LOH=0	>14		IV	>65	Male	6.45333	1452	16.0261	High HAPS
Allen.2018	Pat100	Validation1	SKCM	ICI_treatment	3.58065	0	12	0	6.43	8.69	4.24	493	147	396	17.3207	18.8596	11.0189	0.112691	LOH=0	>14			>65	Male	6.45333	1036	15.733	High HAPS
Allen.2015	Pat101	Validation2	SKCM	ICI_treatment	2.48387	1	9.29032	1	3.26	14.33	4.76	19	17	43	4.24136	17.9881	7.82283	0.122112	LOH=1	>14		IV	>65	Male	7.45	79	10.0174	High HAPS
Allen.2018	Pat101	Validation1	SKCM	ICI_treatment	2.48387	0	9.6	0	3.26	14.33	4.76	58	14	36	5.77298	16.8534	7.46464	0.0610559	LOH=1	>14			>65	Male	7.45	108	10.0303	High HAPS
Allen.2015	Pat103	Validation2	SKCM	ICI_treatment	31.2581	0	33.8065	1	11.39	8.92	3.12	311	167	127	28.4084	19.8498	6.5745	0.0612788	LOH=0	>14		IV	>65	Male	7.81	605	18.2776	High HAPS
Allen.2018	Pat103	Validation1	SKCM	ICI_treatment	31.2581	0	34.9333	0	11.39	8.92	3.12	303	160	74	28.2799	19.6849	5.85019	0.0450362	LOH=0	>14			>65	Male	7.81	537	17.9383	High HAPS
Allen.2015	Pat104	Validation2	SKCM	ICI_treatment	7.64516	0	7.64516	1	6.43	9.48	6.64	21	11	15	8.63178	10.2306	7.99536	0.0621329	LOH=1	>14		IV	<=65	Female	7.51667	47	8.95259	Low HAPS
Allen.2018	Pat104	Validation1	SKCM	ICI_treatment	7.64516	0	7.9	0	6.43	9.48	6.64	29	25	18	9.49789	13.4139	8.49092	0.050836	LOH=1	>14			<=65	Female	7.51667	72	10.4676	High HAPS
Allen.2015	Pat105	Validation2	SKCM	ICI_treatment	22.2581	0	33.7742	0	10.5	11.93	7.19	56	29	46	18.4367	17.6221	12.0224	2.44e-05	LOH=0	>14		III	<=65	Male	9.87333	131	16.027	High HAPS
Allen.2018	Pat105	Validation1	SKCM	ICI_treatment	22.2581	1	34.9	1	10.5	11.93	7.19	52	40	17	18.1049	19.2405	9.02541	0.063208	LOH=0	>14			<=65	Male	9.87333	109	15.4569	High HAPS
Allen.2015	Pat106	Validation2	SKCM	ICI_treatment	4.41935	1	8.06452	1	8.1	7.2	6.59	14	4	16	9.52634	5.03258	8.10866	0.0133816	LOH=0	>14		IV	<=65	Female	7.29667	34	7.55586	Low HAPS
Allen.2018	Pat106	Validation1	SKCM	ICI_treatment	4.41935	0	8.33333	0	8.1	7.2	6.59	13	8	7	9.28364	6.87055	5.95136	0.00536053	LOH=0	>14			<=65	Female	7.29667	28	7.36852	Low HAPS
Allen.2015	Pat109	Validation2	SKCM	ICI_treatment	0.612903	1	2.67742	1	6.43	7.64	5.23	189	141	169	14.6524	16.4435	11.6652	0.0142106	LOH=0	>14		IV	>65	Male	6.43333	499	14.2537	High HAPS
Allen.2018	Pat11	Validation1	SKCM	ICI_treatment	4.06452	0	26.3333	1	3.33	13.41	5.82	1512	1330	1093	10.5889	41.8952	17.6871	0.0492839		>14			>65	Male	7.52	3935	23.3904	High HAPS
Allen.2015	Pat110	Validation2	SKCM	ICI_treatment	2.35484	1	10.3226	1	10.29	8.53	0	6890	3107	6302	39.4959	29.7909	0	0.110033	LOH=0	>14		IV	>65	Male	6.27333	16299	23.0956	High HAPS
Allen.2018	Pat110	Validation1	SKCM	ICI_treatment	2.35484	0	10.6667	0	10.29	8.53	0	4757	2197	830	37.8407	28.5075	0	0.0895466	LOH=0	>14			>65	Male	6.27333	7784	22.1161	High HAPS
Allen.2018	Pat111	Validation1	SKCM	ICI_treatment	15.0645	0	20.6	0	10.5	2.12	1.27	805	687	259	30.5165	6.01569	3.06702	0.0815483		>14			>65	Male	4.63	1751	13.1997	High HAPS
Allen.2015	Pat113	Validation2	SKCM	ICI_treatment	1.67742	1	9.70968	1	11.39	6.78	0	171	78	70	25.4627	12.8659	0	0.0184092	LOH=0	>14		IV	>65	Male	6.05667	319	12.7762	High HAPS
Allen.2018	Pat113	Validation1	SKCM	ICI_treatment	1.67742	0	10.0333	0	11.39	6.78	0	120	55	14	23.7229	11.8527	0	0.0177274	LOH=0	>14			>65	Male	6.05667	189	11.8585	High HAPS
Allen.2015	Pat115	Validation2	SKCM	ICI_treatment	2.3871	1	4.67742	1	0	9.48	7.33	58	46	53	0	15.8515	12.6984	0.000623973	LOH=0	>14		IV	<=65	Male	5.60333	157	9.51664	Low HAPS
Allen.2018	Pat115	Validation1	SKCM	ICI_treatment	2.3871	0	4.83333	0	0	9.48	7.33	30	65	26	0	17.2493	10.4919	0.000571975	LOH=0	>14			<=65	Male	5.60333	121	9.24706	Low HAPS
Allen.2015	Pat117	Validation2	SKCM	ICI_treatment	5.87097	1	29.4839	0	8.1	11.74	5.83	607	224	424	22.5496	27.6146	15.3235	0.00393034	LOH=0	>14		IV	>65	Male	8.55667	1255	21.8292	High HAPS
Allen.2018	Pat117	Validation1	SKCM	ICI_treatment	5.87097	1	30.4667	1	8.1	11.74	5.83	706	138	134	23.0803	25.159	12.4198	0.00373103	LOH=0	>14			>65	Male	8.55667	978	20.2197	High HAPS
Allen.2015	Pat118	Validation2	SKCM	ICI_treatment	3.87097	1	10.0968	1	6.43	6.31	6.43	78	39	20	12.2017	10.109	8.50187	0	LOH=0	>14		IV	<=65	Female	6.39	137	10.2709	High HAPS
Allen.2018	Pat118	Validation1	SKCM	ICI_treatment	3.87097	0	10.4333	0	6.43	6.31	6.43	95	21	0	12.746	8.47069	0	0	LOH=0	>14			<=65	Female	6.39	116	7.07223	Low HAPS
Allen.2018	Pat119	Validation1	SKCM	ICI_treatment	3.48387	1	26.9333	1	5.2	8.72	4.61	309	44	12	12.9551	14.416	5.13528	0.0050541		>14			<=65	Male	6.17667	365	10.8355	High HAPS
Allen.2018	Pat12	Validation1	SKCM	ICI_treatment	2.70968	0	9.66667	0	4.44	11.78	4.47	254	138	110	10.685	25.2447	9.14259	0.026628		>14			<=65	Male	6.89667	502	15.0241	High HAPS
Allen.2015	Pat121	Validation2	SKCM	ICI_treatment	2.70968	1	3.93548	1	8.97	9.41	5.6	17	13	9	11.2598	10.7851	5.6	0.11799	LOH=0	>14		IV	<=65	Male	7.99333	39	9.21495	Low HAPS
Allen.2018	Pat121	Validation1	SKCM	ICI_treatment	2.70968	0	4.06667	0	0	0	0	5	31	0	0	0	0	0.218343	LOH=0	>14			<=65	Male	0	36	0	Low HAPS
Allen.2015	Pat123	Validation2	SKCM	ICI_treatment	17.5484	1	27.5161	1	7.62	6.31	6	270	243	343	18.5392	15.0644	15.2194	0.0447105	LOH=0	>14		IV	<=65	Female	6.64333	856	16.2743	High HAPS
Allen.2018	Pat123	Validation1	SKCM	ICI_treatment	17.5484	0	28.4333	0	7.62	6.31	6	288	151	76	18.752	13.7674	11.3189	0.0419849	LOH=0	>14			<=65	Female	6.64333	515	14.6128	High HAPS
Allen.2015	Pat124	Validation2	SKCM	ICI_treatment	2.16129	1	4.70968	1	10.29	6.09	5.8	419	105	141	26.9932	12.3341	12.4833	0.140281	LOH=0	>14		IV	>65	Male	7.39333	665	17.2702	High HAPS
Allen.2018	Pat124	Validation1	SKCM	ICI_treatment	2.16129	0	4.86667	0	10.29	6.09	5.8	296	14	98	25.4447	7.1624	11.5747	0.143121	LOH=0	>14			>65	Male	7.39333	408	14.7272	High HAPS
Allen.2015	Pat126	Validation2	SKCM	ICI_treatment	6.03226	1	20.6774	0	10.5	7	6.36	224	134	291	24.6979	14.9123	15.6798	0.144345	LOH=0	>14		IV	>65	Male	7.95333	649	18.43	High HAPS
Allen.2018	Pat126	Validation1	SKCM	ICI_treatment	6.03226	1	21.3667	1	10.5	7	6.36	234	129	133	24.8962	14.7976	13.5284	0.120967	LOH=0	>14			>65	Male	7.95333	496	17.7407	High HAPS
Allen.2015	Pat127	Validation2	SKCM	ICI_treatment	2.70968	1	10.7097	1	10.66	10.59	6.11	81	35	96	20.4013	16.4812	12.1392	0.0462055	LOH=0	>14		IV	<=65	Female	9.12	212	16.3406	High HAPS
Allen.2018	Pat127	Validation1	SKCM	ICI_treatment	3.87097	0	11.0667	0	10.66	10.59	6.11	77	32	40	20.1697	16.0811	9.85411	0.0333706	LOH=0	>14			<=65	Female	9.12	149	15.3683	High HAPS
Allen.2015	Pat128	Validation2	SKCM	ICI_treatment	2.6129	1	3.64516	1	0	0	0	24	18	76	0	0	0	0.000198683	LOH=0	>14		IV	<=65	Male	0	118	0	Low HAPS
Allen.2018	Pat128	Validation1	SKCM	ICI_treatment	2.6129	0	3.76667	0	0	0	0	9	8	21	0	0	0	0.000231797	LOH=0	>14			<=65	Male	0	38	0	Low HAPS
Allen.2015	Pat129	Validation2	SKCM	ICI_treatment	2.19355	1	17.3871	0	4.76	8.07	4.23	69	37	63	8.78267	12.7489	7.64014	0.00781855	LOH=0	>14		IV	<=65	Male	5.68667	169	9.72389	Low HAPS
Allen.2018	Pat129	Validation1	SKCM	ICI_treatment	2.19355	1	17.9667	1	4.76	8.07	4.23	110	23	36	9.73574	11.1383	6.63349	0.00614315	LOH=0	>14			<=65	Male	5.68667	169	9.16918	Low HAPS
Allen.2018	Pat13	Validation1	SKCM	ICI_treatment	3.35484	0	24.4	0	7.86	6.78	6.42	61	26	9	14.0882	9.70465	6.42	5.88e-07		>14			>65	Male	7.02	96	10.0709	High HAPS
Allen.2015	Pat130	Validation2	SKCM	ICI_treatment	0.548387	1	1.45161	1	0	7.41	3.98	192	143	226	0	15.9935	9.37698	0.0398599	LOH=0	>14		IV	>65	Male	3.79667	561	8.45682	Low HAPS
Allen.2015	Pat131	Validation2	SKCM	ICI_treatment	6.29032	1	8.29032	1	7.07	7.69	0	53	36	14	12.248	12.0595	0	0	LOH=0	>14		IV	<=65	Male	4.92	103	8.1025	Low HAPS
Allen.2015	Pat132	Validation2	SKCM	ICI_treatment	6.03226	1	21.8065	0	11.39	12.88	6.49	966	649	501	34.004	36.2303	17.5276	0.0589359	LOH=1	>14		IV	>65	Male	10.2533	2116	29.254	High HAPS
Allen.2018	Pat132	Validation1	SKCM	ICI_treatment	6.03226	1	22.5333	1	11.39	12.88	6.49	720	682	104	32.5519	36.5073	13.1175	0.0512582	LOH=1	>14			>65	Male	10.2533	1506	27.3922	High HAPS
Allen.2015	Pat133	Validation2	SKCM	ICI_treatment	4.32258	1	17.4839	1	10.94	14.3	6.11	122	64	105	22.8636	25.9247	12.3746	0.00427316	LOH=1	>14		IV	>65	Male	10.45	291	20.3876	High HAPS
Allen.2018	Pat133	Validation1	SKCM	ICI_treatment	4.32258	0	18.0667	0	10.94	14.3	6.11	183	94	45	24.7771	28.2814	10.1595	0.0157121	LOH=1	>14			>65	Male	10.45	322	21.0727	High HAPS
Allen.2018	Pat134	Validation1	SKCM	ICI_treatment	2.32258	0	10.0667	0	7.62	13.93	6.59	250	146	117	18.2855	30.1907	13.6537	0.109498		>14			>65	Male	9.38	513	20.71	High HAPS
Allen.2015	Pat135	Validation2	SKCM	ICI_treatment	2.35484	1	2.6129	1	6.43	4.68	1.31	97	42	39	12.8036	7.64463	2.0987	0.0781176	LOH=0	>14		IV	<=65	Female	4.14	178	7.51564	Low HAPS
Allen.2018	Pat135	Validation1	SKCM	ICI_treatment	2.35484	0	2.7	0	6.43	4.68	1.31	166	65	30	14.2921	8.51547	1.95368	0.0531357	LOH=0	>14			<=65	Female	4.14	261	8.25374	Low HAPS
Allen.2015	Pat138	Validation2	SKCM	ICI_treatment	18.7419	1	47.6774	1	7.45	11.57	0.77	5117	867	2544	27.6328	33.9987	2.62238	0.0661321	LOH=0	>14		IV	<=65	Female	6.59667	8528	21.4179	High HAPS
Allen.2018	Pat138	Validation1	SKCM	ICI_treatment	18.7419	0	49.2667	0	7.45	11.57	0.77	4538	880	566	27.2444	34.0734	2.12026	0.0559742	LOH=0	>14			<=65	Female	6.59667	5984	21.146	High HAPS
Allen.2015	Pat139	Validation2	SKCM	ICI_treatment	1.48387	1	3.19355	1	10.29	7.05	3.69	1687	1009	2467	33.2097	21.1805	12.5178	0.148005	LOH=1	>14		IV	<=65	Male	7.01	5163	22.3026	High HAPS
Allen.2018	Pat139	Validation1	SKCM	ICI_treatment	1.48387	0	3.3	0	10.29	7.05	3.69	1197	1033	1110	31.6773	21.2524	11.2387	0.142344	LOH=1	>14			<=65	Male	7.01	3340	21.3895	High HAPS
Allen.2015	Pat14	Validation2	SKCM	ICI_treatment	2.70968	1	5.25806	1	6.75	4.78	4.82	47	11	4	11.3484	5.15849	3.36904	0.107265	LOH=0	>14		IV	<=65	Female	5.45	62	6.6253	Low HAPS
Allen.2018	Pat14	Validation1	SKCM	ICI_treatment	2.70968	0	5.43333	0	6.75	4.78	4.82	43	20	2	11.0933	6.32021	2.29972	0.094832	LOH=0	>14			<=65	Female	5.45	65	6.57108	Low HAPS
Allen.2015	Pat140	Validation2	SKCM	ICI_treatment	3.67742	1	15.871	1	6.43	7.46	3.83	218	125	180	15.0491	15.6688	8.64691	0.301516	LOH=0	>14		IV	<=65	Male	5.90667	523	13.1216	High HAPS
Allen.2018	Pat140	Validation1	SKCM	ICI_treatment	3.67742	0	16.4	0	6.43	7.46	3.83	346	104	71	16.3343	15.0781	7.11358	0.220327	LOH=0	>14			<=65	Male	5.90667	521	12.842	High HAPS
Allen.2015	Pat143	Validation2	SKCM	ICI_treatment	2.90323	1	4.93548	1	5.2	0	0.69	934	662	1084	15.4482	0	2.09445	0.0808139	LOH=0	>14		IV	>65	Male	1.96333	2680	5.84756	Low HAPS
Allen.2018	Pat143	Validation1	SKCM	ICI_treatment	2.90323	0	5.1	0	5.2	0	0.69	993	571	574	15.5864	0	1.90417	0.0966835	LOH=0	>14			>65	Male	1.96333	2138	5.83019	Low HAPS
Allen.2018	Pat144	Validation1	SKCM	ICI_treatment	23.5806	0	29	0	10.26	6.31	4.48	240	76	119	24.4395	11.9038	9.31473	0.289824		>14			<=65	Male	7.01667	435	15.2193	High HAPS
Allen.2015	Pat147	Validation2	SKCM	ICI_treatment	3.87097	1	7.22581	1	10.61	5.45	7.12	232	132	94	25.1176	11.575	14.0814	0.129994	LOH=1	>14		IV	<=65	Male	7.72667	458	16.9247	High HAPS
Allen.2018	Pat147	Validation1	SKCM	ICI_treatment	3.87097	0	7.46667	0	10.61	5.45	7.12	184	200	33	24.0547	12.5524	10.9041	0.168317	LOH=1	>14			<=65	Male	7.72667	417	15.8371	High HAPS
Allen.2015	Pat148	Validation2	SKCM	ICI_treatment	1.54839	1	2.70968	1	0	9.41	6.36	12	69	89	0	17.3624	12.429	0.0871219	LOH=1	>14		IV	<=65	Female	5.25667	170	9.93045	Low HAPS
Allen.2018	Pat148	Validation1	SKCM	ICI_treatment	1.54839	0	2.8	0	0	9.41	6.36	11	204	78	0	21.7536	12.0689	0.0518022	LOH=1	>14			<=65	Female	5.25667	293	11.2742	High HAPS
Allen.2015	Pat15	Validation2	SKCM	ICI_treatment	1	1	1.6129	1	6.07	7.64	0.69	258	161	278	14.6487	16.8807	1.68747	0.0537996	LOH=0	>14		IV	<=65	Male	4.8	697	11.0723	High HAPS
Allen.2018	Pat15	Validation1	SKCM	ICI_treatment	1	0	1.66667	0	6.07	7.64	0.69	185	200	150	13.7759	17.5964	1.50349	0.0430397	LOH=0	>14			<=65	Male	4.8	535	10.9586	High HAPS
Allen.2015	Pat151	Validation2	SKCM	ICI_treatment	3.41935	1	6.58065	1	5.2	8.07	5.01	1487	409	1885	16.4975	21.0852	16.4105	0.0887349	LOH=0	>14		IV	>65	Male	6.09333	3781	17.9977	High HAPS
Allen.2018	Pat151	Validation1	SKCM	ICI_treatment	3.41935	0	6.8	0	5.2	8.07	5.01	2707	363	1331	17.8498	20.6681	15.6538	0.069815	LOH=0	>14			>65	Male	6.09333	4401	18.0572	High HAPS
Allen.2015	Pat157	Validation2	SKCM	ICI_treatment	1.70968	1	2.77419	1	10.5	0.53	0	78	39	40	19.9251	0.849092	0	0	LOH=0	>14		IV	>65	Female	3.67667	157	6.92473	Low HAPS
Allen.2018	Pat157	Validation1	SKCM	ICI_treatment	1.70968	0	2.86667	0	10.5	0.53	0	90	81	14	20.5699	1.01432	0	0.0279444	LOH=0	>14			>65	Female	3.67667	185	7.19475	Low HAPS
Allen.2018	Pat159	Validation1	SKCM	ICI_treatment	3.22581	1	28.0667	1	0	9.04	7.27	224	86	84	0	17.5333	14.0269	0.34683		>14			<=65	Male	5.43667	394	10.52	High HAPS
Allen.2018	Pat16	Validation1	SKCM	ICI_treatment	2.70968	0	27.0333	0	6.43	13.04	1.31	1723	592	333	20.8109	36.1606	3.30611	0.048763		>14			>65	Female	6.92667	2648	20.0926	High HAPS
Allen.2015	Pat160	Validation2	SKCM	ICI_treatment	2.6129	1	4.90323	1	0	7.44	7.58	34	11	31	0	8.02911	11.409	0.0693455	LOH=0	>14		IV	>65	Male	5.00667	76	6.47938	Low HAPS
Allen.2018	Pat160	Validation1	SKCM	ICI_treatment	2.6129	0	5.06667	0	0	7.44	7.58	39	27	21	0	10.7669	10.1756	0.0322269	LOH=0	>14			>65	Male	5.00667	87	6.98081	Low HAPS
Allen.2015	Pat162	Validation2	SKCM	ICI_treatment	2.51613	1	6.80645	1	0	4.68	1.31	12	18	13	0	5.98457	1.50143	0	LOH=0	>14		IV	<=65	Female	1.99667	43	2.49533	Low HAPS
Allen.2018	Pat162	Validation1	SKCM	ICI_treatment	2.51613	0	7.03333	0	0	4.68	1.31	5	49	15	0	7.95118	1.5774	0.000813496	LOH=0	>14			<=65	Female	1.99667	69	3.17619	Low HAPS
Allen.2018	Pat163	Validation1	SKCM	ICI_treatment	2.45161	1	24.9667	1	1.08	5.7	4.47	47	36	61	1.81574	8.93875	8.01199	0.16296		>14			<=65	Male	3.75	144	6.25549	Low HAPS
Allen.2015	Pat165	Validation2	SKCM	ICI_treatment	3.06452	1	3.70968	1	5.2	8.76	4.93	17	17	16	6.52742	10.9962	6.06611	0.100257	LOH=0	>14		IV	<=65	Female	6.29667	50	7.86324	Low HAPS
Allen.2015	Pat166	Validation2	SKCM	ICI_treatment	2.45161	1	2.48387	1	6.43	8.13	6.64	9	13	20	6.43	9.31802	8.77954	0	LOH=0	>14		IV	<=65	Male	7.06667	42	8.17585	Low HAPS
Allen.2018	Pat166	Validation1	SKCM	ICI_treatment	2.45161	0	2.56667	0	6.43	8.13	6.64	31	23	20	9.67811	11.2211	8.77954	2.91e-06	LOH=0	>14			<=65	Male	7.06667	74	9.89292	Low HAPS
Allen.2015	Pat167	Validation2	SKCM	ICI_treatment	2.70968	1	13.1613	1	8.24	9.04	5.76	49	12	35	13.9995	10.07	8.9643	0.000847227	LOH=1	>14		IV	<=65	Male	7.68	96	11.0113	High HAPS
Allen.2018	Pat167	Validation1	SKCM	ICI_treatment	2.70968	0	13.6	0	8.24	9.04	5.76	67	21	33	15.0999	12.1355	8.82132	0.000325856	LOH=1	>14			<=65	Male	7.68	121	12.0189	High HAPS
Allen.2015	Pat168	Validation2	SKCM	ICI_treatment	2.16129	1	2.16129	1	10.5	9.41	7.06	134	110	165	22.3685	19.2465	15.674	0.000202171	LOH=1	>14		IV	>65	Male	8.99	409	19.0963	High HAPS
Allen.2018	Pat168	Validation1	SKCM	ICI_treatment	2.16129	0	2.23333	0	10.5	9.41	7.06	162	221	99	23.228	22.0792	14.12	0.0163106	LOH=1	>14			>65	Male	8.99	482	19.8091	High HAPS
Allen.2015	Pat17	Validation2	SKCM	ICI_treatment	2.74194	1	6.6129	1	4.97	8.5	7.26	117	94	308	10.2973	16.8107	18.0771	0.105451	LOH=0	>14		IV	<=65	Male	6.91	519	15.0617	High HAPS
Allen.2018	Pat17	Validation1	SKCM	ICI_treatment	2.74194	0	6.83333	0	4.97	8.5	7.26	108	114	105	10.126	17.5159	14.7037	0.0964125	LOH=0	>14			<=65	Male	6.91	327	14.1152	High HAPS
Allen.2015	Pat170	Validation2	SKCM	ICI_treatment	3.12903	1	3.48387	1	8.1	6.2	4.61	206	68	82	18.7594	11.4009	8.84695	0.0394537	LOH=0	>14		IV	<=65	Male	6.30333	356	13.0024	High HAPS
Allen.2018	Pat170	Validation1	SKCM	ICI_treatment	3.12903	0	3.6	0	8.1	6.2	4.61	244	69	13	19.3522	11.4396	5.28365	0.06122	LOH=0	>14			<=65	Male	6.30333	326	12.0252	High HAPS
Allen.2015	Pat171	Validation2	SKCM	ICI_treatment	2.74194	1	15.0323	1	5.75	0.56	0	24	29	14	8.03816	0.827188	0	0.0438517	LOH=0	>14		IV	>65	Male	2.10333	67	2.95511	Low HAPS
Allen.2018	Pat171	Validation1	SKCM	ICI_treatment	2.74194	0	15.5333	0	5.75	0.56	0	39	27	0	9.21184	0.810408	0	0.0341069	LOH=0	>14			>65	Male	2.10333	66	3.34075	Low HAPS
Allen.2015	Pat174	Validation2	SKCM	ICI_treatment	4.32258	1	22.1935	0	7.42	9.02	7.27	541	163	350	20.2863	19.9779	18.5044	0.140872	LOH=0	>14		IV	<=65	Female	7.90333	1054	19.5895	High HAPS
Allen.2018	Pat174	Validation1	SKCM	ICI_treatment	4.32258	1	22.9333	1	7.42	9.02	7.27	575	92	88	20.4823	17.7557	14.1721	0.141271	LOH=0	>14			<=65	Female	7.90333	755	17.47	High HAPS
Allen.2015	Pat175	Validation2	SKCM	ICI_treatment	2.90323	1	2.90323	1	10.5	6.38	5.83	59	65	68	18.6706	11.6087	10.7205	0.0500674	LOH=1	>14		IV	>65	Female	7.57	192	13.6666	High HAPS
Allen.2018	Pat175	Validation1	SKCM	ICI_treatment	2.90323	0	3	0	10.5	6.38	5.83	54	58	22	18.2738	11.298	7.93887	0.0325438	LOH=1	>14			>65	Female	7.57	134	12.5036	High HAPS
Allen.2018	Pat18	Validation1	SKCM	ICI_treatment	3.6129	0	37.8	1	5.18	11.2	4.06	11	11	10	5.59016	12.0868	4.22805	0.00863682		>14			<=65	Female	6.81333	32	7.30168	Low HAPS
Allen.2015	Pat19	Validation2	SKCM	ICI_treatment	0.677419	1	5.64516	1	10.61	8.31	7.28	175	190	295	23.8249	18.9554	17.991	0.0184189	LOH=0	>14		IV	<=65	Male	8.73333	660	20.2571	High HAPS
Allen.2015	Pat21	Validation2	SKCM	ICI_treatment	18	1	21.8065	1	5.75	0	0	480	512	390	15.4223	0	0	0.110649	LOH=0	>14		IV	>65	Male	1.91667	1382	5.14078	Low HAPS
Allen.2018	Pat21	Validation1	SKCM	ICI_treatment	18	0	22.5333	0	5.75	0	0	766	274	77	16.5876	0	0	0.10242	LOH=0	>14			>65	Male	1.91667	1117	5.52919	Low HAPS
Allen.2015	Pat24	Validation2	SKCM	ICI_treatment	21.2258	0	31.3226	0	10.5	2.12	1.31	16	8	10	12.9197	2.02299	1.36422	0	LOH=0	>14		IV	>65	Female	4.64333	34	5.43564	Low HAPS
Allen.2018	Pat24	Validation1	SKCM	ICI_treatment	21.2258	1	32.3667	1	10.5	2.12	1.31	21	17	3	14.0954	2.66118	0.788699	6.3e-06	LOH=0	>14			>65	Female	4.64333	41	5.84844	Low HAPS
Allen.2015	Pat25	Validation2	SKCM	ICI_treatment	2.16129	1	10.4839	1	5.53	8.46	3.47	14	30	64	6.50378	12.6169	6.29081	0	LOH=0	>14		IV	>65	Male	5.82	108	8.4705	Low HAPS
Allen.2018	Pat27	Validation1	SKCM	ICI_treatment	4.48387	0	45.9667	1	8.1	8.73	7.12	41	4	1	13.1483	6.10201	2.14333	0.00026539		>14			<=65	Male	7.98333	46	7.13122	Low HAPS
Allen.2015	Pat29	Validation2	SKCM	ICI_treatment	11	1	42.7742	0	6.43	8.81	4.75	22	38	40	8.75591	14.0173	7.66072	0.5096	LOH=0	>14		IV	>65	Male	6.66333	100	10.1446	High HAPS
Allen.2015	Pat32	Validation2	SKCM	ICI_treatment	2.25806	1	4.74194	1	0	8.07	6.18	300	324	946	0	20.2709	18.3938	0.0910343	LOH=0	>14		IV	>65	Male	4.75	1570	12.8882	High HAPS
Allen.2018	Pat32	Validation1	SKCM	ICI_treatment	2.25806	0	4.9	0	0	8.07	6.18	281	211	342	0	18.7735	15.6681	0.0938276	LOH=0	>14			>65	Male	4.75	834	11.4805	High HAPS
Allen.2015	Pat33	Validation2	SKCM	ICI_treatment	6.80645	1	6.80645	1	6.63	2.12	0	5	5	8	5.15914	1.64968	0	0	LOH=0	>14		IV	<=65	Male	2.91667	18	2.26961	Low HAPS
Allen.2015	Pat36	Validation2	SKCM	ICI_treatment	1.32258	1	1.74194	1	0	9.2	4.93	2	6	4	0	7.7749	3.44592	0	LOH=0	<=14		IV	<=65	Female	4.71	12	3.74027	Low HAPS
Allen.2015	Pat37	Validation2	SKCM	ICI_treatment	0.741935	1	2.25806	1	5.97	6.78	6.42	27	18	38	8.63953	8.66995	10.2146	0	LOH=0	>14		IV	<=65	Female	6.39	83	9.17471	Low HAPS
Allen.2015	Pat38	Validation2	SKCM	ICI_treatment	9.74194	1	49.6452	0	6.43	13.43	5.83	1773	3497	1714	20.8908	47.5935	18.8558	0.087717	LOH=1	>14		IV	<=65	Male	8.56333	6984	29.1133	High HAPS
Allen.2015	Pat39	Validation2	SKCM	ICI_treatment	47.9677	0	47.9677	0	10.5	9.8	6.09	35	23	43	16.3412	13.5261	10.0086	0.630009	LOH=0	>14		IV	>65	Male	8.79667	101	13.292	High HAPS
Allen.2018	Pat39	Validation1	SKCM	ICI_treatment	47.9677	1	49.5667	1	10.5	9.8	6.09	36	20	27	16.4661	12.9577	8.81319	0.496774	LOH=0	>14			>65	Male	8.79667	83	12.7457	High HAPS
Allen.2015	Pat40	Validation2	SKCM	ICI_treatment	1.09677	1	1.09677	1	10.5	11.93	7.19	11	3	3	11.3314	7.18258	4.32881	0.00629859	LOH=0	>14		IV	>65	Male	9.87333	17	7.61426	Low HAPS
Allen.2015	Pat41	Validation2	SKCM	ICI_treatment	1.74194	1	4.12903	1	10.49	8.85	7.12	377	160	77	27.0379	19.5304	13.4717	0.0472033	LOH=0	>14		IV	<=65	Male	8.82	614	20.0133	High HAPS
Allen.2018	Pat41	Validation1	SKCM	ICI_treatment	1.74194	0	4.26667	0	10.49	8.85	7.12	317	159	29	26.2505	19.5065	10.5171	0.0718282	LOH=0	>14			<=65	Male	8.82	505	18.758	High HAPS
Allen.2015	Pat43	Validation2	SKCM	ICI_treatment	1.19355	1	1.19355	1	6.64	8.25	3.47	64	74	296	12.0377	15.4693	8.58046	0.0439241	LOH=0	>14		IV	>65	Female	6.12	434	12.0292	High HAPS
Allen.2018	Pat43	Validation1	SKCM	ICI_treatment	1.19355	0	1.23333	0	6.64	8.25	3.47	55	88	72	11.608	16.0825	6.46573	0.0323953	LOH=0	>14			>65	Female	6.12	215	11.3854	High HAPS
Allen.2015	Pat44	Validation2	SKCM	ICI_treatment	2	1	8.74194	1	3.78	7.4	5.62	39	17	38	6.05579	9.28902	8.94178	0	LOH=0	>14		IV	<=65	Female	5.6	94	8.09553	Low HAPS
Allen.2015	Pat45	Validation2	SKCM	ICI_treatment	1.96774	1	2.87097	1	10.66	9.02	3.45	682	281	463	30.2149	22.1012	9.19949	0.111148	LOH=0	>14		IV	>65	Male	7.71	1426	20.5052	High HAPS
Allen.2018	Pat45	Validation1	SKCM	ICI_treatment	1.96774	0	2.96667	0	10.66	9.02	3.45	627	157	227	29.8262	19.8319	8.13488	0.109724	LOH=0	>14			>65	Male	7.71	1011	19.2643	High HAPS
Allen.2015	Pat46	Validation2	SKCM	ICI_treatment	1.16129	1	5.16129	1	5.36	7.93	3.83	55	109	151	9.37029	16.1882	8.35646	0.499777	LOH=0	>14		IV	<=65	Female	5.70667	315	11.305	High HAPS
Allen.2018	Pat46	Validation1	SKCM	ICI_treatment	1.16129	0	5.33333	0	5.36	7.93	3.83	26	95	57	7.67211	15.7194	6.75393	0.556736	LOH=0	>14			<=65	Female	5.70667	178	10.0485	High HAPS
Allen.2015	Pat47	Validation2	SKCM	ICI_treatment	35.6774	0	35.6774	0	5.96	8.1	7.58	147	53	103	12.9348	14.0324	15.2891	0.0254189	LOH=0	>14		IV	>65	Male	7.21333	303	14.0854	High HAPS
Allen.2018	Pat47	Validation1	SKCM	ICI_treatment	35.6774	1	36.8667	1	5.96	8.1	7.58	78	91	46	11.3099	15.9067	12.6745	0.230978	LOH=0	>14			>65	Male	7.21333	215	13.297	High HAPS
Allen.2015	Pat49	Validation2	SKCM	ICI_treatment	5.25806	1	33.3548	0	3.2	11.97	0	431	185	162	8.43355	27.1661	0	0.0393361	LOH=0	>14		IV	<=65	Male	5.05667	778	11.8665	High HAPS
Allen.2018	Pat49	Validation1	SKCM	ICI_treatment	5.25806	0	34.4667	1	3.2	11.97	0	473	142	39	8.56249	25.7994	0	0.0315395	LOH=0	>14			<=65	Male	5.05667	654	11.454	High HAPS
Allen.2015	Pat50	Validation2	SKCM	ICI_treatment	2.09677	1	2.09677	1	8.1	9.71	5.9	479	163	577	21.7181	21.5061	16.2954	0.0397795	LOH=0	>14		IV	>65	Male	7.90333	1219	19.8399	High HAPS
Allen.2018	Pat50	Validation1	SKCM	ICI_treatment	2.09677	0	2.16667	0	8.1	9.71	5.9	564	44	212	22.2916	16.0527	13.7374	0.0376579	LOH=0	>14			>65	Male	7.90333	820	17.3606	High HAPS
Allen.2018	Pat52	Validation1	SKCM	ICI_treatment	2.19355	0	6.3	0	10.66	13.93	6.59	248	179	108	25.5435	31.4159	13.4266	0.0363266		>14			<=65	Male	10.3933	535	23.462	High HAPS
Allen.2015	Pat54	Validation2	SKCM	ICI_treatment	2.6129	1	6.70968	1	6.43	7.73	6.89	671	502	750	18.18	20.8831	19.8132	0.0719586	LOH=0	>14		IV	>65	Male	7.01667	1923	19.6254	High HAPS
Allen.2018	Pat54	Validation1	SKCM	ICI_treatment	2.6129	0	6.93333	0	6.43	7.73	6.89	871	424	294	18.9075	20.3174	17.0171	0.0674268	LOH=0	>14			>65	Male	7.01667	1589	18.7473	High HAPS
Allen.2015	Pat55	Validation2	SKCM	ICI_treatment	2.51613	1	6.22581	1	6.43	9.48	6.71	351	305	141	16.3743	23.5646	14.4419	0.0565706	LOH=0	>14		IV	>65	Female	7.54	797	18.1269	High HAPS
Allen.2018	Pat55	Validation1	SKCM	ICI_treatment	2.51613	0	6.43333	0	6.43	9.48	6.71	485	476	63	17.2751	25.3924	12.1195	0.0978972	LOH=0	>14			>65	Female	7.54	1024	18.2623	High HAPS
Allen.2015	Pat56	Validation2	SKCM	ICI_treatment	3.09677	1	7.58065	1	10.66	4.74	7.33	21	14	35	14.3102	5.57467	11.4077	0	LOH=0	>14		IV	>65	Male	7.57667	70	10.4309	High HAPS
Allen.2018	Pat56	Validation1	SKCM	ICI_treatment	3.09677	0	7.83333	0	10.66	4.74	7.33	18	20	21	13.6315	6.26732	9.83996	0.0136536	LOH=0	>14			>65	Male	7.57667	59	9.91293	Low HAPS
Allen.2015	Pat57	Validation2	SKCM	ICI_treatment	2.19355	1	8.06452	1	5.75	14.24	1.31	26	40	24	8.23034	22.966	1.8313	0.101078	LOH=0	>14		III	>65	Male	7.1	90	11.0092	High HAPS
Allen.2018	Pat57	Validation1	SKCM	ICI_treatment	2.19355	0	8.33333	0	5.75	14.24	1.31	32	30	14	8.73146	21.237	1.54068	0.0758085	LOH=0	>14			>65	Male	7.1	76	10.503	High HAPS
Allen.2015	Pat58	Validation2	SKCM	ICI_treatment	3.19355	1	21.0323	1	7.42	10.26	1.63	1218	818	3264	22.8981	29.8903	5.72763	0.06543	LOH=0	>14		III	<=65	Female	6.43667	5300	19.5054	High HAPS
Allen.2018	Pat58	Validation1	SKCM	ICI_treatment	3.19355	0	21.7333	0	7.42	10.26	1.63	1843	710	2059	24.2319	29.2602	5.4016	0.064429	LOH=0	>14			<=65	Female	6.43667	4612	19.6312	High HAPS
Allen.2015	Pat59	Validation2	SKCM	ICI_treatment	2.45161	1	7.22581	1	0	7.44	3.64	198	150	288	0	16.2116	8.95767	0.00027663	LOH=0	>14		IV	<=65	Male	3.69333	636	8.38975	Low HAPS
Allen.2018	Pat59	Validation1	SKCM	ICI_treatment	2.45161	0	7.46667	0	0	7.44	3.64	104	161	148	0	16.4388	7.9104	0.000254791	LOH=0	>14			<=65	Male	3.69333	413	8.1164	Low HAPS
Allen.2015	Pat60	Validation2	SKCM	ICI_treatment	2.87097	1	8.77419	1	3.2	5.45	7.12	451	212	163	8.49644	12.6897	15.7697	0.123948	LOH=0	>14		IV	>65	Male	5.25667	826	12.3186	High HAPS
Allen.2018	Pat60	Validation1	SKCM	ICI_treatment	2.87097	0	9.06667	0	3.2	5.45	7.12	490	282	54	8.61146	13.3622	12.3914	0.117187	LOH=0	>14			>65	Male	5.25667	826	11.455	High HAPS
Allen.2018	Pat61	Validation1	SKCM	ICI_treatment	2.6129	0	4.03333	0	4.69	5.64	6.1	21	2	10	6.29596	2.69096	6.3525	0		>14			>65	Female	5.47667	33	5.11314	Low HAPS
Allen.2015	Pat62	Validation2	SKCM	ICI_treatment	2.48387	1	19.4194	1	10.66	11.29	3.48	1183	629	1435	32.7619	31.6046	10.9869	0.133725	LOH=1	>14		IV	>65	Male	8.47667	3247	25.1178	High HAPS
Allen.2018	Pat62	Validation1	SKCM	ICI_treatment	2.48387	0	20.0667	0	10.66	11.29	3.48	1221	564	824	32.9082	31.0706	10.1493	0.115365	LOH=1	>14			>65	Male	8.47667	2609	24.7094	High HAPS
Allen.2015	Pat63	Validation2	SKCM	ICI_treatment	23.1613	0	33.5161	0	0	0.88	7.27	64	55	133	0	1.53841	15.4641	0.281651	LOH=0	>14		III	<=65	Male	2.71667	252	5.66749	Low HAPS
Allen.2015	Pat64	Validation2	SKCM	ICI_treatment	2.22581	1	3.41935	1	3.2	9.8	6.09	373	211	258	8.23319	22.7981	14.697	0.0442963	LOH=0	>14		IV	>65	Male	6.36333	842	15.2428	High HAPS
Allen.2018	Pat64	Validation1	SKCM	ICI_treatment	2.22581	0	3.53333	0	3.2	9.8	6.09	453	116	159	8.50258	20.2682	13.4231	0.0420175	LOH=0	>14			>65	Male	6.36333	728	14.0646	High HAPS
Allen.2015	Pat66	Validation2	SKCM	ICI_treatment	19.2903	1	21.0645	0	10.61	9.99	0	133	134	432	22.5686	21.282	0	0.064822	LOH=1	>14		III	<=65	Female	6.86667	699	14.6169	High HAPS
Allen.2018	Pat66	Validation1	SKCM	ICI_treatment	19.2903	0	21.7667	1	10.61	9.99	0	110	153	99	21.7009	21.8533	0	0.0601919	LOH=1	>14			<=65	Female	6.86667	362	14.5181	High HAPS
Allen.2015	Pat67	Validation2	SKCM	ICI_treatment	2.54839	1	2.54839	1	3.78	8.34	6	14	11	12	4.44562	9.00037	6.68366	0	LOH=0	>14		IV	<=65	Male	6.04	37	6.70989	Low HAPS
Allen.2018	Pat67	Validation1	SKCM	ICI_treatment	2.54839	0	2.63333	0	3.78	8.34	6	29	56	10	5.58352	14.644	6.24836	0	LOH=0	>14			<=65	Male	6.04	95	8.82529	Low HAPS
Allen.2015	Pat70	Validation2	SKCM	ICI_treatment	0.483871	1	17.1613	1	10.7	10.59	6.11	44	24	54	17.6894	14.8042	10.6336	0.0589772	LOH=0	>14		IV	<=65	Male	9.13333	122	14.3757	High HAPS
Allen.2015	Pat71	Validation2	SKCM	ICI_treatment	3.16129	1	4.41935	1	8.97	9.93	4.75	429	251	880	23.6222	23.8459	13.9886	0.0677882	LOH=0	>14		IV	<=65	Male	7.88333	1560	20.4856	High HAPS
Allen.2018	Pat71	Validation1	SKCM	ICI_treatment	3.16129	0	4.56667	0	8.97	9.93	4.75	449	219	472	23.7993	23.2603	12.7056	0.0533749	LOH=0	>14			<=65	Male	7.88333	1140	19.9217	High HAPS
Allen.2015	Pat73	Validation2	SKCM	ICI_treatment	13.1613	1	14.2581	1	6.13	5.51	4.45	161	75	349	13.5443	10.3633	11.3211	0.063208	LOH=0	>14		IV	>65	Male	5.36333	585	11.7429	High HAPS
Allen.2018	Pat73	Validation1	SKCM	ICI_treatment	13.1613	0	14.7333	0	6.13	5.51	4.45	156	17	132	13.4609	6.91655	9.45114	0.0602681	LOH=0	>14			>65	Male	5.36333	305	9.94285	Low HAPS
Allen.2015	Pat74	Validation2	SKCM	ICI_treatment	2.58065	1	6.22581	1	6.23	5	2.9	706	106	634	17.7519	10.1469	8.12804	0.0321953	LOH=0	>14		IV	>65	Male	4.71	1446	12.0089	High HAPS
Allen.2018	Pat74	Validation1	SKCM	ICI_treatment	2.58065	0	6.43333	0	6.23	5	2.9	660	10	286	17.5699	5.20696	7.12786	0.0296343	LOH=0	>14			>65	Male	4.71	956	9.96823	Low HAPS
Allen.2015	Pat76	Validation2	SKCM	ICI_treatment	2.25806	1	4.48387	1	0	7.38	6.49	24	66	48	0	13.4764	10.9694	0.00427285	LOH=0	>14		IV	>65	Male	4.62333	138	8.1486	Low HAPS
Allen.2018	Pat76	Validation1	SKCM	ICI_treatment	2.25806	0	4.63333	0	0	7.38	6.49	9	81	11	0	14.1239	7.00389	0.00361549	LOH=0	>14			>65	Male	4.62333	101	7.04261	Low HAPS
Allen.2015	Pat77	Validation2	SKCM	ICI_treatment	7.77419	0	33.1935	0	13.04	8.27	4.1	169	70	498	29.0851	15.3099	11.0622	0.0293569	LOH=1	>14		III	<=65	Male	8.47	737	18.4857	High HAPS
Allen.2018	Pat77	Validation1	SKCM	ICI_treatment	7.77419	1	34.3	1	13.04	8.27	4.1	118	78	210	27.0651	15.6934	9.52956	0.035371	LOH=1	>14			<=65	Male	8.47	406	17.4294	High HAPS
Allen.2015	Pat78	Validation2	SKCM	ICI_treatment	1.22581	1	1.22581	1	5.75	6.78	6.42	4	3	2	4.01908	4.08197	3.06312	0.00102071	LOH=1	>14		IV	>65	Female	6.31667	9	3.72139	Low HAPS
Allen.2015	Pat79	Validation2	SKCM	ICI_treatment	13.0645	1	25.8387	1	10.49	9.12	4.12	289	76	245	25.8306	17.2048	9.85065	0.0108984	LOH=1	>14		IV	>65	Male	7.91	610	17.6287	High HAPS
Allen.2018	Pat79	Validation1	SKCM	ICI_treatment	13.0645	0	26.7	0	10.49	9.12	4.12	266	74	61	25.4541	17.1006	7.38465	0.0103668	LOH=1	>14			>65	Male	7.91	401	16.6464	High HAPS
Allen.2015	Pat80	Validation2	SKCM	ICI_treatment	5.87097	1	23.3548	1	6.43	8.13	6.64	154	84	169	14.0838	15.6862	14.8102	0.0250845	LOH=0	>14		IV	<=65	Male	7.06667	407	14.8601	High HAPS
Allen.2018	Pat80	Validation1	SKCM	ICI_treatment	5.87097	0	24.1333	0	6.43	8.13	6.64	185	93	89	14.593	16.0415	12.9762	0.0195959	LOH=0	>14			<=65	Male	7.06667	367	14.5369	High HAPS
Allen.2015	Pat81	Validation2	SKCM	ICI_treatment	2.45161	1	20.2581	1	8.97	6.48	5.16	63	39	97	16.2014	10.3813	10.2747	0.0437872	LOH=0	>14		IV	<=65	Female	6.87	199	12.2858	High HAPS
Allen.2018	Pat81	Validation1	SKCM	ICI_treatment	2.45161	0	20.9333	0	8.97	6.48	5.16	76	35	52	16.9218	10.0848	8.89726	0.0378162	LOH=0	>14			<=65	Female	6.87	163	11.968	High HAPS
Allen.2015	Pat82	Validation2	SKCM	ICI_treatment	2.41935	1	3.35484	1	5.18	14.33	4.76	141	158	458	11.1489	31.546	12.6702	0.0848486	LOH=0	>14		IV	<=65	Female	8.09	757	18.455	High HAPS
Allen.2018	Pat82	Validation1	SKCM	ICI_treatment	2.41935	0	3.46667	0	5.18	14.33	4.76	140	166	181	11.133	31.8515	10.7579	0.0742425	LOH=0	>14			<=65	Female	8.09	487	17.9141	High HAPS
Allen.2018	Pat83	Validation1	SKCM	ICI_treatment	3.45161	0	34.2333	1	0	6.57	3.12	5	15	10	0	7.91107	3.24915	0.0611539		>14			<=65	Male	3.23	30	3.72007	Low HAPS
Allen.2015	Pat85	Validation2	SKCM	ICI_treatment	2.67742	1	14.7742	1	8.1	1.15	0	339	91	382	20.505	2.25836	0	0.192517	LOH=1	>14		IV	>65	Male	3.08333	812	7.58778	Low HAPS
Allen.2018	Pat85	Validation1	SKCM	ICI_treatment	2.67742	0	15.2667	0	8.1	1.15	0	551	152	80	22.2097	2.5124	0	0.0991759	LOH=1	>14			>65	Male	3.08333	783	8.2407	Low HAPS
Allen.2015	Pat86	Validation2	SKCM	ICI_treatment	4.93548	1	9.45161	1	5.81	7.96	4.82	79	22	10	11.057	10.8394	5.01951	0.0191407	LOH=1	>14		IV	<=65	Male	6.19667	111	8.97194	Low HAPS
Allen.2018	Pat86	Validation1	SKCM	ICI_treatment	4.93548	0	9.76667	0	5.81	7.96	4.82	106	4	5	11.7907	5.5638	3.75069	0.0191379	LOH=1	>14			<=65	Male	6.19667	115	7.03507	Low HAPS
Allen.2018	Pat87	Validation1	SKCM	ICI_treatment	4.87097	0	36.4333	1	10.5	5.7	1.31	23	18	8	14.4922	7.2889	1.25006	0.0428869		>14			<=65	Male	5.83667	49	7.67706	Low HAPS
Allen.2015	Pat88	Validation2	SKCM	ICI_treatment	21.4516	0	31.9032	0	3.26	10.62	3.35	602	247	1436	9.06383	25.4291	10.5775	0.0677636	LOH=0	>14		IV	<=65	Female	5.74333	2285	15.0235	High HAPS
Allen.2015	Pat90	Validation2	SKCM	ICI_treatment	21.5806	0	32.4194	0	13.04	5.4	5.83	84	122	124	25.1596	11.2855	12.225	0	LOH=0	>14		IV	<=65	Male	8.09	330	16.2234	High HAPS
Allen.2018	Pat90	Validation1	SKCM	ICI_treatment	21.5806	1	33.5	1	13.04	5.4	5.83	57	81	38	22.9951	10.3346	9.27591	8.28e-06	LOH=0	>14			<=65	Male	8.09	176	14.2019	High HAPS
Allen.2015	Pat92	Validation2	SKCM	ICI_treatment	2.70968	1	3.96774	1	5.75	9.09	4.82	10	5	6	5.98801	7.07339	4.07337	0.000957833	LOH=0	>14		IV	<=65	Male	6.55333	21	5.71159	Low HAPS
Allen.2015	Pat98	Validation2	SKCM	ICI_treatment	2.48387	1	4.51613	1	5.75	6.7	6.49	14	8	8	6.76252	6.39342	6.19303	0	LOH=0	>14		IV	<=65	Female	6.31333	30	6.44966	Low HAPS
Allen.2018	Pat98	Validation1	SKCM	ICI_treatment	2.48387	0	4.66667	0	5.75	6.7	6.49	40	16	2	9.27351	8.24401	3.09652	0	LOH=0	>14			<=65	Female	6.31333	58	6.87134	Low HAPS
Allen.2018	Pat99	Validation1	SKCM	ICI_treatment	2.64516	0	11.7333	0	4.06	7.27	5.61	2	4	0	1.93711	5.08151	0	0		>14			<=65	Female	5.64667	6	2.33954	Low HAPS
Snyder.2014	PR03803	Validation2	SKCM	ICI_treatment			94.6648	1	10.49	4.48	5.83	103	42	39	21.1587	7.31794	9.34001		LOH=0	>14		III	>65	Male	6.93333	184	12.6055	High HAPS
Allen.2018	PR12117	Validation1	SKCM	ICI_treatment	16.4839	1	19.4667	0	6.43	7.73	6.89	1135	541	348	19.6461	21.1338	17.5201	0.197528	LOH=0	>14				Male	7.01667	2024	19.4333	High HAPS
Snyder.2014	PR12117	Validation2	SKCM	ICI_treatment			18.7128	1	6.43	7.73	6.89	522	352	8	17.48	19.6943	6.57473		LOH=0	>14		IV	>65	Male	7.01667	882	14.583	High HAPS
Allen.2018	PR4035	Validation1	SKCM	ICI_treatment	49.2258	1	51.1	1	10.5	0.73	2.9	305	81	265	26.1001	1.39708	7.03216	0.139197	LOH=0	>14				Male	4.71	651	11.5098	High HAPS
Snyder.2014	PR4035	Validation2	SKCM	ICI_treatment			50.2344	0	10.5	0.73	2.9	150	13	305	22.8793	0.836673	7.20859		LOH=0	>14		IV	>65	Male	4.71	468	10.3082	High HAPS
Allen.2018	PR4046	Validation1	SKCM	ICI_treatment	24.8387	1	25.6667	1	0.87	7.94	7.06	111	60	44	1.78282	14.1755	11.6717	3.1e-09	LOH=0	>14				Male	5.29	215	9.21001	Low HAPS
Snyder.2014	PR4046	Validation2	SKCM	ICI_treatment			25.3173	0	0.87	7.94	7.06	30	0	67	1.29748	0	12.9375		LOH=0	>14		IV	<=65	Male	5.29	97	4.745	Low HAPS
Allen.2018	PR4077	Validation1	SKCM	ICI_treatment	71.3548	1	74.2167	1	0	14.1	3.12	122	628	170	0	39.461	6.96695	0.0384048	LOH=0	>14				Male	5.74	920	15.476	High HAPS
Snyder.2014	PR4077	Validation2	SKCM	ICI_treatment			72.7498	0	0	14.1	3.12	64	342	452	0	35.7476	8.28703		LOH=0	>14		IV	>65	Male	5.74	858	14.6782	High HAPS
Allen.2018	PR4091	Validation1	SKCM	ICI_treatment	70.9032	1	73.2667	1	10.5	7.35	5.52	153	53	27	22.969	12.7331	7.98831	0.295458	LOH=0	>14				Female	7.79	233	14.5635	High HAPS
Snyder.2014	PR4091	Validation2	SKCM	ICI_treatment			72.4496	0	10.5	7.35	5.52	89	19	50	20.5195	9.56257	9.42579		LOH=0	>14		IV	<=65	Female	7.79	158	13.1693	High HAPS
Allen.2018	PR4092	Validation1	SKCM	ICI_treatment	71.129	1	74.2167	1	13.04	6.14	4.47	842	366	1620	38.1528	15.747	14.3477	0.0659769	LOH=0	>14				Female	7.88333	2828	22.7492	High HAPS
Snyder.2014	PR4092	Validation2	SKCM	ICI_treatment			72.8498	0	13.04	6.14	4.47	386	66	2042	33.7438	11.2121	14.7969		LOH=0	>14		IV	<=65	Female	7.88333	2494	19.9176	High HAPS
Riaz.2017	Pt10	Validation2	SKCM	ICI_treatment			8.41644	1	8.94	10.2	0	21	8	29	12.0013	9.73327	0	0.0244795	LOH=0	>14		IV	>65	Female	6.38	58	7.24484	Low HAPS
Riaz.2017	Pt100	Validation2	SKCM	ICI_treatment			27.6164	1	5.29	9.12	4.12	1	3	2	1.59245	5.49079	1.96574		LOH=0	<=14		IV	<=65	Male	6.17667	6	3.01633	Low HAPS
Riaz.2017	Pt101	Validation2	SKCM	ICI_treatment			27.4192	0	0	0	0	2	0	4	0	0	0	0	LOH=0	<=14		IV	<=65	Female	0	6	0	Low HAPS
Riaz.2017	Pt102	Validation2	SKCM	ICI_treatment			20.9096	0	8.24	9.17	3.12	278	99	392	20.1518	18.34	8.0945	0.00767799	LOH=0	>14			<=65	Female	6.84333	769	15.5288	High HAPS
Riaz.2017	Pt103	Validation2	SKCM	ICI_treatment			15.9123	0	0	8.16	0	6	5	0	0	6.34971	0	0	LOH=0	>14		IV	<=65	Female	2.72	11	2.11657	Low HAPS
Riaz.2017	Pt104	Validation2	SKCM	ICI_treatment			26.8931	0	5.04	7.57	4.59	3	2	0	3.03438	3.61181	0	0	LOH=0	<=14			<=65	Male	5.73333	5	2.2154	Low HAPS
Riaz.2017	Pt106	Validation2	SKCM	ICI_treatment			2.99178	1	0	0	0	167	106	0	0	0	0	0.0427682	LOH=0	>14		IV	<=65	Male	0	273	0	Low HAPS
Riaz.2017	Pt108	Validation2	SKCM	ICI_treatment			30.0164	0	5.18	11.1	3.12	11	1	14	5.59016	3.34143	3.6694	0	LOH=0	>14		IV	<=65	Female	6.46667	26	4.20033	Low HAPS
Riaz.2017	Pt11	Validation2	SKCM	ICI_treatment			27.5178	1	5.75	4.68	1.31	29	40	118	8.49345	7.54783	2.71897	0.0544877	LOH=0	>14			<=65	Female	3.91333	187	6.25341	Low HAPS
Riaz.2017	Pt13	Validation2	SKCM	ICI_treatment			9.20548	1	6.43	10.71	7.28	74	0	161	12.0566	0	16.0853	2.78e-05	LOH=1	>14			>65	Male	8.14	235	9.38064	Low HAPS
Riaz.2017	Pt17	Validation2	SKCM	ICI_treatment			1.87397	1	3.26	14.33	4.76	16	9	7	4.01126	14.33	4.29871	0	LOH=0	>14		IV	<=65	Female	7.45	32	7.54666	Low HAPS
Riaz.2017	Pt18	Validation2	SKCM	ICI_treatment			35.2767	0	7.62	7	6.36	86	87	138	14.7791	13.6114	13.6296	0.0199806	LOH=0	>14		IV	<=65	Male	6.99333	311	14.0067	High HAPS
Riaz.2017	Pt24	Validation2	SKCM	ICI_treatment			4.89863	0	6.23	6.31	0	0	1	0	0	1.8995	0		LOH=0	<=14		IV	<=65	Male	4.18	1	0.633166	Low HAPS
Riaz.2017	Pt26	Validation2	SKCM	ICI_treatment			31.2986	0	8.3	6.78	6.42	51	102	118	14.2428	13.647	13.325	0.221392	LOH=0	>14		IV	<=65	Female	7.16667	271	13.7383	High HAPS
Riaz.2017	Pt27	Validation2	SKCM	ICI_treatment			15.6164	1	10.26	7.73	6.89	92	99	130	20.1966	15.46	14.588	0.184032	LOH=1	>14		IV	<=65	Male	8.29333	321	16.7482	High HAPS
Riaz.2017	Pt28	Validation2	SKCM	ICI_treatment			24.3288	1	10.33	3.01	4.59	18	8	0	13.2095	2.87227	0	0.10563	LOH=0	>14			>65	Female	5.97667	26	5.3606	Low HAPS
Riaz.2017	Pt29	Validation2	SKCM	ICI_treatment			8.97534	1	7.42	14.33	4.76	207	147	227	17.2	31.0999	11.2238	0.052434	LOH=0	>14		IV	<=65	Female	8.83667	581	19.8412	High HAPS
Riaz.2017	Pt3	Validation2	SKCM	ICI_treatment			37.6109	0	11.39	10.26	6.18	70	76	200	21.0858	19.3554	14.2338	0.0683473	LOH=0	>14			<=65	Male	9.27667	346	18.225	High HAPS
Riaz.2017	Pt30	Validation2	SKCM	ICI_treatment			34.6192	0	10.61	0	1.31	23	11	52	14.644	0	2.2588	0.000615101	LOH=1	>14		IV	>65	Female	3.97333	86	5.63428	Low HAPS
Riaz.2017	Pt31	Validation2	SKCM	ICI_treatment			31.5945	0	0	7.03	6.7	93	384	393	0	18.1758	17.3898	0.0267778	LOH=0	>14		IV	<=65	Female	4.57667	870	11.8552	High HAPS
Riaz.2017	Pt32	Validation2	SKCM	ICI_treatment			3.74794	0	12.02	8.3	4.82	51	18	116	20.6264	10.6137	9.96866	0.0065291	LOH=1	>14		IV	<=65	Male	8.38	185	13.7362	High HAPS
Riaz.2017	Pt34	Validation2	SKCM	ICI_treatment			27.4192	0	7.18	5.59	7.58	135	0	233	15.3188	0	17.9587	0.111567	LOH=0	>14		IV	>65	Male	6.78333	368	11.0925	High HAPS
Riaz.2017	Pt36	Validation2	SKCM	ICI_treatment			35.5397	0	9.08	9.17	3.12	1	0	0	2.73335	0	0		LOH=0	<=14		IV	<=65	Male	7.12333	1	0.911117	Low HAPS
Riaz.2017	Pt37	Validation2	SKCM	ICI_treatment			21.2383	1	10.61	11.93	7.19	12	13	21	11.8189	13.6733	9.65202	0	LOH=0	>14		IV	<=65	Male	9.91	46	11.7148	High HAPS
Riaz.2017	Pt4	Validation2	SKCM	ICI_treatment			20.811	1	1.08	0	0	109	63	143	2.2047	0	0	0.0478484	LOH=0	>14		IV	<=65	Female	0.36	315	0.734901	Low HAPS
Riaz.2017	Pt44	Validation2	SKCM	ICI_treatment			35.9342	0	0	9.54	5.52	82	132	296	0	20.2615	13.6496	0.0930364	LOH=0	>14			<=65	Male	5.02	510	11.3037	High HAPS
Riaz.2017	Pt46	Validation2	SKCM	ICI_treatment			7.46301	1	0	0	0	92	0	71	0	0	0	0	LOH=0	>14		IV	>65	Male	0	163	0	Low HAPS
Riaz.2017	Pt47	Validation2	SKCM	ICI_treatment			23.6055	1	10.94	7.4	4.99	497	0	374	29.5077	0	12.8444	0.0302085	LOH=0	>14		IV	<=65	Male	7.77667	871	14.1174	High HAPS
Riaz.2017	Pt48	Validation2	SKCM	ICI_treatment			34.389	0	0	9.01	6.71	23	18	126	0	11.5216	14.1165	0	LOH=0	>14		IV	<=65	Male	5.24	167	8.54603	Low HAPS
Riaz.2017	Pt49	Validation2	SKCM	ICI_treatment			27.189	0	10.61	5.64	4.48	310	486	970	26.4482	15.1577	13.3827	0.0845084	LOH=0	>14			<=65	Female	6.91	1766	18.3295	High HAPS
Riaz.2017	Pt5	Validation2	SKCM	ICI_treatment			7.29863	1	0	8.07	3.47	14	12	0	0	8.98952	0	0	LOH=0	>14		IV	<=65	Female	3.84667	26	2.99651	Low HAPS
Riaz.2017	Pt51	Validation2	SKCM	ICI_treatment			1.87397	0	0	0	0	38	23	107	0	0	0	0.115815	LOH=0	>14		IV	<=65	Male	0	168	0	Low HAPS
Riaz.2017	Pt52	Validation2	SKCM	ICI_treatment			15.6493	1	10.5	11.21	4.17	118	208	306	21.7932	26.0088	10.3714	0.180496	LOH=0	>14		IV	<=65	Female	8.62667	632	19.3911	High HAPS
Riaz.2017	Pt53	Validation2	SKCM	ICI_treatment			14.2356	1	10.8	0	0	24	34	30	15.0978	0	0	0.00399898	LOH=1	>14		IV	>65	Male	3.6	88	5.03258	Low HAPS
Riaz.2017	Pt54	Validation2	SKCM	ICI_treatment			28.4383	0	5.2	10.85	6.36	3592	2836	4269	18.4884	37.4635	23.0895	0.0823737	LOH=0	>14			<=65	Male	7.47	10697	26.3471	High HAPS
Riaz.2017	Pt58	Validation2	SKCM	ICI_treatment			16.4055	1	0	4.68	1.31	171	325	879	0	11.7619	3.85727	0.0270601	LOH=0	>14		IV	<=65	Female	1.99667	1375	5.20638	Low HAPS
Riaz.2017	Pt59	Validation2	SKCM	ICI_treatment			23.2767	1	13.04	11.25	4.19	182	73	225	29.5024	21.0289	9.86371	0.117184	LOH=1	>14		IV	<=65	Female	9.49333	480	20.1316	High HAPS
Riaz.2017	Pt60	Validation2	SKCM	ICI_treatment			24.263	0	8.97	8.42	4.17	345	336	729	22.7755	21.2826	11.9401	0.0615902	LOH=1	>14		IV	<=65	Male	7.18667	1410	18.6661	High HAPS
Riaz.2017	Pt65	Validation2	SKCM	ICI_treatment			22.7507	0	10.5	0	7.47	923	968	1989	31.1396	0	24.6424	0.07242	LOH=0	>14		IV	<=65	Female	5.99	3880	18.594	High HAPS
Riaz.2017	Pt66	Validation2	SKCM	ICI_treatment			17.8192	1	10.82	6.59	4.82	75	0	161	20.3504	0	10.6499	0.0397052	LOH=0	>14			<=65	Female	7.41	236	10.3334	High HAPS
Riaz.2017	Pt67	Validation2	SKCM	ICI_treatment			33.9288	0	10.5	8.13	6.64	10	4	7	10.9346	5.68263	5.99652	0	LOH=0	>14		IV	<=65	Female	8.42333	21	7.53792	Low HAPS
Riaz.2017	Pt68	Validation2	SKCM	ICI_treatment			27.6822	0	5.75	4.68	1.31	365	428	1021	14.74	12.3199	3.94238	0.0771561	LOH=0	>14		IV	>65	Male	3.91333	1814	10.3341	High HAPS
Riaz.2017	Pt7	Validation2	SKCM	ICI_treatment			37.7753	0	3.78	8.58	0.77	685	0	560	10.7213	0	2.1167	0.101769	LOH=0	>14		IV	<=65	Male	4.37667	1245	4.27934	Low HAPS
Riaz.2017	Pt70	Validation2	SKCM	ICI_treatment			10.2247	1	4.49	7	6.36	187	191	236	10.211	15.9831	15.1034	0.121959	LOH=0	>14		IV	>65	Male	5.95	614	13.7658	High HAPS
Riaz.2017	Pt71	Validation2	SKCM	ICI_treatment			8.08767	0	10.5	10.85	7.12	0	1	4	0	3.26618	4.97667	0	LOH=0	<=14		IV	<=65	Female	9.49	5	2.74761	Low HAPS
Riaz.2017	Pt72	Validation2	SKCM	ICI_treatment			25.3151	1	6.43	14.3	7.47	189	166	355	14.6524	31.7848	19.0593	0.0382556	LOH=0	>14		IV	<=65	Female	9.4	710	21.8322	High HAPS
Riaz.2017	Pt73	Validation2	SKCM	ICI_treatment			9.23835	0	6.32	9.01	6.71	8	4	9	6.03081	6.29772	6.71	0	LOH=0	<=14		IV	<=65	Male	7.34667	21	6.34618	Low HAPS
Riaz.2017	Pt76	Validation2	SKCM	ICI_treatment			0.328767	1	3.26	0	4.76	106	97	134	6.61579	0	10.1404	0.117769	LOH=0	>14		IV	<=65	Male	2.67333	337	5.58539	Low HAPS
Riaz.2017	Pt77	Validation2	SKCM	ICI_treatment			15.4849	1	10.26	0	3.03	23	13	19	14.161	0	3.94212	9.77e-07	LOH=1	>14		IV	<=65	Female	4.43	55	6.03436	Low HAPS
Riaz.2017	Pt79	Validation2	SKCM	ICI_treatment			7.16712	1	3.26	0	4.76	202	192	274	7.52244	0	11.6112	0.03441	LOH=0	>14			<=65	Male	2.67333	668	6.37789	Low HAPS
Riaz.2017	Pt8	Validation2	SKCM	ICI_treatment			8.51507	1	0	9.64	4.24	13	27	29	0	13.9506	6.26299	0.42633	LOH=0	>14		III	<=65	Male	4.62667	69	6.73787	Low HAPS
Riaz.2017	Pt82	Validation2	SKCM	ICI_treatment			14.1041	1	0	9.48	6.64	7	7	11	0	8.56129	7.16576	0	LOH=0	>14		IV	<=65	Female	5.37333	25	5.24235	Low HAPS
Riaz.2017	Pt83	Validation2	SKCM	ICI_treatment			15.189	0	8.1	7.38	6.49	135	176	389	17.2817	16.59	16.816	0.0654448	LOH=0	>14		IV	<=65	Female	7.32333	700	16.8959	High HAPS
Riaz.2017	Pt84	Validation2	SKCM	ICI_treatment			4.96438	1	5.75	7.38	6.49	6	9	26	4.85931	7.38	9.28955	0.146918	LOH=0	<=14		IV	<=65	Female	6.54	41	7.17629	Low HAPS
Riaz.2017	Pt85	Validation2	SKCM	ICI_treatment			29.7205	0	10.29	9.2	3.35	84	49	47	19.8537	15.6305	5.63216	0.0718116	LOH=0	>14		IV	>65	Male	7.61333	180	13.7055	High HAPS
Riaz.2017	Pt86	Validation2	SKCM	ICI_treatment			8.94246	1	3.2	7.38	6.49	231	346	660	7.56956	18.7476	18.3031	0.065752	LOH=0	>14		IV	<=65	Female	5.69	1237	14.8734	High HAPS
Riaz.2017	Pt87	Validation2	SKCM	ICI_treatment			32.0219	0	10.5	8.31	7.28	260	257	663	25.3747	20.0406	20.5454	0.0663071	LOH=0	>14			>65	Male	8.69667	1180	21.9869	High HAPS
Riaz.2017	Pt89	Validation2	SKCM	ICI_treatment			27.7479	1	7.71	8.51	6.01	37	38	124	12.1801	13.54	12.6024	0.251308	LOH=0	>14		IV	<=65	Male	7.41	199	12.7742	High HAPS
Riaz.2017	Pt90	Validation2	SKCM	ICI_treatment			5.72055	1	8.62	7.96	3.6	215	0	87	20.123	0	7.00014	0.0966907	LOH=0	>14		IV	<=65	Female	6.72667	302	9.04104	Low HAPS
Riaz.2017	Pt92	Validation2	SKCM	ICI_treatment			10.9479	1	10.61	6.14	4.47	250	129	707	25.4605	12.9796	12.7396	0.101633	LOH=0	>14			<=65	Male	7.07333	1086	17.0599	High HAPS
Riaz.2017	Pt93	Validation2	SKCM	ICI_treatment			27.9123	0	5.75	10.54	4.66	0	1	0	0	3.17286	0	0	LOH=0	<=14		IV	<=65	Male	6.98333	1	1.05762	Low HAPS
Riaz.2017	Pt94	Validation2	SKCM	ICI_treatment			32.252	0	10.7	7.54	4.15	166	74	304	23.7831	14.138	10.3098	0.0302349	LOH=0	>14		IV	<=65	Male	7.46333	544	16.077	High HAPS
Riaz.2017	Pt98	Validation2	SKCM	ICI_treatment			24.5589	1	3.78	5.23	0.56	9	6	8	3.78	4.41986	0.534376	1.81e-08	LOH=0	>14		IV	>65	Male	3.19	23	2.91141	Low HAPS
Allen.2018	R7495	Validation1	NSCLC	ICI_treatment	1.35484	0	1.4	1	8.1	8.07	6.18	65	32	39	14.7383	12.2544	9.90073	0.0880703	LOH=0	>14			<=65	Male	7.45	136	12.2978	High HAPS
Rizvi.2015	R7495	Training2	NSCLC	ICI_treatment	1.4	1	2.1	1	0	8.07	6.18	12	6	36	0	6.81994	9.69149		LOH=0	>14		IV	<=65	Male	4.75	54	5.50381	Low HAPS
Allen.2018	RH090935	Validation1	NSCLC	ICI_treatment	10.1935	1	10.5333	1	7.6	8.07	6.18	25	37	39	10.7538	12.7489	9.90073	0.0292109	LOH=0	>14			>65	Female	7.28333	101	11.1345	High HAPS
Rizvi.2015	RH090935	Training2	NSCLC	ICI_treatment	10.4	0	11.1333	0	7.6	8.07	6.18	15	22	43	9.15131	10.9891	10.1565	0.00710536	LOH=0	>14		IV	>65	Female	7.28333	80	10.099	High HAPS
Allen.2018	RI1933	Validation1	NSCLC	ICI_treatment	16.2581	1	16.8	1	6.13	8.17	0	323	119	23	15.3896	16.9869	0	0.0228313	LOH=0	>14			<=65	Female	4.76667	465	10.7922	High HAPS
Rizvi.2015	RI1933	Training2	NSCLC	ICI_treatment	16.6	0	46.7	0	6.13	8.17	0	132	34	51	13.0192	12.615	0	0.0266308	LOH=0	>14		IV	<=65	Female	4.76667	217	8.54475	Low HAPS
Allen.2018	RO3338	Validation1	NSCLC	ICI_treatment	2.03226	0	2.1	1	8.94	9.44	4.47	65	18	49	16.2667	12.0714	7.5944	0.0225499	LOH=0	>14			>65	Male	7.61667	132	11.9775	High HAPS
Rizvi.2015	RO3338	Training2	NSCLC	ICI_treatment	2.1	1	3.86667	1	8.94	9.44	4.47	29	7	36	13.2055	8.52517	7.00986	0.00102539	LOH=0	>14		IV	>65	Male	7.61667	72	9.58017	Low HAPS
Allen.2018	SA9755	Validation1	NSCLC	ICI_treatment	8.22581	1	8.5	1	3.2	7.38	6.49	748	526	54	9.19834	20.087	11.295	0.0516174	LOH=0	>14			<=65	Female	5.69	1328	13.5268	High HAPS
Rizvi.2015	SA9755	Training2	NSCLC	ICI_treatment	8.4	0	40.1	0	3.2	7.38	6.49	30	289	182	4.77236	18.1725	14.6833	0.0573691	LOH=0	>14		IV	<=65	Female	5.69	501	12.5427	High HAPS
Allen.2018	SARC-PD1	Validation1	SARC	ICI_treatment	6.77419	0	24.3333	1	6.96	10.34	7.19	37	34	12	10.9953	15.9657	8.00925	0.542393		>14				Female	8.16333	83	11.6567	High HAPS
Allen.2018	SB010944	Validation1	NSCLC	ICI_treatment	26.7742	1	27.6667	1	5.75	4.68	1.31	172	60	32	12.8688	8.35534	1.98925	0.0352517	LOH=1	>14			>65	Male	3.91333	264	7.73779	Low HAPS
Rizvi.2015	SB010944	Training2	NSCLC	ICI_treatment	27.3	0	27.5667	0	5.75	4.68	1.31	3	23	27	3.46184	6.45939	1.89578	0.0278788	LOH=1	>14		IV	>65	Male	3.91333	53	3.939	Low HAPS
Allen.2018	SC0899	Validation1	NSCLC	ICI_treatment	12.3548	1	12.7667	1	13.04	7.33	6.18	118	42	218	27.0651	11.9733	14.4639	0.0785774	LOH=0	>14			<=65	Female	8.85	378	17.8341	High HAPS
Rizvi.2015	SC0899	Training2	NSCLC	ICI_treatment	12.6	0	44.3333	0	13.04	7.33	6.18	44	6	180	21.5579	6.19457	13.9525	0.0342252	LOH=0	>14		IV	<=65	Female	8.85	230	13.9016	High HAPS
Allen.2018	SC6470	Validation1	NSCLC	ICI_treatment	8.12903	0	8.4	1	3.41	5.75	4.61	154	33	16	7.46903	8.806	5.67237	0.0202394	LOH=0	>14			<=65	Male	4.59	203	7.3158	Low HAPS
Rizvi.2015	SC6470	Training2	NSCLC	ICI_treatment	8.3	1	36.8333	0	3.41	5.75	4.61	66	20	26	6.22692	7.60276	6.59859	0.00629255	LOH=0	>14		IV	<=65	Male	4.59	112	6.80942	Low HAPS
Allen.2018	SD0346	Validation1	SKCM	ICI_treatment	15.3548	1	35.2833	0	6.43	7.03	6.7	436	156	64	16.9783	15.4372	12.1465	0.0857541	LOH=0	>14				Female	6.72	656	14.854	High HAPS
Snyder.2014	SD0346	Validation2	SKCM	ICI_treatment			34.7745	1	6.43	7.03	6.7	212	78	146	14.9715	13.3403	14.521		LOH=0	>14		IV	<=65	Female	6.72	436	14.2776	High HAPS
Allen.2018	SD1494	Validation1	SKCM	ICI_treatment	11.5161	1	24.3333	1	6.64	12.88	4.49	345	289	397	16.8595	31.7157	11.6735	0.103873	LOH=0	>14				Male	8.00333	1031	20.0829	High HAPS
Snyder.2014	SD1494	Validation2	SKCM	ICI_treatment			23.7203	0	6.64	12.88	4.49	261	188	6	16.0575	29.3208	3.79449		LOH=0	>14		IV	>65	Male	8.00333	455	16.3909	High HAPS
Allen.2018	SD2051	Validation1	SKCM	ICI_treatment	3.6129	1	9.73333	0	12.26	0	0	14	2	0	14.4189	0	0	0	LOH=0	>14				Female	4.08667	16	4.80629	Low HAPS
Snyder.2014	SD2051	Validation2	SKCM	ICI_treatment			10.1659	1	12.26	0	0	3	1	0	7.38126	0	0		LOH=0	>14		IV	<=65	Female	4.08667	4	2.46042	Low HAPS
Allen.2018	SD2056	Validation1	SKCM	ICI_treatment	46.9677	1	48.5333	1	10.7	7.96	6.71	98	47	16	21.3533	13.3827	8.25631	0.000927453	LOH=0	>14				Female	8.45667	161	14.3308	High HAPS
Snyder.2014	SD2056	Validation2	SKCM	ICI_treatment			47.2762	0	10.7	7.96	6.71	22	6	13	14.5705	6.72698	7.69052		LOH=0	>14		IV	<=65	Female	8.45667	41	9.66266	Low HAPS
Allen.2018	SD5038	Validation1	SKCM	ICI_treatment	5.41935	1	14.6	0	7.73	3.01	3.4	249	35	153	18.5361	4.68447	7.43757	0.120065	LOH=0	>14				Male	4.71333	437	10.2194	High HAPS
Snyder.2014	SD5038	Validation2	SKCM	ICI_treatment			13.9822	1	7.73	3.01	3.4	116	35	134	15.9871	4.68447	7.24313		LOH=0	>14		IV	<=65	Male	4.71333	285	9.30489	Low HAPS
Allen.2018	SD5118	Validation1	SKCM	ICI_treatment	5.41935	1	32.85	0	0	0	0	7	27	13	0	0	0	0.0765526	LOH=0	>14				Female	0	47	0	Low HAPS
Snyder.2014	SD5118	Validation2	SKCM	ICI_treatment			32.8663	1	0	0	0	4	13	13	0	0	0		LOH=0	>14		IV	<=65	Female	0	30	0	Low HAPS
Allen.2018	SD5934	Validation1	SKCM	ICI_treatment	3.16129	1	19.4667	0	0	0	0	21	13	0	0	0	0	0.0506739	LOH=0	>14				Male	0	34	0	Low HAPS
Snyder.2014	SD5934	Validation2	SKCM	ICI_treatment			19.8053	1	0	0	0	7	0	0	0	0	0		LOH=0	>14		IV	<=65	Male	0	7	0	Low HAPS
Allen.2018	SD6336	Validation1	SKCM	ICI_treatment	81.5161	1	84.2333	1	4.32	10.03	6.3	330	9	36	10.8857	10.03	9.87967	0.0225414	LOH=0	>14				Male	6.88333	375	10.2651	High HAPS
Snyder.2014	SD6336	Validation2	SKCM	ICI_treatment			83.4324	0	4.32	10.03	6.3	82	76	2	8.29042	18.9215	3.00586		LOH=0	>14		IV	<=65	Male	6.88333	160	10.0726	High HAPS
Allen.2018	SD6494	Validation1	SKCM	ICI_treatment	2.93548	1	8.51667	0	10.24	7.37	5.38	411	165	12	26.7765	16.3622	5.99302	0.0823121	LOH=0	>14				Female	7.66333	588	16.3773	High HAPS
Snyder.2014	SD6494	Validation2	SKCM	ICI_treatment			8.71829	1	10.24	7.37	5.38	229	8	263	24.1841	7.03277	13.0282		LOH=0	>14		IV	<=65	Female	7.66333	500	14.7484	High HAPS
Allen.2018	SD7357	Validation1	SKCM	ICI_treatment	4.74194	1	24.3333	0	10.66	8.08	4.38	860	220	910	31.2871	18.9427	12.9627	0.156127	LOH=0	>14				Female	7.70667	1990	21.0642	High HAPS
Snyder.2014	SD7357	Validation2	SKCM	ICI_treatment			24.5099	1	10.66	8.08	4.38	428	76	915	28.062	15.2428	12.9731		LOH=0	>14		IV	<=65	Female	7.70667	1419	18.7593	High HAPS
Allen.2018	SR070761	Validation1	NSCLC	ICI_treatment	3.32258	0	3.43333	1	7.07	3.8	6.43	49	8	0	12.0117	3.62612	0	0.0366484	LOH=1	>14			<=65	Female	5.76667	57	5.21261	Low HAPS
Rizvi.2015	SR070761	Training2	NSCLC	ICI_treatment	3.4	1	15.1333	1	7.07	4.31	6.43	26	0	0	10.1197	0	0	0.0347428	LOH=1	>14		IV	<=65	Female	5.93667	26	3.37325	Low HAPS
Allen.2018	SU2C-1002	Validation1	NSCLC	ICI_treatment	1.87097	0	16.1667	1	6.43	8.4	6.59	36	1	16	10.0835	2.52865	8.10866	0.00835611		>14			<=65	Female	7.14	53	6.90695	Low HAPS
Allen.2018	SU2C-1003	Validation1	NSCLC	ICI_treatment	1.80645	0	4.4	0	3.26	6.76	3.4	46	9	60	5.45104	6.76	6.07012	0.144184		>14			>65	Female	4.47333	115	6.09372	Low HAPS
Allen.2018	SU2C-1004	Validation1	NSCLC	ICI_treatment	3.58065	0	12.1	0	3.77	7.77	6.77	72	12	48	7.02473	8.65534	11.4426	0.126474		>14			<=65	Male	6.10333	132	9.0409	Low HAPS
Allen.2018	SU2C-1005	Validation1	NSCLC	ICI_treatment	1.09677	0	11.3	0	8.6	11.08	5.88	73	0	6	16.0754	0	4.96918	0.0382149		>14			>65	Female	8.52	79	7.01486	Low HAPS
Allen.2018	SU2C-1006	Validation1	NSCLC	ICI_treatment	5.87097	0	6.06667	1	0	7.33	6.18	17	5	51	0	5.70385	10.6049	0.0339681		>14			>65	Female	4.50333	73	5.43625	Low HAPS
Allen.2018	SU2C-1010	Validation1	NSCLC	ICI_treatment	3.83871	0	10.0667	0	9.12	10.62	3.35	77	19	48	17.2559	13.8169	5.66216	0.290448		>14			<=65	Male	7.69667	144	12.245	High HAPS
Allen.2018	SU2C-1011	Validation1	NSCLC	ICI_treatment	1.80645	0	5.9	0	0	0	0	2	50	0	0	0	0	0.0381573		>14			>65	Male	0	52	0	Low HAPS
Allen.2018	SU2C-1013	Validation1	NSCLC	ICI_treatment	1.03226	0	1.06667	0	4.17	6.98	4.53	114	23	45	8.59311	9.63387	7.53229	0.100241		>14			<=65	Male	5.22667	182	8.58643	Low HAPS
Allen.2018	SU2C-1016	Validation1	NSCLC	ICI_treatment	7.41935	0	14.9667	1	0	8.11	0.56	45	41	156	0	13.1646	1.2297	0.0664166		>14			>65	Female	2.89	242	4.79809	Low HAPS
Allen.2018	SU2C-1017	Validation1	NSCLC	ICI_treatment	13.9677	1	14.4333	1	0	11.97	0	81	276	67	0	29.2365	0	0.0942066		>14			<=65	Female	3.99	424	9.74549	Low HAPS
Allen.2018	SU2C-1018	Validation1	NSCLC	ICI_treatment	1.12903	0	3.2	0	4.82	8.36	5.99	93	39	42	9.51048	13.3932	9.78448	0		>14			<=65	Female	6.39	174	10.8961	High HAPS
Allen.2018	SU2C-1020	Validation1	NSCLC	ICI_treatment	28.9355	1	29.9	1	0	0	0	2	21	0	0	0	0	0		>14			<=65	Female	0	23	0	Low HAPS
Allen.2018	SU2C-1021	Validation1	NSCLC	ICI_treatment	1.29032	0	25.2333	1	0	6.83	2.83	100	54	83	0	11.8867	5.44571	0.0161748		>14				Female	3.22	237	5.77746	Low HAPS
Allen.2018	SU2C-1022	Validation1	NSCLC	ICI_treatment	4.16129	0	4.53333	0	7.52	0	0	243	48	75	17.9532	0	0	0.211462		>14				Male	2.50667	366	5.98439	Low HAPS
Allen.2018	SU2C-1024	Validation1	NSCLC	ICI_treatment	32.2258	0	33.3	1	6.43	10.59	6.11	338	80	85	16.2692	20.2109	11.8198	0.137076		>14				Female	7.71	503	16.0999	High HAPS
Allen.2018	SU2C-1025	Validation1	SCLC	ICI_treatment	1.25806	0	1.3	0	10.5	7.65	2.76	203	43	11	24.2511	12.5724	2.97854	0.0186618		>14				Female	6.97	257	13.2674	High HAPS
Allen.2018	SU2C-1026	Validation1	NSCLC	ICI_treatment	7.83871	0	8.1	0	7.62	11.1	3.12	83	23	23	14.663	15.3203	4.30626	0.0181074		>14				Female	7.28	129	11.4299	High HAPS
Allen.2018	SU2C-1027	Validation1	NSCLC	ICI_treatment	4.03226	0	10.8667	0	4.76	7.15	6.77	75	50	36	8.95267	12.2091	10.6167	0.0159804		>14				Female	6.22667	161	10.5928	High HAPS
Allen.2018	SU2C-1028	Validation1	NSCLC	ICI_treatment	6.25806	0	12.8	0	5.84	10.62	3.35	91	22	52	11.4685	14.4615	5.77632	0.026127		>14				Female	6.60333	165	10.5688	High HAPS
Allen.2018	SU2C-1029	Validation1	NSCLC	ICI_treatment	4.6129	0	13.7667	0	0	12.2	3.39	65	99	72	0	24.4	6.31666	0.0780337		>14				Female	5.19667	236	10.2389	High HAPS
Allen.2018	SU2C-1030	Validation1	NSCLC	ICI_treatment	3.16129	0	6.83333	0	10.5	8.76	4.93	92	159	74	20.6691	19.3081	9.24405	0.0824781		>14				Female	8.06333	325	16.4071	High HAPS
Allen.2018	SU2C-1034	Validation1	NSCLC	ICI_treatment	5.48387	0	5.86667	0	8.24	7.46	3.83	1050	294	173	24.898	18.4249	8.5813	0.0496515		>14				Male	6.51	1517	17.3014	High HAPS
Allen.2018	SU2C-1035	Validation1	NSCLC	ICI_treatment	4.06452	0	27.2667	0	10.49	8.59	4.82	96	56	12	20.8412	15.083	5.36921	0.0911709		>14				Male	7.96667	164	13.7645	High HAPS
Allen.2018	SU2C-1037	Validation1	NSCLC	ICI_treatment	1.67742	0	3.96667	0	4.67	7.04	6.11	74	106	36	8.75654	14.2869	9.58171	0.063227		>14				Male	5.94	216	10.875	High HAPS
Allen.2018	SU2C-1038	Validation1	NSCLC	ICI_treatment	1.12903	0	3.96667	0	4.17	7.15	6.77	80	22	24	7.95838	9.73635	9.46405	0.274042		>14				Female	6.03	126	9.05293	Low HAPS
Allen.2018	SU2C-1039	Validation1	NSCLC	ICI_treatment	13.4839	0	59.3667	1	0	9.41	3.35	94	66	40	0	17.1834	5.40283	0.065059		>14				Female	4.25333	200	7.52873	Low HAPS
TCGA_LUAD	TCGA-05-4244	TCGA	LUAD	TCGA			0	0	10.72	9.01	3.83	149	87	134	23.3277	17.5198	8.15918			>14		IV	>65	Male	7.85333	370	16.3356	High HAPS
TCGA_LUAD	TCGA-05-4249	TCGA	LUAD	TCGA			50.0707	0	7.96	6.77	0	317	170	112	19.9193	15.1174	0			>14		I	>65	Male	4.91	599	11.6789	High HAPS
TCGA_LUAD	TCGA-05-4250	TCGA	LUAD	TCGA			3.97804	1	3.2	13.94	0	139	136	27	6.86761	29.7859	0			>14		III	>65	Female	5.71333	302	12.2178	High HAPS
TCGA_LUAD	TCGA-05-4382	TCGA	LUAD	TCGA			19.9559	0	8.1	14.3	3.03	1478	498	463	25.6767	38.5828	8.07955			>14		I	>65	Male	8.47667	2439	24.113	High HAPS
TCGA_LUAD	TCGA-05-4384	TCGA	LUAD	TCGA			14.0053	0	10.49	7.78	2.9	141	43	159	22.5775	12.7861	6.39195			>14		III	>65	Male	7.05667	343	13.9185	High HAPS
TCGA_LUAD	TCGA-05-4389	TCGA	LUAD	TCGA			45.0077	0	10.29	8.1	4.24	287	122	372	25.3071	16.9282	10.904			>14		I	>65	Male	7.54333	781	17.7131	High HAPS
TCGA_LUAD	TCGA-05-4390	TCGA	LUAD	TCGA			37.0188	0	10.5	4.68	1.31	308	289	175	26.1446	11.524	2.94162			>14		I	<=65	Female	5.49667	772	13.5367	High HAPS
TCGA_LUAD	TCGA-05-4395	TCGA	LUAD	TCGA			0	1	6.43	6.31	6.43	206	106	49	14.8917	12.8054	10.9244			>14		III	>65	Male	6.39	361	12.8738	High HAPS
TCGA_LUAD	TCGA-05-4397	TCGA	LUAD	TCGA			24.0326	1	10.5	7	6.36	494	306	678	28.2934	17.41	18.0107			>14		II	<=65	Male	7.95333	1478	21.238	High HAPS
TCGA_LUAD	TCGA-05-4398	TCGA	LUAD	TCGA			47.0461	0	10.5	9.2	3.83	492	309	554	28.2749	22.9205	10.5106			>14		III	<=65	Female	7.84333	1355	20.5687	High HAPS
TCGA_LUAD	TCGA-05-4402	TCGA	LUAD	TCGA			8.02183	1	7.42	10.26	4.76	129	90	226	15.6855	20.0998	11.2147			>14		IV	<=65	Female	7.48	445	15.6666	High HAPS
TCGA_LUAD	TCGA-05-4403	TCGA	LUAD	TCGA			19.0025	0	8.86	7.69	7.19	44	41	72	14.6475	12.4828	13.3973			>14		I	>65	Male	7.91333	157	13.5092	High HAPS
TCGA_LUAD	TCGA-05-4405	TCGA	LUAD	TCGA			20.0546	0	3.07	6.31	6.1	298	187	158	7.60031	14.3499	13.4285			>14		I	>65	Female	5.16	643	11.7929	High HAPS
TCGA_LUAD	TCGA-05-4410	TCGA	LUAD	TCGA			0	0	10.61	0	0	392	188	163	27.5265	0	0			>14		I	<=65	Male	3.53667	743	9.1755	Low HAPS
TCGA_LUAD	TCGA-05-4415	TCGA	LUAD	TCGA			2.99175	1	8.97	9.04	3.35	129	62	148	18.9621	16.266	7.28017			>14		III	<=65	Male	7.12	339	14.1694	High HAPS
TCGA_LUAD	TCGA-05-4417	TCGA	LUAD	TCGA			14.9587	0	6.13	6.18	4.75	218	220	519	14.3469	14.4883	12.901			>14		I	<=65	Female	5.68667	957	13.9121	High HAPS
TCGA_LUAD	TCGA-05-4418	TCGA	LUAD	TCGA			9.00812	1	8.92	7.78	3.39	185	72	56	20.2441	14.4967	5.95242			>14		III	>65	Male	6.69667	313	13.5644	High HAPS
TCGA_LUAD	TCGA-05-4420	TCGA	LUAD	TCGA			29.9832	0	5.75	14.24	3.39	85	138	98	11.1234	30.5165	6.7652			>14		I	<=65	Male	7.79333	321	16.135	High HAPS
TCGA_LUAD	TCGA-05-4422	TCGA	LUAD	TCGA			11.9999	0	13.04	5.43	4.38	22	21	110	17.7569	7.28936	8.95851			>14		I	>65	Male	7.61667	153	11.3349	High HAPS
TCGA_LUAD	TCGA-05-4424	TCGA	LUAD	TCGA			30.0161	0	10.66	8.76	4.93	605	358	788	29.6612	22.3826	14.2826			>14		II	>65	Male	8.11667	1751	22.1088	High HAPS
TCGA_LUAD	TCGA-05-4426	TCGA	LUAD	TCGA			26.0052	0	3.08	7.03	6.7	40	31	26	4.96737	10.5812	9.59014			>14		I	>65	Male	5.60333	97	8.37957	Low HAPS
TCGA_LUAD	TCGA-05-4427	TCGA	LUAD	TCGA			26.0052	0	10.5	3.83	6.89	722	774	1003	30.021	11.066	20.6819			>14		II	<=65	Female	7.07333	2499	20.5896	High HAPS
TCGA_LUAD	TCGA-05-4430	TCGA	LUAD	TCGA			25.0189	0	3.79	9.12	4.22	262	107	100	9.17163	18.5448	8.45824			>14		I	<=65	Female	5.71	469	12.0582	High HAPS
TCGA_LUAD	TCGA-05-4432	TCGA	LUAD	TCGA			25.0189	0	13.04	5.43	4.38	221	231	1217	30.5964	12.8446	13.5151			>14		II	>65	Male	7.61667	1669	18.9854	High HAPS
TCGA_LUAD	TCGA-05-4433	TCGA	LUAD	TCGA			23.9997	0	6.43	8.13	6.64	52	43	44	11.0871	13.3613	10.9773			>14		I	>65	Male	7.06667	139	11.8086	High HAPS
TCGA_LUAD	TCGA-05-4434	TCGA	LUAD	TCGA			15.0245	1	5.75	7.37	5.38	8	6	10	5.48689	6.22837	5.60269			>14		IV	>65	Female	6.16667	24	5.77265	Low HAPS
TCGA_LUAD	TCGA-05-5420	TCGA	LUAD	TCGA			15.01	0	5.75	4.68	1.31	41	58	37	9.33368	8.28759	2.06952			>14		III	>65	Male	3.91333	136	6.5636	Low HAPS
TCGA_LUAD	TCGA-05-5423	TCGA	LUAD	TCGA			4.96433	0	7.42	14.33	4.76	123	50	178	15.5332	24.4695	10.7236			>14		II	<=65	Male	8.83667	351	16.9087	High HAPS
TCGA_LUAD	TCGA-05-5428	TCGA	LUAD	TCGA			22.0272	0	1.08	8.07	7.58	179	108	253	2.43569	16.442	18.2286			>14		II	<=65	Male	5.57667	540	12.3688	High HAPS
TCGA_LUAD	TCGA-05-5429	TCGA	LUAD	TCGA			9.041	1	10.49	14.33	6.71	27	8	9	15.1807	13.6743	6.71			>14		III	<=65	Male	10.51	44	11.855	High HAPS
TCGA_LUAD	TCGA-05-5715	TCGA	LUAD	TCGA			2.03833	0	10.61	9.48	3.39	32	68	22	16.1114	17.4323	4.61626			>14		I	>65	Female	7.82667	122	12.72	High HAPS
TCGA_LUSC	TCGA-18-3406	TCGA	LUSC	TCGA			12.19	1	7.6	9.03	4.38	132	98	259	16.1413	18.0206	10.5776			>14		I	>65	Male	7.00333	489	14.9131	High HAPS
TCGA_LUSC	TCGA-18-3407	TCGA	LUSC	TCGA			4.47	1	7.98	1.55	5.87	164	84	39	17.6955	2.9906	9.40409			>14		I	>65	Male	5.13333	287	10.0301	High HAPS
TCGA_LUSC	TCGA-18-3408	TCGA	LUSC	TCGA			75.69	1	6.64	4.68	1.31	13	52	9	7.61029	8.06961	1.31			>14		I	>65	Female	4.21	74	5.6633	Low HAPS
TCGA_LUSC	TCGA-18-3409	TCGA	LUSC	TCGA			123.09	0	0	14.3	7.47	589	849	1033	0	41.8907	22.5185			>14		I	>65	Male	7.25667	2471	21.4697	High HAPS
TCGA_LUSC	TCGA-18-3410	TCGA	LUSC	TCGA			4.8	1	8.92	11.93	7.19	87	66	79	17.3448	21.7851	13.6832			>14		II	>65	Male	9.34667	232	17.6044	High HAPS
TCGA_LUSC	TCGA-18-3411	TCGA	LUSC	TCGA			117.48	0	10.49	0.95	4.61	312	67	148	26.1783	1.74088	10.0184			>14		III	<=65	Female	5.35	527	12.6458	High HAPS
TCGA_LUSC	TCGA-18-3412	TCGA	LUSC	TCGA			11.33	1	3.2	12.9	6.36	78	76	130	6.07241	24.3357	13.4658			>14		I	<=65	Male	7.48667	284	14.6247	High HAPS
TCGA_LUSC	TCGA-18-3414	TCGA	LUSC	TCGA			23.52	1	9.18	8.38	3.59	165	186	134	20.3806	19.038	7.6479			>14		IV	>65	Male	7.05	485	15.6888	High HAPS
TCGA_LUSC	TCGA-18-3415	TCGA	LUSC	TCGA			92.08	1	10.5	4.68	1.31	121	55	41	21.9068	8.18152	2.12646			>14		I	>65	Male	5.49667	217	10.7383	High HAPS
TCGA_LUSC	TCGA-18-3416	TCGA	LUSC	TCGA			31.96	1	0	0	0	192	69	53	0	0	0			>14		II	>65	Male	0	314	0	Low HAPS
TCGA_LUSC	TCGA-18-3417	TCGA	LUSC	TCGA			36.04	1	0	11.93	5.83	27	60	179	0	21.299	13.1482			>14		IV	<=65	Male	5.92	266	11.4824	High HAPS
TCGA_LUSC	TCGA-18-3419	TCGA	LUSC	TCGA			92.35	0	7.42	10.35	5.38	270	145	314	18.0526	22.4011	13.4409			>14		II	>65	Male	7.71667	729	17.9649	High HAPS
TCGA_LUSC	TCGA-18-3421	TCGA	LUSC	TCGA			86.89	0	10.61	7.33	5.88	74	109	25	19.8944	14.9634	8.32004			>14		I	<=65	Male	7.94	208	14.3926	High HAPS
TCGA_LUSC	TCGA-18-4083	TCGA	LUSC	TCGA			6.18	1	13.04	0	0	127	113	175	27.478	0	0			>14		II	<=65	Male	4.34667	415	9.15934	Low HAPS
TCGA_LUSC	TCGA-18-4086	TCGA	LUSC	TCGA			2.79	1	5.36	1.75	4.47	8	55	12	5.11474	3.05933	4.97933			>14		I	<=65	Male	3.86	75	4.38447	Low HAPS
TCGA_LUSC	TCGA-18-5592	TCGA	LUSC	TCGA			49.9	0	0.87	6.2	5.88	267	81	50	2.11248	11.8656	10.0405			>14		II	<=65	Male	4.31667	398	8.00621	Low HAPS
TCGA_LUSC	TCGA-18-5595	TCGA	LUSC	TCGA			27.17	1	6.43	14.3	3.35	138	67	127	13.7796	26.2049	7.05915			>14		I	<=65	Male	8.02667	332	15.6812	High HAPS
TCGA_LUSC	TCGA-21-1070	TCGA	LUSC	TCGA			119.45	0	1.03	0	3.35	228	30	382	2.43063	0	8.65372			>14		III	<=65	Female	1.46	640	3.69478	Low HAPS
TCGA_LUSC	TCGA-21-1071	TCGA	LUSC	TCGA			46.85	1	3.2	6.12	7.06	62	45	136	5.75789	10.1761	15.0852			>14		I	>65	Male	5.46	243	10.3397	High HAPS
TCGA_LUSC	TCGA-21-1076	TCGA	LUSC	TCGA			60.84	0	8.86	5.75	4.61	137	100	124	18.9593	11.5248	9.66676			>14		I	<=65	Female	6.40667	361	13.3836	High HAPS
TCGA_LUSC	TCGA-21-1077	TCGA	LUSC	TCGA			34.76	1	7.62	0	0	89	30	38	14.8913	0	0			>14		II	<=65	Male	2.54	157	4.96378	Low HAPS
TCGA_LUSC	TCGA-21-1078	TCGA	LUSC	TCGA			15.57	1	1.08	4.93	5.16	66	86	294	1.97216	9.56183	12.7443			>14		I	>65	Male	3.72333	446	8.09276	Low HAPS
TCGA_LUSC	TCGA-21-1081	TCGA	LUSC	TCGA			9.33	1	7.52	6.2	2.9	97	48	202	14.974	10.4792	6.69174			>14		II	>65	Male	5.54	347	10.715	High HAPS
TCGA_LUSC	TCGA-21-5782	TCGA	LUSC	TCGA			31.6	1	5.36	7	6.36	87	112	243	10.4224	14.3715	15.1838			>14		I	>65	Female	6.24	442	13.3259	High HAPS
TCGA_LUSC	TCGA-21-5784	TCGA	LUSC	TCGA			41.66	0	10.5	11.93	7.19	87	62	41	20.4171	21.4661	11.6712			>14		I	>65	Female	9.87333	190	17.8515	High HAPS
TCGA_LUSC	TCGA-21-5786	TCGA	LUSC	TCGA			33.9	0	4.18	0	0.77	420	81	153	10.9695	0	1.68439			>14		I	<=65	Male	1.65	654	4.21796	Low HAPS
TCGA_LUSC	TCGA-21-5787	TCGA	LUSC	TCGA			10.81	1	5.2	6.97	4.82	449	68	112	13.7967	12.8168	9.89584			>14		III	<=65	Male	5.66333	629	12.1698	High HAPS
TCGA_LUSC	TCGA-22-0944	TCGA	LUSC	TCGA			7.33	1	10.61	6.78	6.42	26	26	34	15.1868	9.70465	9.91292			>14		I	<=65	Male	7.93667	86	11.6014	High HAPS
TCGA_LUSC	TCGA-22-1002	TCGA	LUSC	TCGA			4.3	1	8.97	0	5.6	162	31	85	19.8433	0	10.8332			>14		I	>65	Male	4.85667	278	10.2255	High HAPS
TCGA_LUSC	TCGA-22-1011	TCGA	LUSC	TCGA			1.74	1	8.97	9.32	0	46	32	3	14.9987	14.1525	0			>14		I	>65	Male	6.09667	81	9.71709	Low HAPS
TCGA_LUSC	TCGA-22-1012	TCGA	LUSC	TCGA			14.09	1	6.64	12.88	4.49	76	71	253	12.5263	23.9224	10.7977			>14		I	>65	Female	8.00333	400	15.7488	High HAPS
TCGA_LUSC	TCGA-22-1016	TCGA	LUSC	TCGA			27	1	10.5	7.54	4.15	212	114	271	24.448	15.5377	10.1035			>14		I	<=65	Male	7.39667	597	16.6964	High HAPS
TCGA_LUSC	TCGA-22-4591	TCGA	LUSC	TCGA			20.47	1	10.66	6.09	6.18	160	160	281	23.5248	13.4396	15.1425			>14		III	>65	Male	7.64333	601	17.369	High HAPS
TCGA_LUSC	TCGA-22-4593	TCGA	LUSC	TCGA			35.05	1	7.52	9.04	3.35	92	53	166	14.803	15.6608	7.4461			>14		II	>65	Male	6.63667	311	12.6366	High HAPS
TCGA_LUSC	TCGA-22-4595	TCGA	LUSC	TCGA			24.11	1	6.43	9.48	6.15	213	159	64	14.9846	20.8951	11.1494			>14		III	<=65	Male	7.35333	436	15.6763	High HAPS
TCGA_LUSC	TCGA-22-4599	TCGA	LUSC	TCGA			38.14	1	7.07	9.41	7.27	132	174	267	15.0156	21.107	17.6525			>14		I	>65	Female	7.91667	573	17.9251	High HAPS
TCGA_LUSC	TCGA-22-4601	TCGA	LUSC	TCGA			34.72	1	5.2	9.2	6.11	147	72	96	11.2854	17.1426	12.1392			>14		III	>65	Female	6.83667	315	13.5224	High HAPS
TCGA_LUSC	TCGA-22-4604	TCGA	LUSC	TCGA			13.11	1	9.4	6.58	4.47	264	59	321	22.7785	11.7002	11.2101			>14		II	>65	Male	6.81667	644	15.2296	High HAPS
TCGA_LUSC	TCGA-22-4607	TCGA	LUSC	TCGA			19.28	1	10.5	4.68	1.31	141	83	66	22.599	9.00563	2.39216			>14		I	>65	Male	5.49667	290	11.3323	High HAPS
TCGA_LUSC	TCGA-22-4613	TCGA	LUSC	TCGA			11.76	1	8.97	8.81	4.75	398	255	696	23.3307	21.2166	13.5054			>14		I	>65	Female	7.51	1349	19.3509	High HAPS
TCGA_LUSC	TCGA-22-5471	TCGA	LUSC	TCGA			60.61	0	3.2	7.33	6.42	98	34	89	6.38603	11.318	12.5462			>14		I	>65	Male	5.65	221	10.0834	High HAPS
TCGA_LUSC	TCGA-22-5472	TCGA	LUSC	TCGA			64.88	1	4.67	9.01	7.4	98	192	107	9.31962	20.5929	15.0473			>14		I	>65	Male	7.02667	397	14.9866	High HAPS
TCGA_LUSC	TCGA-22-5473	TCGA	LUSC	TCGA			63.5	1	8.97	9.25	1.63	445	261	1547	23.7645	22.3693	5.19933			>14		I	>65	Male	6.61667	2253	17.111	High HAPS
TCGA_LUSC	TCGA-22-5474	TCGA	LUSC	TCGA			14.62	1	3.2	9.54	7.19	42	16	22	5.2271	11.7385	9.79082			>14		I	>65	Male	6.64333	80	8.9188	Low HAPS
TCGA_LUSC	TCGA-22-5477	TCGA	LUSC	TCGA			44.22	1	6.43	0	1.31	82	64	25	12.3397	0	1.85362			>14		I	<=65	Male	2.58	171	4.7311	Low HAPS
TCGA_LUSC	TCGA-22-5478	TCGA	LUSC	TCGA			0.79	1	0	9.12	4.22	91	53	47	0	15.7994	7.09484			>14		I	>65	Male	4.44667	191	7.63142	Low HAPS
TCGA_LUSC	TCGA-22-5480	TCGA	LUSC	TCGA			71.29	1	6.32	9.01	6.71	144	103	45	13.6598	18.1735	11.1571			>14		I	>65	Female	7.34667	292	14.3301	High HAPS
TCGA_LUSC	TCGA-22-5482	TCGA	LUSC	TCGA			11.73	1	3.2	11.08	5.88	84	24	17	6.17414	15.4892	7.381			>14		I	>65	Male	6.72	125	9.68144	Low HAPS
TCGA_LUSC	TCGA-22-5485	TCGA	LUSC	TCGA			30.09	1	6.43	7.44	0	120	62	28	13.3923	13.3871	0			>14		I	<=65	Female	4.62333	210	8.92647	Low HAPS
TCGA_LUSC	TCGA-22-5489	TCGA	LUSC	TCGA			62.81	1	5.2	11.93	2.76	213	59	42	12.1182	21.2133	4.50837			>14		I	<=65	Male	6.63	314	12.6133	High HAPS
TCGA_LUSC	TCGA-22-5491	TCGA	LUSC	TCGA			56.27	1	10.5	6.77	0	116	114	207	21.716	13.9509	0			>14		I	>65	Male	5.75667	437	11.889	High HAPS
TCGA_LUSC	TCGA-22-5492	TCGA	LUSC	TCGA			16.62	1	10.5	11.93	7.19	116	59	34	21.716	21.2133	11.1018			>14		III	>65	Female	9.87333	209	18.0104	High HAPS
TCGA_LUSC	TCGA-33-4532	TCGA	LUSC	TCGA			128.91	1	10.5	9.54	5.52	190	106	125	23.9509	19.3603	11.594			>14		I	>65	Male	8.52	421	18.3017	High HAPS
TCGA_LUSC	TCGA-33-4533	TCGA	LUSC	TCGA			133.64	0	8.3	10.23	4.49	237	114	300	19.7256	21.0809	11.1288			>14		I	>65	Female	7.67333	651	17.3118	High HAPS
TCGA_LUSC	TCGA-33-4547	TCGA	LUSC	TCGA			79.47	0	4.67	6.09	6.18	56	87	182	8.19994	11.8419	13.9819			>14		I	>65	Male	5.64667	325	11.3413	High HAPS
TCGA_LUSC	TCGA-33-4582	TCGA	LUSC	TCGA			103.45	1	5.75	8.53	6.3	60	38	55	10.2656	13.5718	11.0136			>14		I	<=65	Male	6.86	153	11.617	High HAPS
TCGA_LUSC	TCGA-33-4586	TCGA	LUSC	TCGA			14.06	1	8.1	6.09	6.71	248	229	96	19.4092	14.3829	13.3312			>14		III	<=65	Male	6.96667	573	15.7078	High HAPS
TCGA_LUSC	TCGA-33-6737	TCGA	LUSC	TCGA			19.74	1	0	13.07	2.9	199	171	443	0	29.2184	7.67741			>14		III	>65	Male	5.32333	813	12.2986	High HAPS
TCGA_LUSC	TCGA-34-2596	TCGA	LUSC	TCGA			2.63	1	0	11.1	3.12	30	107	80	0	22.571	5.95447			>14		II	>65	Male	4.74	217	9.50849	Low HAPS
TCGA_LUSC	TCGA-34-2600	TCGA	LUSC	TCGA			61.56	1	8.3	8.92	3.12	269	116	59	20.1803	18.4482	5.54783			>14		I	>65	Female	6.78	444	14.7255	High HAPS
TCGA_LUSC	TCGA-34-2608	TCGA	LUSC	TCGA			32.85	1	10.49	6.7	6.1	129	76	50	22.1753	12.6395	10.4162			>14		I	>65	Male	7.76333	255	15.077	High HAPS
TCGA_LUSC	TCGA-34-5231	TCGA	LUSC	TCGA			65.18	1	8.24	8.99	3.39	646	289	111	23.1619	22.137	6.94685			>14		I	>65	Male	6.87333	1046	17.4152	High HAPS
TCGA_LUSC	TCGA-34-5232	TCGA	LUSC	TCGA			81.18	0	9.08	2.56	6.39	168	55	38	20.2292	4.47536	10.1669			>14		II	>65	Female	6.01	261	11.6238	High HAPS
TCGA_LUSC	TCGA-34-5234	TCGA	LUSC	TCGA			74.61	0	0	0	0	117	33	24	0	0	0			>14		I	>65	Female	0	174	0	Low HAPS
TCGA_LUSC	TCGA-34-5236	TCGA	LUSC	TCGA			9.07	1	3.08	9.01	6.71	122	133	50	6.43691	19.1652	11.4578			>14		II	<=65	Male	6.26667	305	12.3533	High HAPS
TCGA_LUSC	TCGA-34-5239	TCGA	LUSC	TCGA			60.25	0	3.07	8.76	4.24	165	119	148	6.81573	18.2136	9.21431			>14		III	>65	Male	5.35667	432	11.4146	High HAPS
TCGA_LUSC	TCGA-34-5240	TCGA	LUSC	TCGA			50.62	0	6.43	8.13	6.64	57	68	85	11.3388	14.9498	12.8451			>14		II	>65	Female	7.06667	210	13.0446	High HAPS
TCGA_LUSC	TCGA-34-5927	TCGA	LUSC	TCGA			44.71	0	6.43	0.56	0	157	154	26	14.1374	1.22659	0			>14		I	>65	Female	2.33	337	5.12132	Low HAPS
TCGA_LUSC	TCGA-34-5928	TCGA	LUSC	TCGA			39.29	0	9.08	8.72	7.28	189	69	119	20.6911	16.0893	15.1364			>14		II	>65	Female	8.36	377	17.3056	High HAPS
TCGA_LUSC	TCGA-34-5929	TCGA	LUSC	TCGA			4.96	1	8.24	7.2	6.59	146	89	110	17.8587	14.0705	13.4787			>14		I	>65	Female	7.34333	345	15.136	High HAPS
TCGA_LUAD	TCGA-35-3615	TCGA	LUAD	TCGA			0.460269	0	10.5	10.85	5.83	124	117	184	22.0176	22.4799	13.2176			>14		I	<=65	Male	9.06	425	19.2384	High HAPS
TCGA_LUAD	TCGA-35-4122	TCGA	LUAD	TCGA			7.39718	0	0	0	0	34	52	43	0	0	0			>14		I	>65	Male	0	129	0	Low HAPS
TCGA_LUAD	TCGA-35-4123	TCGA	LUAD	TCGA			5.9835	0	10.61	5.75	3.12	102	91	102	21.3562	11.2918	6.28005			>14		I	<=65	Male	6.49333	295	12.976	High HAPS
TCGA_LUAD	TCGA-35-5375	TCGA	LUAD	TCGA			8.67936	0	5.2	8.1	5.51	484	168	85	13.9659	18.0459	10.6591			>14		III	<=65	Male	6.27	737	14.2236	High HAPS
TCGA_LUSC	TCGA-37-3783	TCGA	LUSC	TCGA			4.01	0	10.8	8.99	3.39	410	108	55	28.2295	18.3165	5.92636			>14		III	<=65	Male	7.72667	573	17.4908	High HAPS
TCGA_LUSC	TCGA-37-3789	TCGA	LUSC	TCGA			0.43	0	8.24	7.2	7.28	524	162	127	22.4141	15.9278	15.3405			>14		I	<=65	Male	7.57333	813	17.8941	High HAPS
TCGA_LUSC	TCGA-37-4133	TCGA	LUSC	TCGA			7.82	0	6.43	11.38	7.27	180	109	169	14.5169	23.231	16.2154			>14		III	<=65	Male	8.36	458	17.9878	High HAPS
TCGA_LUSC	TCGA-37-4135	TCGA	LUSC	TCGA			6.8	0	5.36	6.84	3.91	47	150	249	9.01145	14.9042	9.37595			>14		I	>65	Male	5.37	446	11.0972	High HAPS
TCGA_LUSC	TCGA-37-4141	TCGA	LUSC	TCGA			0.39	0	6.43	6.31	6.1	237	147	121	15.2814	13.6944	12.7268			>14		I	<=65	Female	6.28	505	13.9008	High HAPS
TCGA_LUAD	TCGA-38-4625	TCGA	LUAD	TCGA			97.7414	0	10.62	5.92	5.85	442	139	164	28.1048	12.7051	12.9723			>14		I	>65	Female	7.46333	745	17.9274	High HAPS
TCGA_LUAD	TCGA-38-4626	TCGA	LUAD	TCGA			120.788	0	4.49	10.35	7.4	223	104	127	10.5526	20.9193	15.5934			>14		II	<=65	Female	7.41333	454	15.6884	High HAPS
TCGA_LUAD	TCGA-38-4627	TCGA	LUAD	TCGA			37.7092	1	0.87	7.79	3.92	74	15	44	1.6313	9.38009	6.48059			>14		II	<=65	Female	4.19333	133	5.83066	Low HAPS
TCGA_LUAD	TCGA-38-4628	TCGA	LUAD	TCGA			49.0515	1	6.43	10.59	6.15	100	75	32	12.8878	19.9178	9.33886			>14		II	<=65	Female	7.72333	207	14.0482	High HAPS
TCGA_LUAD	TCGA-38-4629	TCGA	LUAD	TCGA			28.38	1	0	8.76	4.24	162	62	193	0	15.7622	9.70028			<=14		II	>65	Male	4.33333	417	8.4875	Low HAPS
TCGA_LUAD	TCGA-38-4630	TCGA	LUAD	TCGA			35.25	1	6.43	8.81	1.31	21	49	41	8.63178	14.9679	2.12646			<=14		I	>65	Female	5.51667	111	8.57539	Low HAPS
TCGA_LUAD	TCGA-38-4631	TCGA	LUAD	TCGA			11.6382	1	10.29	0	0	945	190	118	30.6219	0	0			>14		I	>65	Female	3.43	1253	10.2073	High HAPS
TCGA_LUAD	TCGA-38-4632	TCGA	LUAD	TCGA			44.6132	1	4.18	11.87	6.71	514	148	118	11.3354	25.7957	13.9269			>14		IV	<=65	Male	7.58667	780	17.0193	High HAPS
TCGA_LUAD	TCGA-38-6178	TCGA	LUAD	TCGA			14.7286	0	10.66	6.77	6.43	68	23	14	19.6021	9.34403	7.56227			>14		III	>65	Female	7.95333	105	12.1695	High HAPS
TCGA_LUSC	TCGA-39-5016	TCGA	LUSC	TCGA			126.48	0	10.7	9.92	2.04	152	183	312	23.3762	22.467	5.09091			>14		II	<=65	Male	7.55333	647	16.978	High HAPS
TCGA_LUSC	TCGA-39-5019	TCGA	LUSC	TCGA			111.27	0	0	12.12	0.77	21	23	57	0	16.7282	1.35784			>14		I	>65	Male	4.29667	101	6.02867	Low HAPS
TCGA_LUSC	TCGA-39-5021	TCGA	LUSC	TCGA			68.53	1	0	0	0	7	40	8	0	0	0			>14		I	>65	Male	0	55	0	Low HAPS
TCGA_LUSC	TCGA-39-5022	TCGA	LUSC	TCGA			55.16	1	5.75	9.12	7.28	80	142	207	10.9738	19.6567	16.8755			>14		I	>65	Male	7.38333	429	15.8353	High HAPS
TCGA_LUSC	TCGA-39-5024	TCGA	LUSC	TCGA			82.46	0	7.48	7.93	5.52	190	44	71	17.0621	13.11	10.2525			>14		III	<=65	Female	6.97667	305	13.4749	High HAPS
TCGA_LUSC	TCGA-39-5027	TCGA	LUSC	TCGA			102.1	0	3.08	0	0	127	122	40	6.49021	0	0			>14		I	>65	Male	1.02667	289	2.1634	Low HAPS
TCGA_LUSC	TCGA-39-5028	TCGA	LUSC	TCGA			1.71	1	10.5	6.7	6.49	84	47	36	20.2589	11.2643	10.1776			>14		III	>65	Male	7.89667	167	13.9003	High HAPS
TCGA_LUSC	TCGA-39-5029	TCGA	LUSC	TCGA			24.31	1	3.71	0.13	7.46	58	21	40	6.56986	0.174515	12.0314			>14		III	>65	Male	3.76667	119	6.25858	Low HAPS
TCGA_LUSC	TCGA-39-5030	TCGA	LUSC	TCGA			1.94	1	10.6	8.06	5.23	256	73	170	25.5453	15.066	11.6786			>14		III	>65	Female	7.96333	499	17.43	High HAPS
TCGA_LUSC	TCGA-39-5031	TCGA	LUSC	TCGA			60.48	1	8.1	9.2	3.35	505	194	420	21.9036	21.0683	8.79135			>14		I	>65	Female	6.88333	1119	17.2544	High HAPS
TCGA_LUSC	TCGA-39-5035	TCGA	LUSC	TCGA			68.33	0	5.75	9.8	1.31	49	36	52	9.76908	15.3684	2.2588			>14		I	>65	Female	5.62	137	9.13209	Low HAPS
TCGA_LUSC	TCGA-39-5036	TCGA	LUSC	TCGA			71.12	0	10.7	8.81	1.31	143	100	88	23.0945	17.6581	2.5537			>14		I	>65	Male	6.94	331	14.4354	High HAPS
TCGA_LUSC	TCGA-39-5037	TCGA	LUSC	TCGA			55.52	0	10.66	4.6	0	141	142	44	22.9434	9.91455	0			>14		II	<=65	Male	5.08667	327	10.9526	High HAPS
TCGA_LUSC	TCGA-39-5039	TCGA	LUSC	TCGA			17.87	1	10.61	5.23	0.56	60	29	286	18.9423	7.72534	1.37641			>14		II	>65	Male	5.46667	375	9.34804	Low HAPS
TCGA_LUSC	TCGA-43-2578	TCGA	LUSC	TCGA			22.47	1	5.2	13.93	6.59	304	106	245	12.9184	28.2693	15.7563			>14		I	<=65	Female	8.57333	655	18.9813	High HAPS
TCGA_LUSC	TCGA-43-3394	TCGA	LUSC	TCGA			39.09	1	6.74	13.27	3.39	244	196	54	16.103	30.4476	5.89983			>14		I	<=65	Male	7.8	494	17.4835	High HAPS
TCGA_LUSC	TCGA-43-3920	TCGA	LUSC	TCGA			33.08	0	6.64	12.88	4.49	110	72	377	13.5809	23.9996	11.5729			>14		I	>65	Male	8.00333	559	16.3845	High HAPS
TCGA_LUSC	TCGA-43-5668	TCGA	LUSC	TCGA			18.36	1	5.75	4.68	1.31	130	238	73	12.1743	11.1309	2.44869			>14		II	>65	Male	3.91333	441	8.58464	Low HAPS
TCGA_LUSC	TCGA-43-6143	TCGA	LUSC	TCGA			22.96	0	10.29	6.46	3.48	299	91	124	25.4896	12.6861	7.29725			>14		I	>65	Male	6.74333	514	15.1576	High HAPS
TCGA_LUSC	TCGA-43-6647	TCGA	LUSC	TCGA			24.87	0	5.44	6.96	4.47	104	66	172	10.9953	12.7095	10.0041			>14		II	>65	Female	5.62333	342	11.2363	High HAPS
TCGA_LUSC	TCGA-43-6770	TCGA	LUSC	TCGA			21.45	0	5.63	7.55	7.6	80	76	220	10.7448	14.243	17.8174			>14		I	<=65	Female	6.92667	376	14.2684	High HAPS
TCGA_LUSC	TCGA-43-6771	TCGA	LUSC	TCGA			5.45	1	10.26	8.69	6.52	149	47	160	22.3267	14.61	14.3885			>14		I	>65	Male	8.49	356	17.1084	High HAPS
TCGA_LUAD	TCGA-44-2655	TCGA	LUAD	TCGA			43.5283	0	0	0	0	33	34	70	0	0	0			>14		I	<=65	Female	0	137	0	Low HAPS
TCGA_LUAD	TCGA-44-2656	TCGA	LUAD	TCGA			46.9803	0	0	5.33	7.47	493	283	395	0	13.0762	19.4048			>14		I	<=65	Male	4.26667	1171	10.827	High HAPS
TCGA_LUAD	TCGA-44-2657	TCGA	LUAD	TCGA			44.416	0	10.49	6.98	4.82	303	70	76	26.0453	12.9218	9.09289			>14		I	>65	Female	7.43	449	16.02	High HAPS
TCGA_LUAD	TCGA-44-2659	TCGA	LUAD	TCGA			44.942	0	0	8.76	5.6	334	243	220	0	20.9135	13.1286			>14		II	<=65	Female	4.78667	797	11.3474	High HAPS
TCGA_LUAD	TCGA-44-2661	TCGA	LUAD	TCGA			38.07	0	3.07	8.13	6.64	51	28	66	5.26813	11.8893	12.1251			>14		I	>65	Female	5.94667	145	9.76085	Low HAPS
TCGA_LUAD	TCGA-44-2662	TCGA	LUAD	TCGA			42.0817	0	7.6	0	4.39	192	132	203	17.3702	0	10.1393			>14		I	<=65	Male	3.99667	527	9.16984	Low HAPS
TCGA_LUAD	TCGA-44-2665	TCGA	LUAD	TCGA			42.7721	0	7.07	7.33	6.42	163	73	80	15.6589	13.7015	12.2525			>14		II	<=65	Female	6.94	316	13.871	High HAPS
TCGA_LUAD	TCGA-44-2666	TCGA	LUAD	TCGA			3.18901	1	7.04	5.75	6.18	33	20	100	10.7816	7.60276	12.3867			>14		I	<=65	Male	6.32333	153	10.257	High HAPS
TCGA_LUAD	TCGA-44-2668	TCGA	LUAD	TCGA			25.0189	1	0	0	0	229	22	114	0	0	0			>14		I	<=65	Male	0	365	0	Low HAPS
TCGA_LUAD	TCGA-44-3396	TCGA	LUAD	TCGA			37.1503	0	10.66	8.52	7.4	133	37	70	22.6749	13.4598	13.6993			>14		III	>65	Female	8.86	240	16.6113	High HAPS
TCGA_LUAD	TCGA-44-3398	TCGA	LUAD	TCGA			38.2352	0	0	6.48	6.7	84	60	63	0	11.5689	12.1014			>14		I	>65	Female	4.39333	207	7.89011	Low HAPS
TCGA_LUAD	TCGA-44-3918	TCGA	LUAD	TCGA			34.0599	0	6.43	8.13	6.64	777	432	822	18.589	21.4346	19.3583			>14		I	<=65	Female	7.06667	2031	19.794	High HAPS
TCGA_LUAD	TCGA-44-3919	TCGA	LUAD	TCGA			33.7311	1	8.97	0	2.34	53	35	270	15.5396	0	5.69315			>14		I	>65	Female	3.77	358	7.07757	Low HAPS
TCGA_LUAD	TCGA-44-4112	TCGA	LUAD	TCGA			26.5641	1	10.5	4.68	1.31	284	238	164	25.7759	11.1309	2.9049			>14		I	<=65	Female	5.49667	686	13.2706	High HAPS
TCGA_LUAD	TCGA-44-5643	TCGA	LUAD	TCGA			33.3037	0	5.81	12.43	5.74	140	31	37	12.487	18.709	9.06796			>14		III	<=65	Male	7.99333	208	13.4213	High HAPS
TCGA_LUAD	TCGA-44-5645	TCGA	LUAD	TCGA			28.0107	0	9.47	12	3.39	9	8	9	9.47	11.4509	3.39			>14		I	<=65	Female	8.28667	26	8.10364	Low HAPS
TCGA_LUAD	TCGA-44-6145	TCGA	LUAD	TCGA			19.5614	0	6.13	10.01	5.83	183	136	172	13.8833	21.3886	13.0478			>14		I	<=65	Female	7.32333	491	16.1066	High HAPS
TCGA_LUAD	TCGA-44-6146	TCGA	LUAD	TCGA			23.934	0	11.39	8.92	3.12	18	9	4	14.565	8.92	2.18079			>14		II	<=65	Male	7.81	31	8.55526	Low HAPS
TCGA_LUAD	TCGA-44-6147	TCGA	LUAD	TCGA			27.76	0	8.97	10.59	6.11	72	63	135	16.714	19.1274	13.0359			>14		I	>65	Female	8.55667	270	16.2925	High HAPS
TCGA_LUAD	TCGA-44-6148	TCGA	LUAD	TCGA			23.145	0	0	11.1	3.12	4	3	2	0	6.68287	1.48862			>14		I	<=65	Male	4.74	9	2.72383	Low HAPS
TCGA_LUAD	TCGA-44-6774	TCGA	LUAD	TCGA			21.6326	0	11.39	8.44	3.12	168	42	75	25.3756	13.7865	5.86814			>14		III	<=65	Female	7.65	285	15.0101	High HAPS
TCGA_LUAD	TCGA-44-6775	TCGA	LUAD	TCGA			23.1778	0	8.1	10.35	6.11	49	28	58	13.7617	15.1358	10.8199			>14		I	>65	Female	8.18667	135	13.2391	High HAPS
TCGA_LUAD	TCGA-44-6776	TCGA	LUAD	TCGA			86.0045	0	10.5	12.88	5.16	168	79	277	23.3928	24.5118	12.6113			>14		I	<=65	Female	9.51333	524	20.172	High HAPS
TCGA_LUAD	TCGA-44-6777	TCGA	LUAD	TCGA			32.449	1	8.83	9.51	7.19	361	203	170	22.5934	21.9646	16.0552			>14		I	>65	Female	8.51	734	20.2044	High HAPS
TCGA_LUAD	TCGA-44-6778	TCGA	LUAD	TCGA			61.2815	0	5.12	6.53	1.63	272	915	825	12.4732	19.3412	4.75468			>14		I	<=65	Male	4.42667	2012	12.1897	High HAPS
TCGA_LUAD	TCGA-44-6779	TCGA	LUAD	TCGA			16.4382	1	0	0	0	62	30	76	0	0	0			>14		II	<=65	Female	0	168	0	Low HAPS
TCGA_LUSC	TCGA-46-3765	TCGA	LUSC	TCGA			13.3	0	4.27	9.8	6.09	164	82	80	9.46866	18.807	11.6227			>14		I	<=65	Female	6.72	326	13.2994	High HAPS
TCGA_LUSC	TCGA-46-3767	TCGA	LUSC	TCGA			13.01	0	8.97	9.25	1.63	64	48	483	16.2618	15.6343	4.3763			>14		I	>65	Male	6.61667	595	12.0908	High HAPS
TCGA_LUSC	TCGA-46-3768	TCGA	LUSC	TCGA			9.82	1	6.43	8.1	4.61	286	134	113	15.8042	17.2557	9.48233			>14		III	<=65	Male	6.38	533	14.1807	High HAPS
TCGA_LUSC	TCGA-46-3769	TCGA	LUSC	TCGA			4.43	0	10.2	0.95	4.12	442	229	986	26.9933	2.24364	12.3366			>14		II	<=65	Male	5.09	1657	13.8578	High HAPS
TCGA_LUSC	TCGA-46-6025	TCGA	LUSC	TCGA			10.64	0	0	8.31	7.28	15	70	146	0	15.384	15.7781			>14		II	>65	Male	5.19667	231	10.3873	High HAPS
TCGA_LUSC	TCGA-46-6026	TCGA	LUSC	TCGA			13.9	0	0	4.74	7.33	101	81	116	0	9.07148	15.1598			>14		II	>65	Male	4.02333	298	8.07709	Low HAPS
TCGA_LUAD	TCGA-49-4486	TCGA	LUAD	TCGA			76.2074	1	7.45	10.14	3.3	284	91	133	18.2886	19.9128	7.01945			>14		I	>65	Male	6.96333	508	15.0736	High HAPS
TCGA_LUAD	TCGA-49-4487	TCGA	LUAD	TCGA			28.1093	1	5.2	11.21	7.47	404	136	166	13.5588	23.9526	16.6037			>14		I	>65	Female	7.96	706	18.0384	High HAPS
TCGA_LUAD	TCGA-49-4488	TCGA	LUAD	TCGA			28.5695	1	10.26	12.51	6	235	81	196	24.3461	23.9418	13.7668			>14		I	>65	Female	9.59	512	20.6849	High HAPS
TCGA_LUAD	TCGA-49-4490	TCGA	LUAD	TCGA			12.6574	1	0	10.83	2.94	41	13	63	0	12.4126	5.31017			>14		III	<=65	Female	4.59	117	5.90758	Low HAPS
TCGA_LUAD	TCGA-49-4494	TCGA	LUAD	TCGA			35.5393	1	10.2	6.48	6.7	122	55	83	21.317	11.3283	12.8927			>14		III	>65	Male	7.79333	260	15.1793	High HAPS
TCGA_LUAD	TCGA-49-4501	TCGA	LUAD	TCGA			46.7173	1	10.5	11.93	7.19	37	20	20	16.5877	15.7741	9.50676			>14		I	>65	Female	9.87333	77	13.9562	High HAPS
TCGA_LUAD	TCGA-49-4505	TCGA	LUAD	TCGA			14.0711	1	0	12.88	4.49	93	31	163	0	19.3863	9.94465			>14		II	<=65	Female	5.79	287	9.77699	Low HAPS
TCGA_LUAD	TCGA-49-4506	TCGA	LUAD	TCGA			32.8435	1	5.75	8.31	4.82	47	52	38	9.66714	14.3287	7.66893			>14		II	>65	Female	6.29333	137	10.5549	High HAPS
TCGA_LUAD	TCGA-49-4507	TCGA	LUAD	TCGA			8.81086	1	0	6.63	5.38	114	77	125	0	12.5446	11.3			>14		III	>65	Female	4.00333	316	7.94819	Low HAPS
TCGA_LUAD	TCGA-49-4510	TCGA	LUAD	TCGA			29.4572	1	6.91	11.78	1.31	84	52	65	13.3323	20.312	2.3836			>14		II	<=65	Female	6.66667	201	12.0093	High HAPS
TCGA_LUAD	TCGA-49-4512	TCGA	LUAD	TCGA			29.7531	1	10.5	13.93	6.59	54	15	74	18.2738	16.7734	12.3567			>14		III	>65	Female	10.34	143	15.8013	High HAPS
TCGA_LUAD	TCGA-49-4514	TCGA	LUAD	TCGA			55.8898	0	1.08	6.76	3.4	204	40	458	2.49669	10.9024	9.05016			>14		I	>65	Female	3.74667	702	7.48309	Low HAPS
TCGA_LUAD	TCGA-49-6742	TCGA	LUAD	TCGA			16.0437	1	8.97	8.1	4.61	145	104	75	19.4142	16.3716	8.67055			>14		II	>65	Male	7.22667	324	14.8188	High HAPS
TCGA_LUAD	TCGA-49-6743	TCGA	LUAD	TCGA			53.2926	0	0	11.93	0	367	150	319	0	25.9952	0			>14		III	>65	Female	3.97667	836	8.66506	Low HAPS
TCGA_LUAD	TCGA-49-6744	TCGA	LUAD	TCGA			55.3309	0	0	6.31	6	249	107	127	0	12.8309	12.6433			>14		II	<=65	Female	4.10333	483	8.49139	Low HAPS
TCGA_LUAD	TCGA-49-6745	TCGA	LUAD	TCGA			17.1615	0	10.29	10.26	1.63	127	65	217	21.6832	18.6685	3.81168			>14		III	>65	Male	7.39333	409	14.7211	High HAPS
TCGA_LUAD	TCGA-49-6767	TCGA	LUAD	TCGA			22.2573	0	10.61	8.45	6.71	130	312	130	22.4642	21.0873	14.2069			>14		II	<=65	Female	8.59	572	19.2528	High HAPS
TCGA_LUAD	TCGA-50-5044	TCGA	LUAD	TCGA			20.5148	1	9.57	6.55	5.26	60	51	65	17.0856	11.2398	9.5708			>14		III	>65	Female	7.12667	176	12.6321	High HAPS
TCGA_LUAD	TCGA-50-5045	TCGA	LUAD	TCGA			71.4732	1	4.97	12.88	5.74	413	149	71	13.0065	28.0281	10.6611			>14		I	<=65	Female	7.86333	633	17.2319	High HAPS
TCGA_LUAD	TCGA-50-5049	TCGA	LUAD	TCGA			101.719	0	7.52	10.35	5.38	841	281	887	21.9983	25.3601	15.8625			>14		I	>65	Male	7.75	2009	21.0736	High HAPS
TCGA_LUAD	TCGA-50-5051	TCGA	LUAD	TCGA			15.7149	1	10.7	9.25	6.49	74	68	55	20.0632	17.0094	11.3457			>14		III	<=65	Female	8.81333	197	16.1394	High HAPS
TCGA_LUAD	TCGA-50-5055	TCGA	LUAD	TCGA			60.1637	1	6.43	0	0	14	9	5	7.56227	0	0			>14		II	>65	Female	2.14333	28	2.52076	Low HAPS
TCGA_LUAD	TCGA-50-5066	TCGA	LUAD	TCGA			47.4077	0	5.96	5.36	4.12	233	627	176	14.1205	14.9971	9.26165			>14		I	>65	Male	5.14667	1036	12.7931	High HAPS
TCGA_LUAD	TCGA-50-5068	TCGA	LUAD	TCGA			49.2817	1	5.36	8.44	3.12	22	53	45	7.29886	14.6214	5.1878			>14		II	<=65	Female	5.64	120	9.03602	Low HAPS
TCGA_LUAD	TCGA-50-5930	TCGA	LUAD	TCGA			9.27113	1	5.36	0	0	182	376	151	12.1267	0	0			>14		III	<=65	Male	1.78667	709	4.04225	Low HAPS
TCGA_LUAD	TCGA-50-5931	TCGA	LUAD	TCGA			14.2683	1	10.7	9.73	3.12	105	81	69	21.6708	18.6214	5.75671			>14		I	>65	Female	7.85	255	15.3496	High HAPS
TCGA_LUAD	TCGA-50-5932	TCGA	LUAD	TCGA			40.6023	1	5.2	10.59	6.11	64	26	59	9.42715	15.1581	10.8645			>14		II	>65	Male	7.3	149	11.8166	High HAPS
TCGA_LUAD	TCGA-50-5933	TCGA	LUAD	TCGA			78.6731	1	5.75	14.24	3.39	160	215	133	12.6892	33.2426	7.21089			>14		III	>65	Male	7.79333	508	17.7143	High HAPS
TCGA_LUAD	TCGA-50-5935	TCGA	LUAD	TCGA			21.4683	1	5.75	4.68	1.31	36	27	34	9.01716	6.7727	2.02273			>14		I	>65	Female	3.91333	97	5.93753	Low HAPS
TCGA_LUAD	TCGA-50-5936	TCGA	LUAD	TCGA			8.44922	1	5.36	10.85	7.12	17	53	30	6.72826	18.7965	10.6185			>14		III	<=65	Male	7.77667	100	12.0477	High HAPS
TCGA_LUAD	TCGA-50-5939	TCGA	LUAD	TCGA			15.1231	1	10.94	7.75	1.92	67	17	22	20.0476	9.72836	2.61452			>14		I	>65	Male	6.87	106	10.7968	High HAPS
TCGA_LUAD	TCGA-50-5941	TCGA	LUAD	TCGA			48.4597	0	10.26	14.24	3.39	339	167	100	25.973	31.6884	6.79465			>14		III	<=65	Female	9.29667	606	21.4853	High HAPS
TCGA_LUAD	TCGA-50-5942	TCGA	LUAD	TCGA			60.7226	0	7.62	0	0	50	23	57	13.0117	0	0			>14		I	>65	Female	2.54	130	4.33723	Low HAPS
TCGA_LUAD	TCGA-50-5944	TCGA	LUAD	TCGA			57.5336	0	7.62	8.37	6.59	31	22	34	11.4692	11.3977	10.1754			>14		I	>65	Female	7.52667	87	11.0141	High HAPS
TCGA_LUAD	TCGA-50-5946	TCGA	LUAD	TCGA			53.1611	0	0	9.54	5.52	61	186	157	0	21.6734	12.1366			>14		I	<=65	Male	5.02	404	11.27	High HAPS
TCGA_LUAD	TCGA-50-6590	TCGA	LUAD	TCGA			42.3447	1	3.08	8.13	6.64	623	392	735	8.60917	21.0924	19.0361			>14		I	>65	Female	5.95	1750	16.2459	High HAPS
TCGA_LUAD	TCGA-50-6591	TCGA	LUAD	TCGA			3.91229	1	7.6	5.51	3.4	43	14	118	12.4902	6.48026	7.05686			>14		IV	<=65	Female	5.50333	175	8.67579	Low HAPS
TCGA_LUAD	TCGA-50-6592	TCGA	LUAD	TCGA			25.5449	1	10.72	11.78	0	109	107	39	21.8837	23.9537	0			>14		I	>65	Female	7.5	255	15.2792	High HAPS
TCGA_LUAD	TCGA-50-6593	TCGA	LUAD	TCGA			11.0465	1	3.08	0	0	138	87	49	6.60049	0	0			>14		III	<=65	Female	1.02667	274	2.20016	Low HAPS
TCGA_LUAD	TCGA-50-6594	TCGA	LUAD	TCGA			12.1643	1	9.27	3.03	5.76	396	265	646	24.0908	7.34739	16.1908			>14		III	>65	Female	6.02	1307	15.8763	High HAPS
TCGA_LUAD	TCGA-50-6595	TCGA	LUAD	TCGA			6.21363	1	6.43	8.03	3.98	89	22	120	12.5658	10.9347	8.28949			>14		III	>65	Female	6.14667	231	10.5966	High HAPS
TCGA_LUAD	TCGA-50-6597	TCGA	LUAD	TCGA			41.6872	1	10.7	0	0	20	11	13	14.1477	0	0			>14		I	>65	Female	3.56667	44	4.71592	Low HAPS
TCGA_LUSC	TCGA-51-4079	TCGA	LUSC	TCGA			0.39	1	0	8.81	6.11	149	145	107	0	19.0679	12.4242			>14		I	>65	Female	4.97333	401	10.4974	High HAPS
TCGA_LUSC	TCGA-51-4080	TCGA	LUSC	TCGA			0.39	1	8.83	8.64	3.35	149	56	339	19.2149	15.1708	8.48045			>14		III	<=65	Male	6.94	544	14.2887	High HAPS
TCGA_LUSC	TCGA-51-4081	TCGA	LUSC	TCGA			29.93	0	10.7	13.28	1.31	87	227	35	20.806	31.3134	2.03876			>14		II	<=65	Male	8.43	349	18.0527	High HAPS
TCGA_LUAD	TCGA-55-1592	TCGA	LUAD	TCGA			23.0463	1	10.61	11.78	0	206	214	107	24.5724	27.4761	0			>14		I	<=65	Male	7.46333	527	17.3495	High HAPS
TCGA_LUAD	TCGA-55-1594	TCGA	LUAD	TCGA			38.7283	0	10.5	8.28	3.12	146	100	43	22.7568	16.5958	5.12757			>14		III	>65	Male	7.3	289	14.8267	High HAPS
TCGA_LUAD	TCGA-55-1595	TCGA	LUAD	TCGA			48.6241	0	10.66	8.07	6.77	199	92	372	24.529	15.8857	17.4105			>14		I	>65	Female	8.5	663	19.275	High HAPS
TCGA_LUAD	TCGA-55-1596	TCGA	LUAD	TCGA			67.8897	0	6.55	7.03	4.1	216	57	284	15.3038	12.3969	10.0649			>14		II	<=65	Male	5.89333	557	12.5885	High HAPS
TCGA_LUAD	TCGA-55-5899	TCGA	LUAD	TCGA			30.575	0	0	11.74	5.83	168	52	273	0	20.243	14.2121			>14		I	<=65	Male	5.85667	493	11.485	High HAPS
TCGA_LUAD	TCGA-55-6543	TCGA	LUAD	TCGA			14.3012	0	4.49	8.81	1.31	28	16	8	6.56617	10.8403	1.25006			>14		I	<=65	Female	4.87	52	6.21883	Low HAPS
TCGA_LUAD	TCGA-55-6642	TCGA	LUAD	TCGA			80.5142	0	7.04	5.7	1.31	125	94	33	14.7866	11.273	2.00624			>14		I	<=65	Male	4.68333	252	9.35529	Low HAPS
TCGA_LUAD	TCGA-55-6712	TCGA	LUAD	TCGA			5.62186	1	0	9.7	6.15	105	55	31	0	16.9574	9.25667			>14		II	>65	Male	5.28333	191	8.73803	Low HAPS
TCGA_LUSC	TCGA-56-1622	TCGA	LUSC	TCGA			28.94	1	0	0	0	97	26	50	0	0	0			>14		I	<=65	Male	0	173	0	Low HAPS
TCGA_LUSC	TCGA-56-5897	TCGA	LUSC	TCGA			12.42	0	8.1	9.08	0.69	90	20	118	15.8682	12.0058	1.43213			>14		I	>65	Male	5.95667	228	9.7687	Low HAPS
TCGA_LUSC	TCGA-56-5898	TCGA	LUSC	TCGA			18.23	0	6.43	14.3	7.47	119	57	49	13.3691	25.217	12.6913			>14		I	>65	Male	9.4	225	17.0925	High HAPS
TCGA_LUSC	TCGA-56-6545	TCGA	LUSC	TCGA			21.88	0	3.2	6.12	7.06	101	74	200	6.42752	11.4754	16.2606			>14		I	>65	Female	5.46	375	11.3878	High HAPS
TCGA_LUSC	TCGA-56-6546	TCGA	LUSC	TCGA				1	3.55	9.48	6.64	182	165	252	8.0317	21.0466	15.9567			>14		II	>65	Male	6.55667	599	15.0117	High HAPS
TCGA_LUSC	TCGA-60-2698	TCGA	LUSC	TCGA			10.22	1	7.52	8.69	4.24	1002	261	1416	22.5698	21.015	13.3618			>14		II	<=65	Male	6.81667	2679	18.9822	High HAPS
TCGA_LUSC	TCGA-60-2707	TCGA	LUSC	TCGA			21.91	1	5.3	11.87	4.06	66	41	105	9.6782	19.268	8.22274			>14		I	>65	Male	7.07667	212	12.3896	High HAPS
TCGA_LUSC	TCGA-60-2708	TCGA	LUSC	TCGA			80.39	0	5.75	7.08	2.9	58	77	164	10.1824	13.396	6.4307			>14		II	<=65	Female	5.24333	299	10.003	High HAPS
TCGA_LUSC	TCGA-60-2709	TCGA	LUSC	TCGA			49.44	0	6.32	11.87	4.76	151	78	222	13.7893	22.5248	11.1779			>14		I	>65	Male	7.65	451	15.8307	High HAPS
TCGA_LUSC	TCGA-60-2711	TCGA	LUSC	TCGA			41.39	0	7.45	9.12	7.28	133	58	125	15.8469	16.1502	15.2907			>14		I	<=65	Female	7.95	316	15.7626	High HAPS
TCGA_LUSC	TCGA-60-2712	TCGA	LUSC	TCGA			9	1	0	6.31	6	47	47	44	0	10.6086	9.91928			>14		II	>65	Female	4.10333	138	6.84264	Low HAPS
TCGA_LUSC	TCGA-60-2713	TCGA	LUSC	TCGA			56.87	0	6.64	4.68	4.49	102	85	292	13.3652	9.05345	11.0762			>14		I	<=65	Male	5.27	479	11.165	High HAPS
TCGA_LUSC	TCGA-60-2715	TCGA	LUSC	TCGA			35.32	1	10.61	4.68	1.31	47	63	43	17.838	8.45292	2.15292			>14		I	<=65	Male	5.53333	153	9.48127	Low HAPS
TCGA_LUSC	TCGA-60-2719	TCGA	LUSC	TCGA			42.61	0	10.7	5.56	6.49	58	58	36	18.9481	9.84594	10.1776			>14		I	>65	Female	7.58333	152	12.9906	High HAPS
TCGA_LUSC	TCGA-60-2720	TCGA	LUSC	TCGA			3.19	0	10.5	11.1	3.12	227	118	90	24.7583	23.0386	6.11221			>14		I	<=65	Female	8.24	435	17.9697	High HAPS
TCGA_LUSC	TCGA-60-2721	TCGA	LUSC	TCGA			32.29	0	6.64	12.88	4.49	21	9	64	8.91369	12.88	8.13998			>14		I	>65	Male	8.00333	94	9.97789	Low HAPS
TCGA_LUSC	TCGA-60-2722	TCGA	LUSC	TCGA			29.83	0	8.97	5.51	0.77	163	86	94	19.8671	10.6868	1.52285			>14		II	>65	Male	5.08333	343	10.6922	High HAPS
TCGA_LUSC	TCGA-60-2723	TCGA	LUSC	TCGA			35.87	0	5.75	4.68	1.31	85	99	76	11.1234	9.36	2.4713			>14		I	>65	Female	3.91333	260	7.65156	Low HAPS
TCGA_LUSC	TCGA-60-2724	TCGA	LUSC	TCGA			23.55	0	10.7	6.96	6.49	184	168	88	24.2587	15.5061	12.6515			>14		III	<=65	Male	8.05	440	17.4721	High HAPS
TCGA_LUSC	TCGA-60-2725	TCGA	LUSC	TCGA			26.81	0	5.3	9.99	5.99	86	32	158	10.2795	15.17	13.1864			>14		I	>65	Male	7.09333	276	12.8786	High HAPS
TCGA_LUSC	TCGA-60-2726	TCGA	LUSC	TCGA			11.76	1	6.43	9.57	4.12	261	90	218	15.5497	18.748	9.64263			>14		II	<=65	Male	6.70667	569	14.6468	High HAPS
TCGA_LUSC	TCGA-63-5128	TCGA	LUSC	TCGA				1	10.5	7	6.36	187	77	278	23.8787	13.2447	15.554			>14		I		Male	7.95333	542	17.5591	High HAPS
TCGA_LUSC	TCGA-63-5131	TCGA	LUSC	TCGA				1	10.5	11.74	5.83	191	123	134	23.9747	24.5768	12.4198			>14		II		Male	9.35667	448	20.3238	High HAPS
TCGA_LUSC	TCGA-63-6202	TCGA	LUSC	TCGA			52.63	0	5.78	9.43	4.39	91	60	178	11.3507	16.8357	9.89002			>14		II		Male	6.53333	329	12.6921	High HAPS
TCGA_LUAD	TCGA-64-1676	TCGA	LUAD	TCGA			56.8103	0	5.75	14.24	3.39	89	181	183	11.2369	32.1834	7.67773			>14		I	<=65	Male	7.79333	453	17.0327	High HAPS
TCGA_LUAD	TCGA-64-1677	TCGA	LUAD	TCGA			20.6463	1	6.43	0	0	166	76	14	14.2921	0	0			>14		III	>65	Female	2.14333	256	4.76402	Low HAPS
TCGA_LUAD	TCGA-64-1678	TCGA	LUAD	TCGA			39.09	0	0	0	0	24	73	59	0	0	0			<=14		II	>65	Female	0	156	0	Low HAPS
TCGA_LUAD	TCGA-64-1680	TCGA	LUAD	TCGA			37.0188	0	13.04	5.54	3.12	37	29	36	20.6004	8.18325	4.89279			>14		IV	<=65	Male	7.23333	102	11.2255	High HAPS
TCGA_LUAD	TCGA-64-5774	TCGA	LUAD	TCGA			87.9771	0	0	8.38	6.49	43	38	44	0	13.3331	10.7293			>14		I	<=65	Male	4.95667	125	8.02082	Low HAPS
TCGA_LUAD	TCGA-64-5778	TCGA	LUAD	TCGA			42.9036	0	6.64	12.88	4.49	139	127	558	14.2503	27.1409	12.3359			>14		I	<=65	Male	8.00333	824	17.909	High HAPS
TCGA_LUAD	TCGA-64-5779	TCGA	LUAD	TCGA			28.4052	0	0	12.12	0.77	184	52	165	0	20.8982	1.70948			>14		III	<=65	Male	4.29667	401	7.5359	Low HAPS
TCGA_LUAD	TCGA-64-5781	TCGA	LUAD	TCGA			51.2542	0	8.92	9.8	6.09	775	283	479	25.7776	24.0425	16.3288			>14		I	<=65	Female	8.27	1537	22.0496	High HAPS
TCGA_LUAD	TCGA-64-5815	TCGA	LUAD	TCGA			28.4709	0	7.52	8.29	6.89	93	54	126	14.8379	14.4276	14.4952			>14		II	>65	Male	7.56667	273	14.5869	High HAPS
TCGA_LUSC	TCGA-66-2727	TCGA	LUSC	TCGA			16.95	1	6.13	14.1	3.39	112	52	31	12.5854	24.3123	5.10246			>14		I	<=65	Female	7.87333	195	14	High HAPS
TCGA_LUSC	TCGA-66-2734	TCGA	LUSC	TCGA			43.07	0	8.1	8.72	4.75	154	68	287	17.7417	16.0348	11.6821			>14		I	<=65	Female	7.19	509	15.1529	High HAPS
TCGA_LUSC	TCGA-66-2742	TCGA	LUSC	TCGA			21.06	0	0	14.3	7.47	98	67	56	0	26.2049	13.1164			>14		IV	>65	Male	7.25667	221	13.1071	High HAPS
TCGA_LUSC	TCGA-66-2744	TCGA	LUSC	TCGA			0.99	0	5.2	13.93	6.59	294	71	212	12.8431	25.8726	15.344			>14		II	>65	Male	8.57333	577	18.0199	High HAPS
TCGA_LUSC	TCGA-66-2754	TCGA	LUSC	TCGA			2	0	10.29	8.76	4.61	249	132	123	24.6748	18.6049	9.65067			>14		III	>65	Male	7.88667	504	17.6435	High HAPS
TCGA_LUSC	TCGA-66-2755	TCGA	LUSC	TCGA			0.92	0	5.04	5.64	0	122	47	26	10.5331	9.4822	0			>14		I	<=65	Male	3.56	195	6.67177	Low HAPS
TCGA_LUSC	TCGA-66-2756	TCGA	LUSC	TCGA			0.99	0	7.52	3.83	7.58	505	318	473	20.3352	9.58952	20.2824			>14		III	>65	Male	6.31	1296	16.7357	High HAPS
TCGA_LUSC	TCGA-66-2757	TCGA	LUSC	TCGA			43.96	1	4.67	8.08	3.69	96	105	456	9.27822	16.3645	9.81509			>14		I	<=65	Female	5.48	657	11.8193	High HAPS
TCGA_LUSC	TCGA-66-2758	TCGA	LUSC	TCGA			20.99	0	10.29	12.12	0.77	365	62	168	26.3782	21.808	1.71547			>14		I	>65	Male	7.72667	595	16.6339	High HAPS
TCGA_LUSC	TCGA-66-2759	TCGA	LUSC	TCGA			25.03	0	10.61	9.41	7.06	147	203	260	23.0265	21.7336	17.0615			>14		III	>65	Male	9.02667	610	20.6072	High HAPS
TCGA_LUSC	TCGA-66-2763	TCGA	LUSC	TCGA			0.99	0	6.43	8.45	3.78	230	152	130	15.198	18.4606	8.00329			>14		I	<=65	Female	6.22	512	13.8873	High HAPS
TCGA_LUSC	TCGA-66-2765	TCGA	LUSC	TCGA			2	0	8.62	7.75	2.84	80	17	73	16.4511	9.72836	5.30862			>14		I	<=65	Male	6.40333	170	10.496	High HAPS
TCGA_LUSC	TCGA-66-2766	TCGA	LUSC	TCGA			1.02	0	0	0	0	76	89	43	0	0	0			>14		III	<=65	Male	0	208	0	Low HAPS
TCGA_LUSC	TCGA-66-2767	TCGA	LUSC	TCGA			2	0	4.44	8.64	4.82	390	124	76	11.5093	18.1173	9.09289			>14		III	<=65	Male	5.96667	590	12.9065	High HAPS
TCGA_LUSC	TCGA-66-2770	TCGA	LUSC	TCGA			23	0	10.5	11.93	7.19	82	62	59	20.1503	21.4661	12.7849			>14		I	>65	Male	9.87333	203	18.1338	High HAPS
TCGA_LUSC	TCGA-66-2771	TCGA	LUSC	TCGA			18.99	0	10.66	9.01	6.71	199	80	79	24.529	17.1955	12.7697			>14		II	<=65	Male	8.79333	358	18.1647	High HAPS
TCGA_LUSC	TCGA-66-2773	TCGA	LUSC	TCGA			3.02	1	10.66	2.77	3.98	287	209	384	26.2171	6.43255	10.2901			>14		I	>65	Male	5.80333	880	14.3133	High HAPS
TCGA_LUSC	TCGA-66-2777	TCGA	LUSC	TCGA			2	0	0	9.73	3.83	27	40	82	0	15.6924	7.35007			>14		I	>65	Male	4.52	149	7.68082	Low HAPS
TCGA_LUSC	TCGA-66-2778	TCGA	LUSC	TCGA			18.99	0	5.12	10.59	6.89	40	43	89	8.25745	17.4042	13.4647			>14		III	>65	Female	7.53333	172	13.0421	High HAPS
TCGA_LUSC	TCGA-66-2780	TCGA	LUSC	TCGA			12.02	1	7.52	10.83	2.94	106	39	116	15.261	17.3503	6.08047			>14		I	<=65	Male	7.09667	261	12.8972	High HAPS
TCGA_LUSC	TCGA-66-2781	TCGA	LUSC	TCGA			3.98	0	0	0	0	26	17	18	0	0	0			>14		I	>65	Male	0	61	0	Low HAPS
TCGA_LUSC	TCGA-66-2782	TCGA	LUSC	TCGA			11.99	1	3.08	6.31	6.1	152	169	141	6.72885	14.0741	13.129			>14		II	>65	Male	5.16333	462	11.3106	High HAPS
TCGA_LUSC	TCGA-66-2783	TCGA	LUSC	TCGA			24.93	0	10.61	8.81	6.15	72	71	43	19.7699	16.3631	10.1072			>14		III	>65	Male	8.52333	186	15.4134	High HAPS
TCGA_LUSC	TCGA-66-2785	TCGA	LUSC	TCGA			1.97	0	1.91	5.45	0	997	277	92	5.72834	13.32	0			>14		I	<=65	Male	2.45333	1366	6.34946	Low HAPS
TCGA_LUSC	TCGA-66-2786	TCGA	LUSC	TCGA			25.95	0	10.5	8.07	6.18	110	64	196	21.4759	14.6302	14.1798			>14		I	>65	Female	8.25	370	16.762	High HAPS
TCGA_LUSC	TCGA-66-2787	TCGA	LUSC	TCGA			39.98	0	5.36	4.91	7.58	69	125	396	9.88973	10.3128	19.6988			>14		I	<=65	Male	5.95	590	13.3005	High HAPS
TCGA_LUSC	TCGA-66-2788	TCGA	LUSC	TCGA			22.96	0	10.5	9.03	6.18	126	100	118	22.0899	18.099	12.8269			>14		I	<=65	Male	8.57	344	17.6719	High HAPS
TCGA_LUSC	TCGA-66-2789	TCGA	LUSC	TCGA			4.04	1	5.75	4.68	1.31	101	120	67	11.5495	9.74744	2.40059			>14		III	>65	Male	3.91333	288	7.89916	Low HAPS
TCGA_LUSC	TCGA-66-2791	TCGA	LUSC	TCGA			5.03	1	6.43	10.35	6.15	193	99	61	14.7106	20.7	11.0232			>14		III	>65	Male	7.64333	353	15.4779	High HAPS
TCGA_LUSC	TCGA-66-2792	TCGA	LUSC	TCGA			29.99	0	5.28	6.06	3.4	118	38	189	10.9589	9.64185	7.74776			>14		II	<=65	Male	4.91333	345	9.4495	Low HAPS
TCGA_LUSC	TCGA-66-2793	TCGA	LUSC	TCGA			10.05	1	4.27	12.82	6.33	344	94	53	10.8365	25.3544	10.9661			>14		III	>65	Male	7.80667	491	15.719	High HAPS
TCGA_LUSC	TCGA-66-2794	TCGA	LUSC	TCGA			54.04	0	9.39	11.02	3.83	155	51	95	20.5934	18.9104	7.5921			>14		III	<=65	Male	8.08	301	15.6986	High HAPS
TCGA_LUSC	TCGA-66-2795	TCGA	LUSC	TCGA			4.01	0	10.8	7.03	6.7	146	116	116	23.407	14.5393	13.8568			>14		III	>65	Male	8.17667	378	17.2677	High HAPS
TCGA_LUSC	TCGA-66-2800	TCGA	LUSC	TCGA			49.01	0	8.97	11.02	5.88	152	44	23	19.5967	18.2184	8.11564			>14		III	>65	Male	8.62333	219	15.3102	High HAPS
TCGA_LUAD	TCGA-67-3770	TCGA	LUAD	TCGA			20.0546	0	4.67	5.51	4.45	65	100	435	8.49727	11.0438	11.7457			>14		I	>65	Female	4.87667	600	10.4289	High HAPS
TCGA_LUAD	TCGA-67-3771	TCGA	LUAD	TCGA			20.0546	0	8.94	12.54	3.6	1026	220	435	26.9234	29.3987	9.50215			>14		I	>65	Female	8.36	1681	21.9414	High HAPS
TCGA_LUAD	TCGA-67-3772	TCGA	LUAD	TCGA			18.8381	0	10.5	9.8	5.16	41	36	88	17.0441	15.3684	10.0589			>14		I	>65	Female	8.48667	165	14.1571	High HAPS
TCGA_LUAD	TCGA-67-3773	TCGA	LUAD	TCGA			14.0382	0	5.36	9.93	4.75	33	44	177	8.20873	16.4164	10.6895			>14		I	>65	Female	6.68	254	11.7715	High HAPS
TCGA_LUAD	TCGA-67-3774	TCGA	LUAD	TCGA			12.6574	0	0	9.48	6.64	42	162	194	0	20.9715	15.2058			>14		I	>65	Female	5.37333	398	12.0591	High HAPS
TCGA_LUAD	TCGA-67-4679	TCGA	LUAD	TCGA			14.7286	0	6.43	9.31	6.64	228	86	228	15.1737	18.0569	15.6693			>14			>65	Male	7.46	542	16.3	High HAPS
TCGA_LUAD	TCGA-67-6215	TCGA	LUAD	TCGA			5.72049	0	8.1	9.25	4.61	109	54	23	16.5353	16.0984	6.36277			>14		I	<=65	Female	7.32	186	12.9988	High HAPS
TCGA_LUAD	TCGA-67-6216	TCGA	LUAD	TCGA			4.63557	0	6.43	11.8	3.39	41	16	8	10.4375	14.5193	3.23488			>14		I	<=65	Female	7.20667	65	9.39722	Low HAPS
TCGA_LUAD	TCGA-67-6217	TCGA	LUAD	TCGA			13.8738	0	7.42	8.59	4.53	137	51	98	15.8779	14.7405	9.04023			>14		II	>65	Female	6.84667	286	13.2195	High HAPS
TCGA_LUSC	TCGA-70-6722	TCGA	LUSC	TCGA			12.06	0	6.23	8.51	3.85	305	153	89	15.486	18.6158	7.52383			>14		III	<=65	Male	6.19667	547	13.8752	High HAPS
TCGA_LUSC	TCGA-70-6723	TCGA	LUSC	TCGA			12.32	0	4.82	8.53	5.82	105	70	182	9.76197	15.7912	13.1675			>14		II	<=65	Male	6.39	357	12.9069	High HAPS
TCGA_LUAD	TCGA-71-6725	TCGA	LUAD	TCGA			8.41635	0	7.98	0	0	143	21	24	17.2237	0	0			>14		I	<=65	Female	2.66	188	5.74124	Low HAPS
TCGA_LUAD	TCGA-73-4659	TCGA	LUAD	TCGA			23.3751	1	0	5.4	3.12	12	147	42	0	11.7194	5.09642			>14		III	>65	Male	2.84	201	5.60528	Low HAPS
TCGA_LUAD	TCGA-73-4662	TCGA	LUAD	TCGA			82.684	0	3.2	7.38	6.49	93	115	39	6.31401	15.2357	10.3974			>14		I	<=65	Female	5.69	247	10.649	High HAPS
TCGA_LUAD	TCGA-73-4666	TCGA	LUAD	TCGA			26.3011	0	10.49	8.07	4.48	388	103	406	27.1686	16.2775	11.691			>14		IV	<=65	Female	7.68	897	18.379	High HAPS
TCGA_LUAD	TCGA-73-4668	TCGA	LUAD	TCGA			15.3533	0	6.43	9.01	6.14	385	294	158	16.6318	22.2531	13.5166			>14		II	>65	Female	7.19333	837	17.4671	High HAPS
TCGA_LUAD	TCGA-73-4670	TCGA	LUAD	TCGA			4.3068	0	8.24	7.93	5.52	514	106	152	22.3453	16.093	12.0595			>14		IV	>65	Female	7.23	772	16.8326	High HAPS
TCGA_LUAD	TCGA-73-4675	TCGA	LUAD	TCGA			30.312	1	0	0	0	14	39	77	0	0	0			>14		III	<=65	Male	0	130	0	Low HAPS
TCGA_LUAD	TCGA-73-4677	TCGA	LUAD	TCGA			1.2493	1	8.11	8.91	6.42	267	61	122	19.6922	15.9702	13.4172			>14		I	>65	Male	7.81333	450	16.3599	High HAPS
TCGA_LUAD	TCGA-75-5122	TCGA	LUAD	TCGA				1	0.75	7.79	3.92	294	35	178	1.85237	12.1236	8.83118			>14		I		Male	4.15333	507	7.60238	Low HAPS
TCGA_LUAD	TCGA-75-5125	TCGA	LUAD	TCGA			66.6404	1	10.26	10.02	5.83	176	217	127	23.0642	23.4313	12.285			>14		II		Male	8.70333	520	19.5935	High HAPS
TCGA_LUAD	TCGA-75-5126	TCGA	LUAD	TCGA				0	8.1	7.5	6	444	354	408	21.4517	19.1267	15.6703			>14		III		Female	7.2	1206	18.7496	High HAPS
TCGA_LUAD	TCGA-75-5146	TCGA	LUAD	TCGA			77.8512	0	10.7	12.82	7.21	55	51	74	18.7056	21.9992	13.5192			>14		I		Male	10.2433	180	18.0747	High HAPS
TCGA_LUAD	TCGA-75-5147	TCGA	LUAD	TCGA			43.8242	0	0	0	0	30	3	12	0	0	0			>14		I		Female	0	45	0	Low HAPS
TCGA_LUAD	TCGA-75-6203	TCGA	LUAD	TCGA				0	10.94	8.99	0.82	8	24	59	10.4394	12.5675	1.45808			>14		III		Female	6.91667	91	8.15499	Low HAPS
TCGA_LUAD	TCGA-75-6205	TCGA	LUAD	TCGA				1	10.66	10.59	6.11	38	20	20	16.9607	14.0023	8.07876			>14		I		Female	9.12	78	13.0139	High HAPS
TCGA_LUAD	TCGA-75-6206	TCGA	LUAD	TCGA			85.1498	0	8.1	8.24	7.06	97	31	85	16.1289	12.4024	13.6576			>14		I		Male	7.8	213	14.063	High HAPS
TCGA_LUAD	TCGA-75-6207	TCGA	LUAD	TCGA				1	2.4	9.8	5.99	58	47	115	4.25004	16.4762	12.3661			>14		III		Male	6.06333	220	11.0308	High HAPS
TCGA_LUAD	TCGA-75-6211	TCGA	LUAD	TCGA				1	0	7.44	5.23	219	174	301	0	16.6882	12.9704			>14		I		Female	4.22333	694	9.88621	Low HAPS
TCGA_LUAD	TCGA-75-6212	TCGA	LUAD	TCGA			49.8405	1	10.94	4.45	1.31	11	4	6	11.8062	3.11042	1.10708			>14		II		Female	5.56667	21	5.34125	Low HAPS
TCGA_LUAD	TCGA-80-5611	TCGA	LUAD	TCGA			85.3141	0	10.61	11.93	7.19	91	63	76	20.8358	21.5477	13.5639			>14		I		Male	9.91	230	18.6491	High HAPS
TCGA_LUSC	TCGA-85-6175	TCGA	LUSC	TCGA			9.66	1	3.78	10.35	7.4	14	33	11	4.44562	15.8508	7.98594			>14		II	<=65	Female	7.17667	58	9.42746	Low HAPS
TCGA_LUSC	TCGA-85-6560	TCGA	LUSC	TCGA			41.36	0	8.1	8.72	7.28	378	80	282	20.887	16.642	17.849			>14		II	<=65	Male	8.03333	740	18.4593	High HAPS
TCGA_LUSC	TCGA-85-6561	TCGA	LUSC	TCGA			40.21	0	10.66	10.2	7.19	351	200	245	27.1461	23.4926	17.1908			>14		I	>65	Male	9.35	796	22.6099	High HAPS
TCGA_LUAD	TCGA-86-6562	TCGA	LUAD	TCGA			12.3615	1	4.67	0	0	11	14	9	5.03978	0	0			>14		II	<=65	Male	1.55667	34	1.67993	Low HAPS
TCGA_LUAD	TCGA-91-6828	TCGA	LUAD	TCGA			10.6191	0	8.92	8.92	3.12	329	123	55	22.4651	18.6733	5.45435			>14		I	>65	Male	6.98667	507	15.5309	High HAPS
TCGA_LUAD	TCGA-91-6829	TCGA	LUAD	TCGA			41.3585	1	5.36	4.68	1.31	122	265	144	11.2019	11.3484	2.83139			>14		I	>65	Male	3.78333	531	8.46058	Low HAPS
TCGA_LUAD	TCGA-91-6831	TCGA	LUAD	TCGA			10.1917	0	10.5	4.68	1.31	184	198	99	23.8053	10.7586	2.62			>14		I	>65	Male	5.49667	481	12.3946	High HAPS
TCGA_LUAD	TCGA-91-6835	TCGA	LUAD	TCGA			2.59723	0	6.43	11.57	0.77	37	15	63	10.158	13.9317	1.39076			>14		I	>65	Female	6.25667	115	8.49348	Low HAPS
TCGA_LUAD	TCGA-91-6836	TCGA	LUAD	TCGA			13.7094	0	6.43	14.3	7.47	600	268	314	17.8682	34.7455	18.6624			>14		I	<=65	Female	9.4	1182	23.7587	High HAPS
Rizvi.2015	TU0428	Training2	NSCLC	ICI_treatment	2.1	1	3.66667	1	5.75	9.01	6.71	206	457	148	13.3168	23.9744	14.5821	0.0586919	LOH=0	>14		IV	>65	Male	7.15667	811	17.2911	High HAPS
Rizvi.2015	VA1330	Training2	NSCLC	ICI_treatment	4.1	1	23.3667	1	4.67	7.93	0	9	2	0	4.67	3.78357	0	0.679132	LOH=0	<=14		IV	>65	Female	4.2	11	2.81786	Low HAPS
Rizvi.2015	VA7859	Training2	NSCLC	ICI_treatment	6.3	1	17.2333	1	9.12	4.68	4.49	4	1	3	6.37461	1.40882	2.70325	0	LOH=0	<=14		IV	<=65	Female	6.09667	8	3.49556	Low HAPS
Allen.2018	WA7899	Validation1	NSCLC	ICI_treatment	1.83871	0	1.9	1	10.7	1.04	0	84	46	0	20.6448	1.73898	0	0.061388	LOH=0	>14			<=65	Male	3.91333	130	7.46125	Low HAPS
Rizvi.2015	WA7899	Training2	NSCLC	ICI_treatment	1.9	1	18.7333	1	10.7	1.04	0	15	22	0	12.8841	1.4162	0	0.0103641	LOH=0	>14		IV	<=65	Male	3.91333	37	4.76676	Low HAPS
Allen.2018	Y2087	Validation1	NSCLC	ICI_treatment	8.12903	0	8.4	1	5.04	8.64	4.82	75	21	5	9.4793	11.5985	3.75069	0.0199639	LOH=0	>14			>65	Female	6.16667	101	8.27617	Low HAPS
Rizvi.2015	Y2087	Training2	NSCLC	ICI_treatment	8.3	1	14.8667	1	5.04	8.64	4.82	60	21	12	8.99806	11.5985	5.36921	0.025408	LOH=0	>14		IV	>65	Female	6.16667	93	8.65527	Low HAPS
Rizvi.2015	ZA6505	Training2	NSCLC	ICI_treatment	1.9	1	25.7667	1	5.63	8.94	4.5	12	45	341	6.2715	14.8651	11.4031	0.16868	LOH=0	>14		IV	>65	Female	6.35667	398	10.8466	High HAPS
Rizvi.2015	ZA6965	Training2	NSCLC	ICI_treatment	4.4	0	21.4333	0	10.29	5.97	6.59	18	0	11	13.1584	0	7.1118	0.0222718	LOH=0	>14		IV	<=65	Female	7.61667	29	6.75673	Low HAPS
