# Supplementary material for: Assessment of human leukocyte antigen-based neoantigen presentation to determine pan-cancer response to immunotherapy
Source: Nat Commun. 2024 Feb 8;15:1199. doi: 10.1038/s41467-024-45361-5 (PMC10853168; doi:10.1038/s41467-024-45361-5)
Supplement: Supplementary file 9 — Supplementary Data 6 [file 41467_2024_45361_MOESM9_ESM.xlsx]

## Sheet: Sheet
Supplementary Data 6.TME signature and function.
Sample	Cohort	Cancer	HAPS	CD274	CD279	PDCD1LG2	CTLA4	HAVCR2	LAG3	MHC_I	MHC_II	CYT_SCORE	GEP_SCORE
CR1509	Snyder	SKCM	10.4445	20.1419	16.2349	28.9737	7.63734	41.5903	46.3863	0.377697	0.478201	82.9615	2.27436
CR6126	Snyder	SKCM	12.3058	1.29184	0.652925	2.3712	1.28143	3.0652	1.63518	0.2418	0.232527	4.22841	1.34006
CR7623	Snyder	SKCM	11.3201	1.01569	1.35784	2.64436	2.10544	11.5426	1.83235	0.209648	0.171548	5.61686	1.16392
CR9699	Snyder	SKCM	16.8803	4.2391	9.5517	6.73681	7.02231	18.5224	14.8884	0.322404	0.363367	27.4866	1.82833
LAPT1	Hugo	SKCM	18.743	1.88153	0.630077	2.46683	2.38488	7.23638	1.49253	0.347623	0.172251	6.78313	1.36448
LAPT10	Hugo	SKCM	0	0.133397	0.0240302	0.645407	58.9887	3.72893	0.483256	0.0684643	-0.106797	0.486215	0.0990512
LAPT12	Hugo	SKCM	5.42977	0.397554	0.10629	0.731497	9.48419	3.77725	0.509428	0.204656	-0.0317065	2.30111	0.440332
LAPT13	Hugo	SKCM	12.0895	2.93939	4.49718	4.50254	3.9366	22.6717	7.5689	0.347482	0.304571	12.4636	1.6837
LAPT14	Hugo	SKCM	13.3799	19.9527	0.980459	14.7841	1.03632	7.94902	3.27797	0.266826	0.143999	5.55262	1.19096
LAPT15	Hugo	SKCM	13.669	0.764706	3.07973	2.04359	4.68562	6.63846	8.66399	0.525654	0.234832	6.71355	1.38674
LAPT19	Hugo	SKCM	13.7865	1.24405	3.96373	0.640165	9.63376	4.61508	10.9742	0.42774	0.215047	5.85986	1.23009
LAPT2	Hugo	SKCM	10.8424	4.24257	1.64897	4.17899	1.66664	9.42337	2.48846	0.37691	0.242322	4.55277	1.44063
LAPT20	Hugo	SKCM	12.8531	6.65066	23.8054	6.01504	7.46232	17.9235	44.1066	0.502157	0.378942	69.3544	2.15854
LAPT22	Hugo	SKCM	7.652	3.60335	2.39958	4.37693	1.78702	16.5763	4.60341	0.367754	0.249609	11.372	1.68225
LAPT23	Hugo	SKCM	5.18151	1.93972	5.92068	3.33197	2.87104	23.0963	7.76288	0.46158	0.162194	12.0318	1.40338
LAPT25	Hugo	SKCM	2.08905	0.993009	10.2906	1.5232	2.30777	8.03434	32.8002	0.395781	0.320694	24.8741	1.72789
LAPT28	Hugo	SKCM	14.4861	8.34258	0.946641	1.34797	5.32473	1.93345	1.39608	0.26511	0.131449	1.70494	0.826025
LAPT29	Hugo	SKCM	5.98354	2.1941	5.0243	4.5473	3.44764	10.0094	4.66603	0.186094	0.209096	9.47065	1.45319
LAPT31	Hugo	SKCM	15.1268	1.47794	1.12976	0.494502	3.55465	6.93946	6.5636	0.312193	0.0419935	5.74099	1.04324
LAPT32	Hugo	SKCM	6.26261	0.255091	0.639695	0.938083	1.99954	2.34913	2.11817	0.150568	-0.00949755	5.0411	0.920907
LAPT35	Hugo	SKCM	15.1591	1.9206	1.63199	1.03501	1.03474	3.95292	4.1575	0.310155	0.114744	4.50504	1.19546
LAPT37	Hugo	SKCM	7.33922	1.3774	2.32338	0.646933	1.04812	3.65624	7.25003	0.417113	0.0960095	6.76168	1.1585
LAPT38	Hugo	SKCM	2.38707	7.80844	15.1792	2.4144	7.54124	10.8311	21.655	0.235088	0.27278	18.95	1.89465
LAPT4	Hugo	SKCM	20.6649	2.93628	1.26142	2.93845	0.936275	4.52186	1.67606	0.268968	0.0285	5.11147	1.09328
LAPT5	Hugo	SKCM	11.0605	0.508615	0.0180364	0.340789	1.16818	1.49079	0.0416222	0.373057	0.0706123	0.293132	0.00814311
LAPT6	Hugo	SKCM	3.15022	0.54891	0.258483	1.68226	44.0416	7.88725	0.219714	0.21797	0.0930301	1.29946	0.448357
LAPT7	Hugo	SKCM	7.7282	0.51062	0.481556	0.384062	4.58479	4.32789	1.72422	0.161123	0.0679325	2.26817	0.671341
LAPT9	Hugo	SKCM	5.68436	1.3101	1.76623	1.49998	1.2272	4.19209	3.78104	0.368783	0.154681	8.05649	1.27248
LSD0167	Snyder	SKCM	7.77506	5.54742	4.51981	3.10377	4.5816	9.35263	8.71226	0.313326	0.251756	21.7881	1.55446
NR3549	Snyder	SKCM	2.17032	0.477804	1.50983	0.59744	1.32964	2.89963	1.82307	0.165884	0.120118	3.09474	1.05328
NR4631	Snyder	SKCM	7.30695	0.187528	0.0928117	0.114654	0.0992497	0.892216	0.176402	0.0254353	-0.125604	0.671775	0.000781918
NR5784	Snyder	SKCM	1.75263	2.2171	6.68388	4.39141	5.20204	24.8205	3.15713	0.298133	0.382375	20.152	1.52163
NR9449	Snyder	SKCM	12.7489	0.640214	0.655634	0.558105	4.25676	2.45767	2.13622	0.217045	0.090174	5.0316	0.895662
NR9521	Snyder	SKCM	18.1903	1.00008	1.74895	2.04571	0.916357	4.48958	2.28017	0.241819	0.157792	5.24986	1.01103
NR9705	Snyder	SKCM	5.69036	0.238103	0.0633499	0.655007	0.0580665	5.02297	0.082564	0.0493501	-0.0917152	0.478169	0.0181872
Pat02	Allen	SKCM	9.04876	0.586221	2.13903	2.18583	1.16157	24.3457	2.17252	0.256607	0.208994	8.85229	0.975564
Pat03	Allen	SKCM	13.8109	0.435488	1.13259	1.69308	0.616864	2.77141	0.427859	0.182567	0.20177	0.93167	0.48631
Pat04	Allen	SKCM	17.5345	1.31142	1.56067	1.62749	9.29095	5.06618	3.70633	0.230795	0.141531	8.3747	1.07737
Pat06	Allen	SKCM	14.7296	3.27928	3.43311	5.37384	5.81174	10.148	3.85513	0.263903	0.237706	9.76295	1.48114
Pat08	Allen	SKCM	14.908	1.98501	1.7593	2.15315	2.59647	4.46372	2.92535	0.26895	0.316097	5.12505	1.26109
Pat118	Allen	SKCM	10.2709	1.3345	0.455095	3.56117	1.4664	5.36112	1.2656	0.163395	0.197628	8.93821	1.17327
Pat123	Allen	SKCM	16.2743	0.802549	0.344294	2.24058	0.715899	0.985297	0.58652	0.164019	0.109392	1.2109	0.636952
Pat126	Allen	SKCM	18.43	1.12482	0.295911	1.89453	2.19841	2.34465	1.11892	0.168035	0.177943	2.82481	0.91318
Pat14	Allen	SKCM	6.6253	1.22765	0.633035	1.28802	65.2376	2.50904	0.882329	0.2303	0.149984	2.93287	0.723681
Pat15	Allen	SKCM	11.0723	0.461219	0.0175304	0.397451	0.0562392	0.178062	0.213242	-0.00122914	-0.18165	0.382242	-0.192643
Pat19	Allen	SKCM	20.2571	0.942289	2.6094	3.02805	1.80303	8.99988	3.31145	0.240253	0.268516	9.72606	1.31874
Pat25	Allen	SKCM	8.4705	2.29565	0.7022	1.65897	0.663594	1.87198	2.48304	0.296112	0.0771683	2.88105	1.01934
Pat29	Allen	SKCM	10.1446	0.859404	1.57953	1.6679	2.77117	2.49789	1.25714	0.19887	0.186668	4.81795	1.06116
Pat33	Allen	SKCM	2.26961	0.801185	0.118705	0.612442	1.52327	2.25356	0.353465	0.228786	-0.0122978	0.641252	0.376266
Pat36	Allen	SKCM	3.74027	0.264413	0.0911199	0.496607	0.158341	0.760262	0.476264	0.196617	-0.0618125	0.588748	0.185129
Pat37	Allen	SKCM	9.17471	0.615015	0.470595	1.02135	3.77988	1.82095	1.29594	0.103103	0.0695654	2.74067	0.848978
Pat38	Allen	SKCM	29.1133	3.70636	4.46438	5.55576	10.7078	15.5263	10.9518	0.231035	0.264625	27.5055	1.62677
Pat39	Allen	SKCM	13.292	0.403546	1.06163	5.52525	4.86374	4.64574	0.773129	0.190911	0.191974	8.17862	1.00936
Pat40	Allen	SKCM	7.61426	1.15017	0.336755	1.44801	0.447038	3.56375	0.388445	0.163726	0.171721	1.31213	0.639039
Pat41	Allen	SKCM	20.0133	0	2.08604	0	0	1.51347	0	0.272577	0.0177905	1	0
Pat43	Allen	SKCM	12.0292	1.78655	3.21693	8.35831	2.96619	11.777	5.26575	0.218984	0.310281	24.2127	1.41498
Pat44	Allen	SKCM	8.09553	0.673225	0.0470274	0.492099	0	0.221777	0.223456	0.113505	-0.0817622	0.0285426	0
Pat45	Allen	SKCM	20.5052	0.26562	0.0617869	0.592664	0.0220243	0.149426	0.172238	0.206211	-0.173391	0.0288679	0
Pat46	Allen	SKCM	11.305	0.668067	0.210816	1.22118	0.96617	9.79985	0.812822	0.112495	0.142367	1.49483	0.759993
Pat47	Allen	SKCM	14.0854	1.05342	0.179517	1.13492	1.41578	3.10958	1.1089	0.290722	0.0850502	0.567014	0.728537
Pat49	Allen	SKCM	11.8665	3.53277	11.1384	4.88843	8.45043	16.6129	17.576	0.358031	0.331562	31.879	1.78657
Pat50	Allen	SKCM	19.8399	0.309044	0.195849	1.07492	0.603663	1.99766	0.639376	0.110896	0.112016	1.29564	0.71555
Pat79	Allen	SKCM	17.6287	0.438431	0.625379	0.741096	1.20034	1.39609	0.694889	0.243843	0.0926915	2.82087	0.771301
Pat80	Allen	SKCM	14.8601	1.29263	0.959213	2.11671	2.35504	6.88831	2.23984	0.16637	0.215325	4.63797	1.16541
Pat81	Allen	SKCM	12.2858	0.518935	0.0413395	0.660886	0.0294714	2.18948	0.209525	0.173354	0.0409283	0.368495	0.331421
Pat85	Allen	SKCM	7.58778	4.70287	15.7074	13.8369	10.4924	25.2996	25.6811	0.320533	0.282191	31.2892	1.924
Pat86	Allen	SKCM	8.97194	0.683285	0.831342	1.51131	0.783534	3.04646	0.931985	0.253086	0.107236	2.47268	0.835726
Pat88	Allen	SKCM	15.0235	5.8586	7.33001	5.80423	5.57129	9.30667	12.5886	0.31944	0.307517	27.3157	1.8004
Pat90	Allen	SKCM	16.2234	0.952084	0.922782	1.55687	0.825903	2.05944	2.28005	0.148439	0.0846615	3.13924	0.971988
Pat98	Allen	SKCM	6.44966	1.4669	1.15518	1.80432	1.38463	4.54052	1.93018	0.303229	0.0998713	3.00692	1.06028
Pt10	Riaz	SKCM	7.24484	1.10931	0.00741493	1.9139	0.229949	5.5142	0.405883	0.0372831	0.0804311	0.684287	0.649219
Pt101	Riaz	SKCM	0	8.94269	10.3448	9.04205	16.2153	18.5866	5.33283	0.288535	0.311295	23.8039	1.92242
Pt103	Riaz	SKCM	2.11657	1.69899	4.225	6.62474	2.75013	25.6746	3.78069	0.349724	0.452817	20.3932	1.58153
Pt106	Riaz	SKCM	0	1.15142	1.7262	4.53495	2.2457	10.075	3.41882	0.298963	0.246248	9.88991	1.43734
Pt11	Riaz	SKCM	6.25341	5.62336	1.43623	6.19777	5.26391	21.918	3.75167	0.253177	0.3002	10.3695	1.69458
Pt17	Riaz	SKCM	7.54666	3.38422	0.0215794	1.03496	0.0230763	1.78483	0.0984356	0.112191	0.0132013	0.316145	0.165184
Pt18	Riaz	SKCM	14.0067	7.83152	2.34718	5.37	8.43415	13.4129	3.68406	0.216218	0.334638	15.9934	1.65047
Pt24	Riaz	SKCM	0.633166	6.46654	0.35604	14.7312	1.32602	95.8528	0.709375	0.2717	0.409275	7.28489	1.21011
Pt26	Riaz	SKCM	13.7383	1.12239	0.0717263	1.46983	0.651965	2.53257	1.21785	0.167011	0.0807178	1.02772	0.985077
Pt27	Riaz	SKCM	16.7482	1.32003	0.16557	1.92942	36.8275	11.0515	0.86969	0.116598	0.117021	4.92972	0.941222
Pt28	Riaz	SKCM	5.3606	2.03771	0.298625	2.88811	1.23381	5.47558	0.89781	0.154457	0.200605	5.27924	1.09536
Pt29	Riaz	SKCM	19.8412	2.53014	0.342461	2.25038	0.523167	12.0061	0.753182	0.144777	0.207486	3.56387	1.22963
Pt3	Riaz	SKCM	18.225	0.870788	0.265253	1.12497	0.954106	4.60999	0.449155	0.153774	0.0511284	0.61399	0.58037
Pt30	Riaz	SKCM	5.63428	0.833149	0.262267	1.11942	3.49837	4.9373	0.944485	0.00294751	0.0163961	1.257	0.785889
Pt31	Riaz	SKCM	11.8552	4.26986	1.1235	5.55575	4.66885	7.6766	2.69219	0.298084	0.295477	7.3535	1.54018
Pt34	Riaz	SKCM	11.0925	7.72996	2.50796	12.8664	5.52723	63.4731	8.07203	0.327291	0.489866	29.5082	1.90716
Pt36	Riaz	SKCM	0.911117	1.20749	0.122547	5.73849	0.183467	42.2682	0.37267	0.199862	0.257163	1.93823	0.756665
Pt37	Riaz	SKCM	11.7148	0.930718	0.344212	0.900466	2.00545	3.2896	0.487286	0.253961	0.221137	1.94043	0.93476
Pt4	Riaz	SKCM	0.734901	1.07011	1.64173	1.27683	1.3523	6.71209	2.90951	0.271584	0.166476	7.44166	1.01026
Pt44	Riaz	SKCM	11.3037	4.24723	1.75171	10.3565	4.85788	24.1641	7.73304	0.2114	0.303725	17.722	1.70758
Pt46	Riaz	SKCM	0	6.34037	0.733923	9.78127	1.22996	73.3469	1.19089	0.277818	0.420006	13.8621	1.43212
Pt47	Riaz	SKCM	14.1174	4.35046	0.486059	5.76432	2.33899	13.9472	0.498867	0.277154	0.307752	3.70422	1.172
Pt48	Riaz	SKCM	8.54603	1.41502	0.44083	3.11796	1.20471	8.76874	1.5547	0.222023	0.228296	4.01449	1.12581
Pt49	Riaz	SKCM	18.3295	7.2703	3.95662	10.2301	4.39226	20.9874	5.44314	0.312805	0.351206	24.2009	1.91835
Pt5	Riaz	SKCM	2.99651	4.05764	5.74607	4.91478	4.95266	20.9015	6.51695	0.342891	0.268175	21.9698	1.60654
Pt52	Riaz	SKCM	19.3911	1.74984	0.227819	2.20733	1.29932	5.87692	0.702429	0.172074	0.1701	3.35226	0.921646
Pt59	Riaz	SKCM	20.1316	8.60772	3.47562	10.1861	8.16001	39.9387	7.59931	0.258031	0.27877	24.8217	1.71578
Pt65	Riaz	SKCM	18.594	3.86678	1.45658	6.97191	3.58139	11.0461	2.0531	0.275237	0.235996	5.6688	1.50189
Pt66	Riaz	SKCM	10.3334	1.98633	0.446423	0.997541	0.223777	4.71666	1.01819	0.246044	-0.0259159	1.60771	0.780464
Pt67	Riaz	SKCM	7.53792	0.784193	0.55277	0.572398	0.295557	1.84231	0.774833	0.243671	0.153179	5.21014	0.818529
Pt72	Riaz	SKCM	21.8322	1.20155	0.148353	0.465714	0.190373	5.4678	0.0676721	0.180878	0.0718342	0.352882	0.471569
Pt76	Riaz	SKCM	5.58539	12.3649	0.0490408	3.37835	0.262213	1.33426	1.1558	0.210018	-0.0630858	2.8837	0.297812
Pt77	Riaz	SKCM	6.03436	17.7186	3.25515	6.01578	22.3182	20.0015	3.46262	0.258258	0.292625	16.3537	1.73851
Pt79	Riaz	SKCM	6.37789	1.60078	0.989011	2.54415	0.991515	7.39975	1.09966	0.293222	0.257031	3.4231	1.13873
Pt8	Riaz	SKCM	6.73787	1.60257	0.852764	4.08989	1.43301	11.1896	2.26913	0.257569	0.293052	7.81085	1.27964
Pt82	Riaz	SKCM	5.24235	3.60125	1.13943	4.49003	1.46525	12.1073	2.11631	0.279354	0.298159	4.62167	1.35989
Pt84	Riaz	SKCM	7.17629	0.669308	0.0135148	0.459614	0	1.6669	0.154121	0.00413143	0.0165861	0.1777	0
Pt85	Riaz	SKCM	13.7055	0.216282	0.0453244	0.849748	0.0848197	3.66656	0.155062	0.197732	0.0597371	0.0869901	0.114541
Pt89	Riaz	SKCM	12.7742	0.922476	0.20862	1.88848	0.584287	4.27408	0.483368	0.210077	0.231703	2.33048	0.831052
Pt90	Riaz	SKCM	9.04104	5.67081	1.7375	5.81801	4.8804	17.287	3.70746	0.234122	0.297262	16.3415	1.28498
Pt92	Riaz	SKCM	17.0599	11.0295	5.38484	7.77554	3.90083	13.905	16.9368	0.346382	0.298946	31.7116	1.90514
Pt94	Riaz	SKCM	16.077	0.887582	0.631757	1.88711	22.9697	10.7567	0.510957	0.153019	0.216287	6.975	0.883283
Pt98	Riaz	SKCM	2.91141	2.14748	0.583567	1.61709	0.332825	5.15597	0.838029	0.154257	0.139396	1.78326	0.758323
SD0346	Snyder	SKCM	14.2776	0.148564	0.0959945	0.251124	0.102653	0.896697	0.328413	0.0427996	-0.0779843	0.60524	0.267432
SD1494	Snyder	SKCM	16.3909	6.275	22.0092	8.44455	10.0891	28.9344	81.0309	0.348394	0.389121	99.3933	2.2674
SD2051	Snyder	SKCM	2.46042	0.899688	2.96103	2.88838	2.07965	8.74795	3.64382	0.426892	0.333878	9.73364	1.52642
SD2056	Snyder	SKCM	9.66266	4.16736	11.4229	5.28937	5.04674	20.6469	17.7242	0.328554	0.388967	33.554	1.89427
SD5038	Snyder	SKCM	9.30489	4.83051	0.334845	10.4072	0.204612	3.05407	0.945541	0.190095	0.112922	8.25684	0.851613
SD5118	Snyder	SKCM	0	1.90557	3.74998	4.27842	1.86098	8.30058	21.4675	0.288952	0.324243	11.9455	1.74249
SD6336	Snyder	SKCM	10.0726	2.65448	10.4316	3.37358	7.46866	16.869	22.2487	0.352427	0.42679	37.0628	1.78964
SD6494	Snyder	SKCM	14.7484	0.271829	0.0945766	0.188506	0.0722408	1.5684	0.164349	0.172653	-0.0430777	0.22725	0.17252
SD7357	Snyder	SKCM	18.7593	4.95849	11.8772	11.4418	7.30978	24.797	17.0241	0.336201	0.407607	20.2993	1.90244
TCGA-05-4244	LUAD	LUAD	16.3356	261.105	17.4535	87.9658	59.342	671.961	23.0387	0.75343	0.689357	75.5905	2.99725
TCGA-05-4249	LUAD	LUAD	11.6789	67.6109	53.1229	93.0455	36.0592	654.538	59.24	0.722055	0.699668	96.6497	3.21593
TCGA-05-4250	LUAD	LUAD	12.2178	404.211	293.128	127.663	89.53	806.101	201.94	0.773221	0.699034	516.647	3.56604
TCGA-05-4382	LUAD	LUAD	24.113	117.259	83.7565	375.947	88.0639	1197.72	200.298	0.742129	0.68075	167.641	3.53566
TCGA-05-4384	LUAD	LUAD	13.9185	32.3763	21.9914	68.4178	32.9872	463.653	25.6567	0.70759	0.574488	101.97	2.95719
TCGA-05-4389	LUAD	LUAD	17.7131	103.691	126.51	180.201	131.544	762.081	258.725	0.78196	0.740312	456.339	3.59486
TCGA-05-4390	LUAD	LUAD	13.5367	54.9258	18.5215	51.7324	58.7578	323.168	37.6816	0.652061	0.49833	51.4834	2.7925
TCGA-05-4395	LUAD	LUAD	12.8738	59.5936	44.8294	102.812	60.6674	507.888	91.538	0.768919	0.599537	421.437	3.18634
TCGA-05-4397	LUAD	LUAD	21.238	35.3396	28.0508	122.805	44.8371	466.924	103.589	0.778367	0.663441	128.397	3.19694
TCGA-05-4398	LUAD	LUAD	20.5687	651.588	118.747	218.791	80.6873	992.606	136.799	0.753331	0.682541	158.296	3.46186
TCGA-05-4402	LUAD	LUAD	15.6666	45.8411	22.9206	81.0664	43.1872	708.125	159.238	0.742625	0.692758	137.997	3.2857
TCGA-05-4403	LUAD	LUAD	13.5092	47.2616	18.6266	87.017	22.7968	961.635	49.7637	0.775457	0.681326	181.937	3.22415
TCGA-05-4405	LUAD	LUAD	11.7929	79.5157	31.1437	48.3721	22.5295	575.827	63.6126	0.680393	0.6108	94.2941	3.03297
TCGA-05-4410	LUAD	LUAD	9.1755	107.034	73.3945	191.896	87.156	570.336	235.474	0.814591	0.787129	370.933	3.78586
TCGA-05-4415	LUAD	LUAD	14.1694	63.1111	39.1111	60.8889	36	232.444	172.444	0.627789	0.478223	354.948	3.30367
TCGA-05-4417	LUAD	LUAD	13.9121	79.4223	114.368	131.523	189.343	601.068	149.314	0.716381	0.613942	342.162	3.5403
TCGA-05-4418	LUAD	LUAD	13.5644	129.622	110.345	188.45	102.368	615.538	174.491	0.769544	0.648109	321.456	3.61511
TCGA-05-4420	LUAD	LUAD	16.135	19.9842	19.7213	34.9724	5.7849	237.97	38.1278	0.677214	0.417785	126.552	2.62155
TCGA-05-4422	LUAD	LUAD	11.3349	54.4901	170.472	117.504	123.288	622.831	199.087	0.832233	0.760735	348.624	3.5896
TCGA-05-4424	LUAD	LUAD	22.1088	42.4214	38.6082	136.797	48.6177	844.614	80.5529	0.717887	0.655365	150.373	3.37559
TCGA-05-4426	LUAD	LUAD	8.37957	292.553	54.5387	87.4398	34.9759	422.379	24.3053	0.775302	0.649565	76.0528	2.97255
TCGA-05-4427	LUAD	LUAD	20.5896	292.634	18.1635	76.1857	49.9495	473.259	77.1948	0.752528	0.672465	180.113	3.32562
TCGA-05-4430	LUAD	LUAD	12.0582	70.8134	41.4673	167.145	77.8309	976.715	135.247	0.753288	0.697217	233.269	3.35945
TCGA-05-4432	LUAD	LUAD	18.9854	58.8405	87.3954	119.989	74.9928	426.594	256.706	0.751553	0.627681	277.336	3.51722
TCGA-05-4433	LUAD	LUAD	11.8086	56.1983	38.843	104.959	39.6694	831.405	67.7686	0.804428	0.701133	245.942	3.40224
TCGA-05-4434	LUAD	LUAD	5.77265	260.909	111.463	423.92	103.776	1015.6	168.212	0.795752	0.702687	305.596	3.70786
TCGA-05-5420	LUAD	LUAD	6.5636	213.91	0	869.067	0	2408.51	188.85	0.459159	0.328237	848.322	0
TCGA-05-5423	LUAD	LUAD	16.9087	49.0842	44.6886	216.85	133.333	1211.72	58.6081	0.732588	0.770292	235.067	3.19159
TCGA-05-5428	LUAD	LUAD	12.3688	62.7861	10.4644	74.9945	13.9525	838.893	46.2176	0.707651	0.560863	136.104	2.86977
TCGA-05-5429	LUAD	LUAD	11.855	6.9606	10.0541	28.6156	17.7881	142.305	17.0147	0.753191	0.526336	52.2256	2.6498
TCGA-05-5715	LUAD	LUAD	12.72	21.0814	12.4927	49.1899	8.5887	822.174	19.5198	0.752429	0.604443	61.5292	2.88681
TCGA-18-3406	LUSC	LUSC	14.9131	42.5197	32.2835	134.646	25685.8	792.126	67.7165	0.500968	0.504398	318.982	3.56411
TCGA-18-3407	LUSC	LUSC	10.0301	568.982	27.117	127.498	1235.49	315.89	69.9334	0.486346	0.335686	124.094	3.15606
TCGA-18-3408	LUSC	LUSC	5.6633	377.28	2.3728	274.062	5443.27	574.818	65.8461	0.247695	0.406231	329.658	3.19206
TCGA-18-3409	LUSC	LUSC	21.4697	49.7436	45.641	262.051	5014.36	854.359	47.1795	0.462232	0.453392	109.003	3.16855
TCGA-18-3410	LUSC	LUSC	17.6044	1600.75	112.258	345.438	3750.19	659.76	287.143	0.486887	0.476543	389.598	3.50226
TCGA-18-3411	LUSC	LUSC	12.6458	41.0339	33.7926	143.216	3195.82	957.457	120.286	0.385569	0.373004	236.619	0
TCGA-18-3412	LUSC	LUSC	14.6247	79.0297	17.2144	113.067	338.419	389.28	39.9061	0.465729	0.293647	111.106	2.96777
TCGA-18-3414	LUSC	LUSC	15.6888	42.8281	32.8595	68.3035	605.87	270.999	86.3947	0.455239	0.263942	170.045	3.046
TCGA-18-3415	LUSC	LUSC	10.7383	853.179	52.6012	259.538	2251.45	478.613	218.497	0.472362	0.348654	823.589	0
TCGA-18-3416	LUSC	LUSC	0	1097.95	262.771	369.33	6406.38	806.167	1235.75	0.465262	0.394219	2043.88	4.01495
TCGA-18-3417	LUSC	LUSC	11.4824	63.2911	13.809	74.7986	2162.26	384.35	78.2509	0.433423	0.31292	145.596	0
TCGA-18-3419	LUSC	LUSC	17.9649	70.0134	80.1602	100.454	408.411	401.816	169.453	0.35446	0.339525	427.688	3.43768
TCGA-18-3421	LUSC	LUSC	14.3926	195.011	29.4785	182.54	3035.15	503.401	137.755	0.459204	0.39019	657.36	0
TCGA-18-4083	LUSC	LUSC	9.15934	1032.8	56.7704	290.16	2284.27	336.417	230.025	0.390272	0.217341	220.79	3.30298
TCGA-18-4086	LUSC	LUSC	4.38447	249.484	52.2729	139.79	997.541	443.527	115.238	0.471897	0.340029	249.037	3.24204
TCGA-18-5592	LUSC	LUSC	8.00621	51.8674	51.5021	42.3706	733.449	206.374	214.41	0.466453	0.211618	567.312	3.23006
TCGA-18-5595	LUSC	LUSC	15.6812	98.979	5.1049	26.6591	99.5462	69.7674	30.6296	0.418654	0.176039	71.1442	2.70097
TCGA-21-1070	LUSC	LUSC	3.69478	338.235	133.199	175.104	2193.04	536.287	385.129	0.516918	0.390618	904.32	3.73566
TCGA-21-1071	LUSC	LUSC	10.3397	117.478	32.8051	152.942	1394.66	355.979	99.3018	0.451027	0.239802	159.083	3.19385
TCGA-21-1076	LUSC	LUSC	13.3836	145.454	125.417	384.045	3566.23	2214.47	383.302	0.524017	0.451093	194.268	3.67881
TCGA-21-1077	LUSC	LUSC	4.96378	118.843	17.359	111.721	1027.74	275.964	42.2849	0.41048	0.271314	79.5977	2.86454
TCGA-21-1078	LUSC	LUSC	8.09276	13.6306	5.4522	6.6206	280.012	65.4269	3.8945	0.428044	0.135636	48.3839	2.35528
TCGA-21-1081	LUSC	LUSC	10.715	21.2667	11.3064	41.4567	387.378	122.216	34.1883	0.281754	0.0710791	61.7764	2.6197
TCGA-21-5782	LUSC	LUSC	13.3259	26.9663	46.0674	52.809	482.022	162.921	160.674	0.468746	0.287396	229.61	3.15164
TCGA-21-5784	LUSC	LUSC	17.8515	22.5589	39.8098	54.8491	1361.5	519.297	122.526	0.482587	0.433259	442.416	3.20458
TCGA-21-5786	LUSC	LUSC	4.21796	26.9315	31.6445	49.8233	247.096	166.639	97.6267	0.398282	0.224123	116.758	2.96983
TCGA-21-5787	LUSC	LUSC	12.1698	59.9415	411.184	294.591	2252.56	1120.98	1004.39	0.499726	0.442875	1592.49	3.79974
TCGA-22-0944	LUSC	LUSC	11.6014	46.4118	9.5367	19.0734	545.18	86.148	46.7297	0.393408	0.158922	34.5521	2.67088
TCGA-22-1002	LUSC	LUSC	10.2255	52.6082	30.5315	78.4425	821.533	257.404	52.6082	0.451251	0.381927	281.389	3.22937
TCGA-22-1011	LUSC	LUSC	9.71709	86.5014	124.518	115.151	2845.18	340.496	168.595	0.455727	0.357365	238.821	3.41094
TCGA-22-1012	LUSC	LUSC	15.7488	66.2215	33.9455	37.2844	791.875	296.606	93.4891	0.383878	0.244894	158.901	3.03745
TCGA-22-1016	LUSC	LUSC	16.6964	81.5174	33.8983	144.471	3399.52	1019.37	44.3906	0.452752	0.385306	134.173	3.16984
TCGA-22-4591	LUSC	LUSC	17.369	45.9841	13.4887	53.0349	2445.43	206.928	52.1153	0.425328	0.268087	120.303	2.94889
TCGA-22-4593	LUSC	LUSC	12.6366	37.0173	5.3262	94.008	191.744	135.819	35.6858	0.342485	0.176753	98.4561	2.69372
TCGA-22-4595	LUSC	LUSC	15.6763	63.4015	45.2868	139.55	5356.59	543.777	98.9601	0.439534	0.346989	276.889	3.30951
TCGA-22-4599	LUSC	LUSC	17.9251	175.341	63.4457	408.36	4730.74	1189.32	516.794	0.470292	0.447757	837.112	3.74318
TCGA-22-4601	LUSC	LUSC	13.5224	110.434	17.5171	54.0746	2297.79	225.438	109.672	0.453463	0.306278	100.974	3.15943
TCGA-22-4604	LUSC	LUSC	15.2296	319.018	91.7178	377.301	6728.53	772.699	229.448	0.480494	0.411179	227.303	3.59138
TCGA-22-4607	LUSC	LUSC	11.3323	21.9903	38.3899	114.797	1972.05	279.911	36.5263	0.387039	0.327296	106.218	2.94687
TCGA-22-4613	LUSC	LUSC	19.3509	81.4159	62.8319	185.841	4922.12	687.611	292.92	0.414978	0.431389	217.4	3.46784
TCGA-22-5471	LUSC	LUSC	10.0834	84.5628	270.601	174.163	1643.76	672.184	759.986	0.519046	0.358647	845.163	3.70144
TCGA-22-5472	LUSC	LUSC	14.9866	33.0205	16.3365	45.5335	2587.42	400.765	36.4964	0.422892	0.397168	122.308	2.89063
TCGA-22-5473	LUSC	LUSC	17.111	690.903	18.5263	201.234	333.154	293.227	81.7712	0.390245	0.248562	258.691	3.01342
TCGA-22-5474	LUSC	LUSC	8.9188	620.011	146.255	344.997	886.003	818.207	508.748	0.517631	0.437821	649.468	3.8211
TCGA-22-5477	LUSC	LUSC	4.7311	638.16	24.1747	220.431	1296.07	192.098	119.574	0.313217	0.250625	181.212	3.11846
TCGA-22-5478	LUSC	LUSC	7.63142	20.7949	26.5859	66.8597	1929.19	249.803	69.2287	0.383595	0.324773	121.591	3.11247
TCGA-22-5480	LUSC	LUSC	14.3301	195.002	130.456	215.429	20559.7	414.789	372.302	0.554378	0.455823	252.28	3.66384
TCGA-22-5482	LUSC	LUSC	9.68144	29.9719	8.4296	67.4368	803.622	151.733	31.2207	0.447853	0.193332	97.7872	2.74662
TCGA-22-5485	LUSC	LUSC	8.92647	132.439	12.8443	65.6486	2130.16	250.036	79.9201	0.392597	0.2922	85.1521	2.91321
TCGA-22-5489	LUSC	LUSC	12.6133	269.975	116.837	291.024	3350.74	733.966	375.219	0.492043	0.446878	267.308	3.71156
TCGA-22-5491	LUSC	LUSC	11.889	76.9625	22.2401	80.1814	421.977	216.841	61.7456	0.342413	0.264647	109.849	2.94787
TCGA-22-5492	LUSC	LUSC	18.0104	117.457	129.986	201.504	1857.91	596.943	272.5	0.455014	0.420855	567.679	3.53955
TCGA-33-4532	LUSC	LUSC	18.3017	38.684	23.4996	34.3456	161.244	149.313	57.8453	0.350453	0.184784	110.948	2.74423
TCGA-33-4533	LUSC	LUSC	17.3118	14.356	16.4069	53.7326	813.372	184.167	49.2207	0.448081	0.22987	67.6473	2.87714
TCGA-33-4547	LUSC	LUSC	11.3413	13.7431	23.9395	47.4358	622.428	259.345	60.7355	0.404973	0.267274	71.4675	0
TCGA-33-4582	LUSC	LUSC	11.617	4.4839	10.1906	17.1202	925.304	107.612	72.1493	0.360378	0.151449	100.006	2.87442
TCGA-33-4586	LUSC	LUSC	15.7078	407.985	8.4048	175.451	934.337	149.536	16.8097	0.317504	0.212007	84.3956	2.56791
TCGA-33-6737	LUSC	LUSC	12.2986	102.28	31.4233	54.2206	333.025	346.58	102.896	0.377632	0.275258	302.241	3.0584
TCGA-34-2596	LUSC	LUSC	9.50849	1234.23	66.7937	600.054	894.818	264.997	84.2182	0.362268	0.285954	224.741	3.18209
TCGA-34-2600	LUSC	LUSC	14.7255	10.2166	14.7119	13.8946	581.937	87.454	32.2844	0.283505	0.171145	75.3948	2.68792
TCGA-34-2608	LUSC	LUSC	15.077	59.7391	56.8601	222.042	1377.6	765.452	106.523	0.503349	0.482565	262.026	3.32764
TCGA-34-5231	LUSC	LUSC	17.4152	41.9403	35.6734	60.5002	1999.88	192.829	190.419	0.49407	0.254653	298.163	3.23911
TCGA-34-5232	LUSC	LUSC	11.6238	50.9686	123.355	67.7774	4262.12	461.158	190.048	0.473708	0.436346	278.889	3.52501
TCGA-34-5234	LUSC	LUSC	0	45.8078	76.0736	297.75	5837.22	1132.92	141.513	0.50356	0.470322	647.887	3.5086
TCGA-34-5236	LUSC	LUSC	12.3533	27.8931	25.9007	90.9846	4560.08	537.495	43.6106	0.433408	0.311986	94.7106	2.94932
TCGA-34-5239	LUSC	LUSC	11.4146	172.408	106.695	184.891	4790.91	572.337	408.88	0.489882	0.415831	381.847	3.60015
TCGA-34-5240	LUSC	LUSC	13.0446	224.119	8.7178	280.058	3608.79	497.276	19.615	0.296885	0.299636	92.5899	2.88859
TCGA-34-5927	LUSC	LUSC	5.12132	9.5465	19.3657	22.9116	535.149	96.0104	85.3729	0.314657	0.155191	98.7417	2.9034
TCGA-34-5928	LUSC	LUSC	17.3056	55.1913	60.2087	117.909	1347.85	373.796	119.277	0.527047	0.276758	155.451	3.21337
TCGA-34-5929	LUSC	LUSC	15.136	27.69	33.7096	64.4093	263.858	287.133	307.198	0.507976	0.231811	61.733	3.08267
TCGA-35-3615	LUAD	LUAD	19.2384	21.7674	31.8389	59.7791	32.8135	544.184	43.2099	0.740114	0.646931	98.9833	3.073
TCGA-35-4122	LUAD	LUAD	0	271.357	87.4372	508.543	108.543	2691.46	194.472	0.838459	0.756059	902.539	3.70822
TCGA-35-4123	LUAD	LUAD	12.976	534.395	381.586	467.212	165.544	1701.11	599.384	0.774648	0.719282	1072.34	3.7979
TCGA-35-5375	LUAD	LUAD	14.2236	78.8013	78.8013	185.35	56.6038	520.533	384.018	0.776438	0.630392	378.086	3.53466
TCGA-37-3783	LUSC	LUSC	17.4908	68.3102	95.5316	149.974	2322.03	962.506	204.931	0.551814	0.399202	687.394	0
TCGA-37-3789	LUSC	LUSC	17.8941	53.3804	82.0332	126.778	2077.91	589.932	222.157	0.571212	0.382685	515.62	3.43016
TCGA-37-4133	LUSC	LUSC	17.9878	387.182	62.124	396.806	434.868	584.053	78.3113	0.487711	0.371655	225.118	3.21577
TCGA-37-4135	LUSC	LUSC	11.0972	25.6142	18.8186	69.5243	2972.29	608.991	38.16	0.511599	0.3621	111.619	3.0358
TCGA-37-4141	LUSC	LUSC	13.9008	65.8786	69.6334	98.9886	2383.24	398.685	139.608	0.524151	0.375983	164.904	3.36761
TCGA-38-4625	LUAD	LUAD	17.9274	1397.07	40.2703	391.721	29.8507	613.912	119.121	0.765988	0.689136	228.631	3.50556
TCGA-38-4626	LUAD	LUAD	15.6884	154.969	34.6134	211.526	49.7709	2326.79	71.9416	0.774033	0.657841	178.457	3.32395
TCGA-38-4627	LUAD	LUAD	5.83066	41.9555	33.5644	250.274	19.336	1117.48	98.5042	0.792429	0.680298	196.9	3.30421
TCGA-38-4628	LUAD	LUAD	14.0482	25.6005	7.2693	78.6979	14.5386	671.618	9.1656	0.738799	0.665891	20.2818	2.6049
TCGA-38-4629	LUAD	LUAD	8.4875	285.067	0	559.553	0	1884.52	314.692	0.473326	0.29213	461.206	0
TCGA-38-4630	LUAD	LUAD	8.57539	27.9193	0	82.8717	0	209.838	115.444	0.332596	0.107329	65.4508	0
TCGA-38-4631	LUAD	LUAD	10.2073	14.1257	25.897	76.9063	52.5788	260.54	76.9063	0.726016	0.560506	164.114	3.11342
TCGA-38-4632	LUAD	LUAD	17.0193	147.582	272.223	149.876	113.936	1139.36	132.288	0.747204	0.674076	174.154	3.35623
TCGA-38-6178	LUAD	LUAD	12.1695	19.5008	91.2637	53.0421	44.4618	314.353	57.7223	0.774723	0.675887	87.9223	3.15128
TCGA-39-5016	LUSC	LUSC	16.978	935	73.5714	262.143	4730	529.286	232.857	0.541832	0.396026	323.459	3.61835
TCGA-39-5019	LUSC	LUSC	6.02867	112.177	59.3294	129.877	2613.49	390.128	69.55	0.426778	0.344675	163.254	3.14308
TCGA-39-5021	LUSC	LUSC	0	124.549	69.2512	224.291	3535.94	492.51	197.934	0.462209	0.387941	241.83	3.44676
TCGA-39-5022	LUSC	LUSC	15.8353	228.268	277.08	323.882	29292.1	1044	1131	0.551906	0.536794	959.578	4.08088
TCGA-39-5024	LUSC	LUSC	13.4749	33.286	37.838	45.8039	503.842	148.791	103.841	0.524532	0.329259	110.269	3.20506
TCGA-39-5027	LUSC	LUSC	2.1634	68.2226	10.772	41.5919	212.448	64.632	70.3172	0.396255	0.196124	54.8769	2.68321
TCGA-39-5028	LUSC	LUSC	13.9003	65.0542	67.5563	160.55	1211.01	480.4	188.907	0.457558	0.334873	243.491	3.30798
TCGA-39-5029	LUSC	LUSC	6.25858	18.6716	94.5249	55.2368	1769.91	499.076	380.434	0.464425	0.33303	424.179	3.60048
TCGA-39-5030	LUSC	LUSC	17.43	234.459	228.906	362.795	4211.01	958.815	753.355	0.569674	0.502979	785.64	0
TCGA-39-5031	LUSC	LUSC	17.2544	44.2478	64.2555	120.431	574.837	517.122	118.507	0.471978	0.409218	158.15	3.20853
TCGA-39-5035	LUSC	LUSC	9.13209	1141.69	114.441	188.556	2155.86	641.962	431.063	0.519828	0.511096	703.549	0
TCGA-39-5036	LUSC	LUSC	14.4354	97.7938	34.36	53.3901	834.155	190.83	93.0363	0.502937	0.31086	168.868	3.1076
TCGA-39-5037	LUSC	LUSC	10.9526	67.5845	0	81.7689	380.058	35.461	37.1297	0.415696	0.171444	12.5087	2.11312
TCGA-39-5039	LUSC	LUSC	9.34804	22.1477	20.8054	50.3356	1889.93	291.275	42.953	0.489621	0.379891	170.805	2.97521
TCGA-43-2578	LUSC	LUSC	18.9813	29.5231	81.3777	81.7562	737.32	393.263	183.952	0.448323	0.402416	212.754	3.21187
TCGA-43-3394	LUSC	LUSC	17.4835	134.085	13.3703	150.129	1776.33	291.09	29.0326	0.381452	0.287046	47.5979	2.71783
TCGA-43-3920	LUSC	LUSC	16.3845	46.1662	59.4218	329.562	3696.95	581.419	175.98	0.405283	0.354433	481.188	3.37387
TCGA-43-5668	LUSC	LUSC	8.58464	121.316	188.304	362.893	8765.87	836.817	511.373	0.483359	0.449468	597.366	3.79203
TCGA-43-6143	LUSC	LUSC	15.1576	68.2146	14.8872	45.5505	995.445	197.089	62.6597	0.380832	0.208953	125.197	2.99019
TCGA-43-6647	LUSC	LUSC	11.2363	407.751	43.4335	741.365	2680.89	491.997	84.9949	0.453255	0.376577	126.74	3.35987
TCGA-43-6770	LUSC	LUSC	14.2684	317.995	18.6486	142.165	663.841	315.331	42.141	0.371178	0.271554	64.9429	2.87034
TCGA-43-6771	LUSC	LUSC	17.1084	183.424	41.5761	169.293	4189.4	297.011	80.9783	0.492026	0.310735	165.197	3.27294
TCGA-44-2655	LUAD	LUAD	0	29.5222	33.4067	66.5544	49.9806	302.991	34.4426	0.763004	0.702792	103.976	3.04369
TCGA-44-2656	LUAD	LUAD	10.827	448.178	156.077	375.559	145.78	1162.72	316.218	0.759096	0.761094	780.906	3.9386
TCGA-44-2657	LUAD	LUAD	16.02	65.1007	370.47	314.765	143.624	757.718	400	0.814097	0.781289	911.734	3.83499
TCGA-44-2659	LUAD	LUAD	11.3474	53.9392	78.457	114.416	63.7463	468.781	117.686	0.76355	0.744791	283.651	3.54261
TCGA-44-2661	LUAD	LUAD	9.76085	102.305	0	405.86	0	1453.89	127.281	0.472275	0.31405	947.412	0
TCGA-44-2662	LUAD	LUAD	9.16984	403.268	31.2416	231.978	80.4381	1343.75	61.0468	0.73835	0.633968	113.503	3.21051
TCGA-44-2665	LUAD	LUAD	13.871	162.714	32.7324	305.029	91.556	818.786	38.425	0.806329	0.740973	95.4774	3.11431
TCGA-44-2666	LUAD	LUAD	10.257	135.961	20.8529	32.5305	17.5164	203.941	30.4452	0.766581	0.58812	83.4262	3.01739
TCGA-44-2668	LUAD	LUAD	0	326.714	130.195	325.623	166.223	1209.42	238.553	0.778332	0.713796	403.581	3.68735
TCGA-44-3396	LUAD	LUAD	16.6113	303.871	130.007	206.534	150.593	945.178	136.272	0.789331	0.738144	314.693	3.60763
TCGA-44-3398	LUAD	LUAD	7.89011	214.561	30.4069	244.54	136.617	1296.36	66.3812	0.744451	0.747894	291.456	3.3228
TCGA-44-3918	LUAD	LUAD	19.794	699.466	233.41	485.126	130.435	1525.55	505.339	0.767124	0.751	1251.39	3.94937
TCGA-44-3919	LUAD	LUAD	7.07757	171.707	92.3577	215.285	120.976	897.561	192.195	0.782559	0.74856	238.077	3.6785
TCGA-44-4112	LUAD	LUAD	13.2706	76.3052	17.2691	85.5422	31.3253	475.1	33.3333	0.674628	0.643894	189.48	3.0716
TCGA-44-5643	LUAD	LUAD	13.4213	28.7324	71.5493	43.9437	102.535	294.084	196.056	0.661254	0.575993	187.113	3.32355
TCGA-44-5645	LUAD	LUAD	8.10364	57.9461	69.9943	109.581	156.053	449.226	114.171	0.73103	0.726872	155.681	3.39034
TCGA-44-6145	LUAD	LUAD	16.1066	229.311	260.897	293.114	147.189	762.476	360.707	0.823878	0.755773	716.173	3.82577
TCGA-44-6146	LUAD	LUAD	8.55526	26.6245	5.4152	14.4404	11.2816	66.3357	12.1841	0.731089	0.469594	74.0019	2.77491
TCGA-44-6147	LUAD	LUAD	16.2925	19.6721	0	69.9454	0	453.552	150.273	0.437153	0.213973	111.076	0
TCGA-44-6148	LUAD	LUAD	2.72383	43.9266	21.9633	78.7465	26.2488	313.915	317.129	0.688378	0.616512	81.4532	3.11243
TCGA-44-6774	LUAD	LUAD	15.0101	46.4684	73.4201	178.439	57.6208	564.126	65.9851	0.703413	0.615967	127.086	3.21052
TCGA-44-6775	LUAD	LUAD	13.2391	77.2337	38.3645	243.311	112.065	983.342	106.007	0.762457	0.734078	84.9408	3.28457
TCGA-44-6776	LUAD	LUAD	20.172	17.9598	15.8046	23.7069	15.0862	89.7989	56.7529	0.689559	0.552052	63.868	2.8443
TCGA-44-6777	LUAD	LUAD	20.2044	194.634	62.0726	289.321	69.4371	1879.01	177.275	0.83898	0.751888	200.844	3.59473
TCGA-44-6778	LUAD	LUAD	12.1897	307.741	161.167	343.909	317.893	1307.74	377.538	0.77177	0.705493	688.564	3.93394
TCGA-44-6779	LUAD	LUAD	0	137.079	129.906	375.374	66.1486	992.23	234.31	0.772751	0.727793	830.458	3.74118
TCGA-46-3765	LUSC	LUSC	13.2994	63.1579	42.6065	120.301	1712.28	388.471	71.1779	0.452831	0.329885	149.861	3.17017
TCGA-46-3767	LUSC	LUSC	12.0908	48.1317	56.7448	141.355	4211.27	695.124	65.8645	0.461959	0.448856	236.371	3.26988
TCGA-46-3768	LUSC	LUSC	14.1807	102.314	19.5503	68.752	1848.81	445.748	27.6963	0.365577	0.325868	63.5311	2.82129
TCGA-46-3769	LUSC	LUSC	13.8578	114.205	137.822	281.635	6217.48	950.652	151.921	0.547638	0.452192	227.301	3.51994
TCGA-46-6025	LUSC	LUSC	10.3873	317.232	20.9636	119.72	444.781	154.322	182.61	0.453818	0.232216	107.742	3.08557
TCGA-46-6026	LUSC	LUSC	8.07709	3.1431	10.5722	12.0009	646.618	92.578	123.437	0.370091	0.126705	57.6823	2.66061
TCGA-49-4486	LUAD	LUAD	15.0736	8.6447	17.2895	22.9418	11.3047	86.7799	19.2844	0.762923	0.605973	65.1901	2.69671
TCGA-49-4487	LUAD	LUAD	18.0384	58.1297	144.061	115.417	165.965	470.935	292.334	0.74402	0.698114	508.603	3.59309
TCGA-49-4488	LUAD	LUAD	20.6849	101.266	55.0358	45.4962	33.0215	421.207	77.0501	0.825931	0.695822	204.888	3.3044
TCGA-49-4490	LUAD	LUAD	5.90758	10.2967	41.1869	17.7853	194.702	234.953	44.9312	0.769917	0.682406	114.012	2.98849
TCGA-49-4494	LUAD	LUAD	15.1793	67.864	49.9752	93.1355	51.3949	599.986	136.864	0.768182	0.692715	285.393	3.27658
TCGA-49-4501	LUAD	LUAD	13.9562	64.465	47.0277	121.797	26.6843	507.001	43.3289	0.760625	0.722701	336.571	3.32717
TCGA-49-4505	LUAD	LUAD	9.77699	92.8992	127.701	146.506	94.5832	922.537	152.68	0.771244	0.78352	419.468	3.52629
TCGA-49-4506	LUAD	LUAD	10.5549	37.8072	114.615	147.647	74.4205	544.423	287.335	0.787017	0.651827	808.192	3.51774
TCGA-49-4507	LUAD	LUAD	7.94819	22.1377	347.285	176.755	79.2113	702.525	886.89	0.782721	0.721334	1458.86	3.73354
TCGA-49-4510	LUAD	LUAD	12.0093	30.0128	22.6692	47.8927	15.0064	269.476	87.484	0.716339	0.620619	130.898	3.00356
TCGA-49-4512	LUAD	LUAD	15.8013	17.6787	16.9101	44.5811	33.8201	548.04	40.7379	0.731496	0.69694	52.7625	2.96711
TCGA-49-4514	LUAD	LUAD	7.48309	9.1813	112.471	41.3158	53.5575	243.304	405.507	0.748742	0.580546	296.846	3.33436
TCGA-49-6742	LUAD	LUAD	14.8188	21.6257	17.1514	24.6085	5.22	170.768	44.7427	0.791222	0.56303	73.7426	2.88906
TCGA-49-6743	LUAD	LUAD	8.66506	143.787	39.6093	117.743	59.1427	426.479	91.6983	0.675613	0.57273	171.885	3.30905
TCGA-49-6744	LUAD	LUAD	8.49139	68.7373	127.8	159.878	124.236	903.259	289.206	0.811607	0.755097	387.522	3.62137
TCGA-49-6745	LUAD	LUAD	14.7211	847.174	94.8403	214.251	63.3907	823.096	140.541	0.7971	0.692864	301.534	3.50134
TCGA-49-6767	LUAD	LUAD	19.2528	208.284	57.3964	233.728	68.0473	416.568	231.361	0.847992	0.63636	367.497	3.59331
TCGA-50-5044	LUAD	LUAD	12.6321	230.297	117.707	92.1187	81.8833	556.807	333.675	0.811312	0.670636	338.291	3.42622
TCGA-50-5045	LUAD	LUAD	17.2319	119.712	170.051	266.498	166.667	1666.67	179.78	0.795289	0.773241	464.38	3.57556
TCGA-50-5049	LUAD	LUAD	21.0736	136.161	262.835	551.339	234.933	1779.02	585.38	0.799627	0.766631	761.105	3.95426
TCGA-50-5051	LUAD	LUAD	16.1394	20.1394	34.0821	10.8443	21.6886	124.71	51.1232	0.710332	0.496147	37.8838	2.66269
TCGA-50-5055	LUAD	LUAD	2.52076	31.5615	254.983	176.08	121.263	785.714	219.269	0.75501	0.735177	636.797	3.62431
TCGA-50-5066	LUAD	LUAD	12.7931	87.108	103.659	533.101	240.418	1460.8	216.899	0.783913	0.721211	778.725	3.68279
TCGA-50-5068	LUAD	LUAD	9.03602	55.5799	56.435	247.117	91.4931	1167.18	149.638	0.76653	0.744731	722.404	3.5792
TCGA-50-5930	LUAD	LUAD	4.04225	35.8574	86.3234	124.837	63.7465	475.443	167.335	0.768098	0.605934	251.149	3.40623
TCGA-50-5931	LUAD	LUAD	15.3496	6.9444	7.5758	12.6263	5.6818	54.2929	39.1414	0.696442	0.339398	27.7491	2.59573
TCGA-50-5932	LUAD	LUAD	11.8166	22.4439	7.8969	49.8753	6.2344	148.379	14.547	0.73742	0.536199	62.0943	2.83539
TCGA-50-5933	LUAD	LUAD	17.7143	522.509	392.392	316.873	57.1494	1012.36	81.642	0.738649	0.707778	134.666	3.34108
TCGA-50-5935	LUAD	LUAD	5.93753	47.1113	35.6518	67.4837	66.2104	297.947	52.2044	0.762504	0.691711	167.764	3.38173
TCGA-50-5936	LUAD	LUAD	12.0477	32.8947	50.4386	82.6023	27.0468	447.368	41.6667	0.705726	0.551927	86.3379	3.0513
TCGA-50-5939	LUAD	LUAD	10.7968	127.245	71.8317	151.189	39.6785	493.244	64.9906	0.785485	0.652091	125.847	3.30609
TCGA-50-5941	LUAD	LUAD	21.4853	200.641	191.667	267.949	146.795	1035.26	348.077	0.804565	0.787848	506.903	3.89711
TCGA-50-5942	LUAD	LUAD	4.33723	31.9655	26.2117	44.7517	19.1793	209.055	58.8166	0.710328	0.656806	115.191	3.09705
TCGA-50-5944	LUAD	LUAD	11.0141	33.5417	9.1477	76.2311	10.3674	397.622	14.0265	0.726594	0.717306	51.8766	2.95875
TCGA-50-5946	LUAD	LUAD	11.27	28.6266	17.3689	35.3812	22.5153	168.865	211	0.645234	0.424483	60.8474	2.95198
TCGA-50-6590	LUAD	LUAD	16.2459	476.087	156.522	332.065	114.674	781.522	565.761	0.773941	0.716552	402.804	3.90052
TCGA-50-6591	LUAD	LUAD	8.67579	5.3763	2.3895	5.3763	1.7921	40.0239	35.2449	0.653986	0.310222	12.4448	1.90795
TCGA-50-6592	LUAD	LUAD	15.2792	83.4879	116.027	259.027	196.946	787.355	519.338	0.755245	0.689425	831.532	3.73319
TCGA-50-6593	LUAD	LUAD	2.20016	121.873	17.3188	101.347	39.7691	753.688	14.753	0.796108	0.684846	38.7791	2.92958
TCGA-50-6594	LUAD	LUAD	15.8763	1650.7	239.437	254.93	28.8732	316.901	28.169	0.755594	0.695426	115.725	2.9333
TCGA-50-6595	LUAD	LUAD	10.5966	508.039	53.3762	648.231	46.9453	585.852	477.17	0.838021	0.605601	380.988	3.69435
TCGA-50-6597	LUAD	LUAD	4.71592	8.4826	266.729	44.2978	66.918	246.937	250.707	0.858098	0.727698	226.925	3.44221
TCGA-51-4079	LUSC	LUSC	10.4974	268.192	40.9515	187.494	1586.27	456.087	112.817	0.467413	0.351702	220.489	3.32508
TCGA-51-4080	LUSC	LUSC	14.2887	73.3774	7.0555	115.358	966.253	201.082	30.3387	0.406064	0.229919	46.2661	2.80448
TCGA-51-4081	LUSC	LUSC	18.0527	63.4718	1.7039	63.8978	533.759	103.088	28.967	0.293523	0.0923269	21.6206	2.44499
TCGA-55-1592	LUAD	LUAD	17.3495	59.2722	15.1564	76.5937	24.8997	643.333	65.2265	0.732005	0.649176	93.4186	3.15821
TCGA-55-1594	LUAD	LUAD	14.8267	73.5063	50.7075	100.629	35.7704	371.855	211.085	0.694646	0.551295	171.309	3.23632
TCGA-55-1595	LUAD	LUAD	19.275	67.7544	65.9232	72.3324	83.6248	430.637	188.614	0.741421	0.639932	233.921	3.33101
TCGA-55-1596	LUAD	LUAD	12.5885	20.7223	29.6033	59.2066	65.1273	307.282	89.402	0.81055	0.615621	137.993	3.22579
TCGA-55-5899	LUAD	LUAD	11.485	62.2946	60.5801	106.872	102.3	428.061	265.752	0.790812	0.605465	282.608	3.49684
TCGA-55-6543	LUAD	LUAD	6.21883	112.597	16.165	91.9732	16.165	537.347	30.1003	0.704993	0.634593	83.5342	3.1494
TCGA-55-6642	LUAD	LUAD	9.35529	60.2883	39.9738	100.917	55.7012	369.594	162.516	0.701487	0.618295	472.481	3.42013
TCGA-55-6712	LUAD	LUAD	8.73803	220.48	140.713	328.927	109.344	681.156	182.837	0.798415	0.7519	598.177	3.78386
TCGA-56-1622	LUSC	LUSC	0	778.43	7.5614	140.086	51.7361	82.7778	70.8387	0.416847	0.102388	70.4644	2.8886
TCGA-56-5897	LUSC	LUSC	9.7687	51.4306	84.7519	162.984	1149.58	674.755	127.49	0.490512	0.426276	247.433	3.35652
TCGA-56-5898	LUSC	LUSC	17.0925	42.4201	22.7407	76.5311	5096.1	306.562	53.7904	0.460985	0.388778	135.52	3.08972
TCGA-56-6545	LUSC	LUSC	11.3878	162.417	53.2151	266.075	4202.33	612.251	142.184	0.516883	0.370559	254.984	3.52385
TCGA-56-6546	LUSC	LUSC	15.0117	73.4297	95.2521	161.899	5960.48	759.658	598.938	0.516579	0.468177	756.905	3.75662
TCGA-60-2698	LUSC	LUSC	18.9822	97.4576	85.452	140.89	878.178	935.381	173.023	0.503506	0.443922	350.004	3.40479
TCGA-60-2707	LUSC	LUSC	12.3896	59.6414	16.0995	60.7391	1910.35	422.247	38.7852	0.465458	0.335981	133.408	2.90911
TCGA-60-2708	LUSC	LUSC	10.003	176.089	12.0482	389.713	1545.88	253.012	23.1696	0.362474	0.192922	64.5315	2.76364
TCGA-60-2709	LUSC	LUSC	15.8307	439.477	163.704	269.27	21221.5	1419.02	215.34	0.511216	0.486457	432.868	3.64379
TCGA-60-2711	LUSC	LUSC	15.7626	24.568	115.961	32.7573	1282.45	209.975	210.957	0.430896	0.252616	462.027	3.17224
TCGA-60-2712	LUSC	LUSC	6.84264	204.765	173.135	286.755	3736.55	818.229	253.876	0.583333	0.501674	402.796	3.74717
TCGA-60-2713	LUSC	LUSC	11.165	127.613	90.8631	436.085	6936.84	1024.67	160.891	0.485582	0.430182	366.607	3.46685
TCGA-60-2715	LUSC	LUSC	9.48127	81.5933	74.5262	171.86	7505.94	898.49	152.586	0.501539	0.453726	290.048	3.44342
TCGA-60-2719	LUSC	LUSC	12.9906	38.2137	25.1725	70.9682	2507.24	383.653	74.6076	0.442774	0.302687	105.489	3.12731
TCGA-60-2720	LUSC	LUSC	17.9697	16.5654	101.049	56.3225	1085.04	434.014	218.112	0.537883	0.387061	266.753	3.22004
TCGA-60-2721	LUSC	LUSC	9.97789	61.4305	133.817	130.295	4905.83	439.404	239.853	0.506996	0.385565	468.409	3.64702
TCGA-60-2722	LUSC	LUSC	10.6922	330.124	25.3674	87.5698	394.064	206.415	67.4148	0.360864	0.169101	43.8345	2.84346
TCGA-60-2723	LUSC	LUSC	7.65156	1086.15	117.793	390.86	2227.36	660.866	262.358	0.575584	0.450271	883.023	0
TCGA-60-2724	LUSC	LUSC	17.4721	25.922	4.9557	109.787	295.435	140.665	22.11	0.501575	0.175941	55.992	2.50556
TCGA-60-2725	LUSC	LUSC	12.8786	276.44	116.326	287.056	7788.54	1032.78	193.287	0.528434	0.446297	390.67	3.52447
TCGA-60-2726	LUSC	LUSC	14.6468	16.4908	146.477	37.3469	876.925	256.578	255.608	0.484727	0.286317	333.57	3.14142
TCGA-63-5128	LUSC	LUSC	17.5591	87.6832	3.8361	52.0619	252.637	140.293	17.5366	0.303712	0.167944	25.8907	2.5009
TCGA-63-5131	LUSC	LUSC	20.3238	28.9996	7.6527	60.8186	704.851	176.817	125.665	0.492948	0.216906	65.2652	2.95889
TCGA-63-6202	LUSC	LUSC	12.6921	380.521	216.047	270.755	11567.2	1278.16	396.55	0.466593	0.435507	634.504	3.77922
TCGA-64-1676	LUAD	LUAD	17.0327	248.045	31.1789	478.076	73.4436	1285.26	99.0795	0.775889	0.695977	300.859	3.39794
TCGA-64-1677	LUAD	LUAD	4.76402	110.503	70.0219	83.151	109.409	355.58	184.901	0.766854	0.670721	329.876	3.46036
TCGA-64-1678	LUAD	LUAD	0	7.4924	11.2386	19.6675	109.576	70.2412	83.3528	0.56004	0.328468	90.3562	2.65617
TCGA-64-1680	LUAD	LUAD	11.2255	27.6532	17.1898	41.8535	30.6428	248.879	29.8954	0.763691	0.7657	268.135	2.88552
TCGA-64-5774	LUAD	LUAD	8.02082	41.1792	40.2433	20.5896	54.2817	100.14	70.6598	0.692119	0.384422	86.4434	2.84526
TCGA-64-5778	LUAD	LUAD	17.909	116.762	257.915	169.695	160.353	740.532	516.349	0.782116	0.790146	749.222	3.91505
TCGA-64-5779	LUAD	LUAD	7.5359	35.1882	73.6498	76.1047	188.216	211.129	115.385	0.685362	0.487894	206.122	3.19057
TCGA-64-5781	LUAD	LUAD	22.0496	71.3826	142.765	178.778	174.276	508.039	400	0.769248	0.636507	1247.35	3.54054
TCGA-64-5815	LUAD	LUAD	14.5869	73.0558	29.0652	110.762	73.8413	1046.35	84.839	0.761045	0.70947	79.6933	3.25398
TCGA-66-2727	LUSC	LUSC	14	757.424	36.7474	117.734	665.378	491.63	79.9167	0.413602	0.373494	236.958	3.21802
TCGA-66-2734	LUSC	LUSC	15.1529	63.5069	11.0165	89.7521	407.935	614.656	42.1219	0.404121	0.347973	79.5805	2.89002
TCGA-66-2742	LUSC	LUSC	13.1071	41.4166	22.5909	87.5397	792.093	344.041	26.356	0.399763	0.320293	99.4217	3.04599
TCGA-66-2744	LUSC	LUSC	18.0199	413.714	115.508	647.492	7251.73	961.804	661.298	0.490007	0.458131	1450.68	3.84184
TCGA-66-2754	LUSC	LUSC	17.6435	15.4475	6.8151	35.8928	439.8	227.624	54.0663	0.284834	0.211574	97.1223	2.75274
TCGA-66-2755	LUSC	LUSC	6.67177	871.932	59.0537	682.675	9392.74	859.125	247.243	0.528207	0.471257	210.832	3.60122
TCGA-66-2756	LUSC	LUSC	16.7357	19.4099	23.2919	53.1832	1634.7	250.388	82.6863	0.368539	0.223373	105.414	2.94977
TCGA-66-2757	LUSC	LUSC	11.8193	54.7537	73.7499	124.034	3983.98	547.537	191.824	0.438516	0.380315	229.7	3.45447
TCGA-66-2758	LUSC	LUSC	16.6339	442.426	150.745	260.806	1517.25	823.102	578.641	0.469993	0.431744	1049.8	3.63749
TCGA-66-2759	LUSC	LUSC	20.6072	987.845	57.4586	1589.69	3960.96	521.547	162.431	0.412328	0.342162	229.236	3.42121
TCGA-66-2763	LUSC	LUSC	13.8873	333.38	26.9625	200.815	3316.39	254.739	138.745	0.388987	0.297013	247.878	3.24307
TCGA-66-2765	LUSC	LUSC	10.496	55.7392	73.6043	163.287	6959.54	499.151	113.622	0.555739	0.369709	214.646	0
TCGA-66-2766	LUSC	LUSC	0	804.675	18.225	386.292	2491.28	238.114	24.168	0.420574	0.295673	114.719	2.89017
TCGA-66-2767	LUSC	LUSC	12.9065	316.805	242.241	542.771	4959.88	1281.23	521.953	0.563545	0.503025	672.945	3.81115
TCGA-66-2770	LUSC	LUSC	18.1338	595.673	81.812	229.547	1963.83	602.772	200.811	0.483267	0.377526	312.9	3.54967
TCGA-66-2771	LUSC	LUSC	18.1647	97.9021	90.9091	296.037	16758.7	1418.41	127.04	0.519425	0.466671	531.582	3.56482
TCGA-66-2773	LUSC	LUSC	14.3133	420.964	67.5052	150.943	3095.18	649.476	221.384	0.460635	0.359602	223.21	3.43151
TCGA-66-2777	LUSC	LUSC	7.68082	83.8336	36.2296	99.842	4349.24	799.158	58.9784	0.4539	0.406227	71.5856	3.00879
TCGA-66-2778	LUSC	LUSC	13.0421	26.0504	14.2857	50.8403	5255.46	709.244	21.0084	0.425889	0.365193	113.571	2.84628
TCGA-66-2780	LUSC	LUSC	12.8972	39.3729	35.7273	85.3081	1856.36	270.871	115.567	0.526799	0.27272	178.158	3.16967
TCGA-66-2781	LUSC	LUSC	0	29.8665	20.7309	69.9227	1313.77	170.415	36.1911	0.478481	0.273751	110.52	2.98975
TCGA-66-2782	LUSC	LUSC	11.3106	58.7679	58.1039	109.235	2907.52	650.431	320.069	0.461692	0.359132	450.449	0
TCGA-66-2783	LUSC	LUSC	15.4134	198.758	37.7847	173.395	669.255	331.263	78.6749	0.402118	0.332339	123.001	3.11602
TCGA-66-2785	LUSC	LUSC	6.34946	185.743	204.073	208.147	7953.97	986.558	807.739	0.568462	0.45505	1026.76	3.86819
TCGA-66-2786	LUSC	LUSC	16.762	29.9189	87.2635	51.6457	4116.34	704.163	209.788	0.539162	0.348418	233.914	3.38719
TCGA-66-2787	LUSC	LUSC	13.3005	940.722	95.3608	324.313	2677.84	539.519	184.278	0.420024	0.324237	400.435	3.49923
TCGA-66-2788	LUSC	LUSC	17.6719	157.164	56.7208	225.702	3188.97	512.063	120.138	0.509928	0.387742	282.376	3.51317
TCGA-66-2789	LUSC	LUSC	7.89916	44.8263	11.9537	100.112	1736.65	428.465	45.947	0.432464	0.357423	233.538	3.0707
TCGA-66-2791	LUSC	LUSC	15.4779	715.34	144.854	310.291	6558.06	773.204	364.272	0.492667	0.402007	866.525	3.76016
TCGA-66-2792	LUSC	LUSC	9.4495	458.14	13.8133	275.608	1422.77	230.221	42.4265	0.387957	0.199415	136.769	3.00019
TCGA-66-2793	LUSC	LUSC	15.719	9.2497	6.6804	9.2497	204.008	47.7903	82.2199	0.273492	0.133114	32.112	2.63943
TCGA-66-2794	LUSC	LUSC	15.6986	467.376	227.21	364.183	6879.69	859.324	642.295	0.518854	0.442175	1322.41	3.83639
TCGA-66-2795	LUSC	LUSC	17.2677	56.6127	25.1612	216.386	7974.21	807.674	78.6287	0.443806	0.378989	124.204	3.31878
TCGA-66-2800	LUSC	LUSC	15.3102	82.6374	23.2967	231.209	4025.93	800.44	41.7582	0.437638	0.383752	95.4868	3.0713
TCGA-67-3770	LUAD	LUAD	10.4289	41.3534	42.2932	140.977	88.3459	862.782	26.3158	0.797333	0.758874	485.885	3.20666
TCGA-67-3771	LUAD	LUAD	21.9414	56.0261	77.5244	207.818	90.5537	672.313	162.215	0.718625	0.664842	305.559	3.51672
TCGA-67-3772	LUAD	LUAD	14.1571	14.5131	23.4082	128.745	37.9213	611.423	168.539	0.781371	0.75321	321.045	3.29531
TCGA-67-3773	LUAD	LUAD	11.7715	96.6084	55.4985	183.967	117.163	929.085	70.9147	0.775968	0.761301	344.162	3.45253
TCGA-67-3774	LUAD	LUAD	12.0591	51.0937	60.0351	121.348	45.9844	445.793	100.91	0.76487	0.710223	233.879	3.36985
TCGA-67-4679	LUAD	LUAD	16.3	70.5781	34.4283	70.5781	41.8878	508.392	38.445	0.716301	0.720603	144.586	3.07145
TCGA-67-6215	LUAD	LUAD	12.9988	27.5594	11.1727	39.8494	20.1109	525.863	25.3248	0.718787	0.620853	79.7328	2.85909
TCGA-67-6216	LUAD	LUAD	9.39722	107.853	58.9362	114.926	69.5447	587.005	162.075	0.751013	0.732382	134.779	3.24111
TCGA-67-6217	LUAD	LUAD	13.2195	58.5625	82.4423	102.342	124.516	455.991	127.928	0.795214	0.767849	239.669	3.46135
TCGA-70-6722	LUSC	LUSC	13.8752	413.289	79.178	408.498	2449.98	415.558	198.449	0.491103	0.421574	185.898	3.37418
TCGA-70-6723	LUSC	LUSC	12.9069	21.6616	27.5229	22.6809	165.647	83.843	83.5882	0.478913	0.0628518	137.664	2.88869
TCGA-71-6725	LUAD	LUAD	5.74124	21.2177	0.9361	7.8006	1.5601	224.034	22.1538	0.717049	0.665043	22.4962	2.45069
TCGA-73-4659	LUAD	LUAD	5.60528	63.2911	21.308	91.3502	18.9873	914.135	33.1224	0.725526	0.614501	86.9855	2.98909
TCGA-73-4662	LUAD	LUAD	10.649	165.504	80.4079	138.311	126.121	422.903	70.0932	0.838972	0.677546	177.598	3.37119
TCGA-73-4666	LUAD	LUAD	18.379	688.172	202.729	437.653	172.294	1267.43	560.397	0.809002	0.728293	871.072	3.88563
TCGA-73-4668	LUAD	LUAD	17.4671	51.4145	35.4244	46.0025	23.6162	278.475	43.7884	0.743216	0.596378	46.9735	2.94159
TCGA-73-4670	LUAD	LUAD	16.8326	46.1938	12.3001	71.3407	20.2269	321.99	37.9937	0.721365	0.486462	65.062	2.86798
TCGA-73-4675	LUAD	LUAD	0	10.223	20.1363	43.9901	37.4845	466.233	22.3048	0.663578	0.582018	45.9826	2.71201
TCGA-73-4677	LUAD	LUAD	16.3599	33.5381	41.6335	47.416	33.8272	358.511	28.9122	0.759393	0.619557	123.335	3.08304
TCGA-75-5122	LUAD	LUAD	7.60238	498.413	423.101	1275.23	302.094	2949.02	968.902	0.840115	0.813223	1288.81	4.16276
TCGA-75-5125	LUAD	LUAD	19.5935	1106.19	223.711	496.907	116.495	775.258	243.299	0.739604	0.734727	385.183	3.6937
TCGA-75-5126	LUAD	LUAD	18.7496	1046.18	50.1592	473.726	57.3248	1510.35	189.49	0.833211	0.727095	370.347	3.68714
TCGA-75-5146	LUAD	LUAD	18.0747	16.3005	43.2318	64.4933	31.8923	404.678	14.8831	0.762513	0.65098	148.722	3.06893
TCGA-75-5147	LUAD	LUAD	0	62.8133	58.3899	113.536	73.1348	719.552	79.0327	0.760443	0.696428	156.785	3.34665
TCGA-75-6203	LUAD	LUAD	8.15499	89.4085	33.7001	160.935	37.1389	1524.76	73.5901	0.801246	0.752646	430.275	3.44501
TCGA-75-6205	LUAD	LUAD	13.0139	232.203	103.39	527.119	132.203	1483.05	407.627	0.781068	0.725957	317.365	3.83027
TCGA-75-6206	LUAD	LUAD	14.063	30.2077	13.8452	87.4764	44.0529	492.763	52.8634	0.728711	0.611069	74.3911	3.01573
TCGA-75-6207	LUAD	LUAD	11.0308	625.934	10.1099	91.8681	24.6154	291.429	22.8571	0.713021	0.609989	51.9165	2.78655
TCGA-75-6211	LUAD	LUAD	9.88621	19.0664	28.9283	39.4477	51.2821	250.493	82.8402	0.663113	0.472162	162.372	3.02653
TCGA-75-6212	LUAD	LUAD	5.34125	49.8846	68.5914	106.005	77.1653	696.826	35.0751	0.76889	0.762493	240.788	3.17258
TCGA-80-5611	LUAD	LUAD	18.6491	47.9376	80.825	263.099	78.5953	997.213	158.305	0.768681	0.695227	174.617	3.53902
TCGA-85-6175	LUSC	LUSC	9.42746	102.247	67.6966	180.618	2312.08	922.191	229.494	0.492993	0.449976	222.285	3.46944
TCGA-85-6560	LUSC	LUSC	18.4593	52.9652	44.8857	129.72	2932.38	606.182	128.598	0.456461	0.339643	236.932	3.34598
TCGA-85-6561	LUSC	LUSC	22.6099	298.045	132.961	308.38	3751.12	593.017	203.073	0.459927	0.396832	388.309	3.51461
TCGA-86-6562	LUAD	LUAD	1.67993	71.821	13.3994	77.1808	17.6873	443.253	19.2952	0.688919	0.559494	86.3357	2.98233
TCGA-91-6828	LUAD	LUAD	15.5309	89.2256	114.478	170.034	111.953	875.421	107.744	0.742025	0.696366	278.613	3.51708
TCGA-91-6829	LUAD	LUAD	8.46058	76.9231	17.0367	120.289	7.7439	506.969	71.2442	0.714773	0.577469	148.522	3.01079
TCGA-91-6831	LUAD	LUAD	12.3946	63.2838	31.6419	182.134	67.9143	537.912	152.807	0.689432	0.587093	234.263	3.35651
TCGA-91-6835	LUAD	LUAD	8.49348	162.528	163.431	328.217	167.946	984.199	226.637	0.74762	0.730538	467.008	3.77818
TCGA-91-6836	LUAD	LUAD	23.7587	212.175	25.1434	39.2589	52.0512	205.558	86.899	0.690349	0.492534	133.414	3.07083
