# Supplementary material for: Assessment of human leukocyte antigen-based neoantigen presentation to determine pan-cancer response to immunotherapy
Source: Nat Commun. 2024 Feb 8;15:1199. doi: 10.1038/s41467-024-45361-5 (PMC10853168; doi:10.1038/s41467-024-45361-5)
Supplement: Supplementary file 10 — Supplementary Data 7 [file 41467_2024_45361_MOESM10_ESM.xlsx]

## Sheet: Sheet
Supplementary Data 7. Distribution of immune cells analyzed via ssGSEA.
Sample	Cohort	Cancer	HAPS	aDC	all_immune	B.cells	CD8.T.cells	Cytotoxic.cells	DC	Eosinophils	iDC	Macrophages	Mast.cells	Neutrophils	NK.CD56bright.cells	NK.CD56dim.cells	NK.cells	pDC	T.cells	T.helper.cells	Tcm.cells	Tem.cells	Tfh.cells	Tgd.cells	Th1.cells	Th17.cells	Th2.cells	Treg.cells
CR1509	Snyder	SKCM	10.4445	0.24127	0.437384	-0.0302302	0.264791	0.268144	0.171384	0.0857171	0.10355	0.327031	-0.197192	0.0717966	0.0528627	-0.0464143	0.110566	-0.512368	0.249783	0.263307	0.0979926	0.114364	0.0642158	-0.0174157	0.131486	-0.0840758	0.0619345	-0.15139
CR6126	Snyder	SKCM	12.3058	0.0888616	0.225429	-0.124272	0.24349	0.113734	0.0201532	0.0351939	0.0910549	0.156068	-0.00299602	-0.10848	-0.0319772	-0.189053	0.054761	-0.533542	0.0765587	0.238164	0.095836	0.0909289	0.000867388	-0.117683	0.0302274	-0.158698	0.0935817	-0.00998896
CR7623	Snyder	SKCM	11.3201	-0.0618904	0.255842	-0.0438673	0.238054	0.0663966	-0.0342304	0.139473	0.102177	0.237758	-0.153304	0.0494419	0.0539938	-0.182786	0.0809944	-0.522955	0.00697786	0.233816	0.085221	0.127338	0.0337032	-0.170546	0.0518202	-0.216377	0.0552108	-0.180519
CR9699	Snyder	SKCM	16.8803	0.121468	0.367993	0.132387	0.261105	0.257225	0.0461325	0.0469347	0.0415137	0.196209	-0.208296	-0.0259049	0.0334149	-0.101146	0.0515091	-0.509437	0.194666	0.253544	0.112583	0.134689	0.0778822	-0.179589	0.11443	-0.128376	0.0794574	0.0562851
LAPT1	Hugo	SKCM	18.743	0.077523	0.366571	0.0364986	0.347304	0.177881	0.232911	0.170987	0.238826	0.33863	0.137798	0.114201	0.189236	-0.0830199	0.256336	-0.446659	0.187587	0.390053	0.220128	0.247724	0.142654	-0.0430971	0.171569	-0.00862835	0.203691	0.138491
LAPT10	Hugo	SKCM	0	0.0224474	0.205878	-0.0490939	0.334858	0.00215572	-0.0455046	0.151976	0.133453	0.341601	0.00250856	0.162124	0.134676	-0.14767	0.197778	-0.328379	-0.147849	0.351265	0.218343	0.269054	0.1283	-0.0171432	0.174395	0.0222821	0.172379	-0.215132
LAPT12	Hugo	SKCM	5.42977	0.013541	0.256403	-0.0530923	0.286612	0.0655722	0.0936427	0.183486	0.197778	0.28193	0.0389056	0.128782	0.175615	-0.136472	0.213732	-0.436318	-0.00475695	0.413052	0.216225	0.256403	0.110966	-0.106747	0.150763	0.166311	0.204464	-0.0647248
LAPT13	Hugo	SKCM	12.0895	0.0608929	0.450545	0.0632794	0.375595	0.211941	0.0803211	0.217041	0.188849	0.358116	0.0331039	0.205175	0.16976	-0.061684	0.246157	-0.442235	0.249802	0.394594	0.212745	0.285328	0.147875	0.0541186	0.189813	-0.0970118	0.168903	0.147117
LAPT14	Hugo	SKCM	13.3799	0.115057	0.332057	-0.0483557	0.330732	0.112742	0.128791	0.166732	0.193353	0.353697	0.0753487	0.161212	0.198335	-0.0937965	0.200071	-0.450419	0.0746986	0.394495	0.199304	0.218802	0.0932979	-0.0723908	0.217174	-0.199758	0.201251	-0.0156213
LAPT15	Hugo	SKCM	13.669	0.0831811	0.372897	0.0474063	0.384583	0.187649	0.0298141	0.14906	0.200366	0.278035	-0.0296168	0.0698567	0.190175	-0.124469	0.199892	-0.445995	0.185271	0.37572	0.188997	0.264043	0.135529	0.0438913	0.131761	-0.134689	0.200174	-0.00384312
LAPT19	Hugo	SKCM	13.7865	0.0552648	0.343127	0.0561749	0.341879	0.199131	0.0124632	0.201586	0.222796	0.29827	-0.0315599	0.0575637	0.249924	-0.0854049	0.24049	-0.391086	0.114909	0.310696	0.185103	0.292718	0.152857	-0.061125	0.148327	0.0247775	0.192503	0.139596
LAPT2	Hugo	SKCM	10.8424	0.0720687	0.366769	0.0355214	0.356997	0.15689	0.135315	0.197389	0.182981	0.298585	-0.00635605	0.197029	0.172283	-0.106344	0.203564	-0.422162	0.134037	0.352129	0.228435	0.251415	0.114376	0.0539503	0.13246	0.114504	0.139414	-0.0799866
LAPT20	Hugo	SKCM	12.8531	0.187295	0.524111	0.172029	0.438069	0.395892	0.200706	0.150585	0.229747	0.34281	-0.0511404	0.0733781	0.189937	0.0110373	0.21214	-0.424208	0.419613	0.405382	0.21855	0.297505	0.172179	0.180074	0.193784	0.124912	0.16984	0.106971
LAPT22	Hugo	SKCM	7.652	0.17408	0.475659	0.0844675	0.385511	0.229197	0.148595	0.220025	0.250859	0.357127	0.154873	0.227093	0.163933	-0.0993778	0.242777	-0.453516	0.261373	0.395578	0.24159	0.327911	0.131168	-0.035877	0.180121	-0.113646	0.207951	0.029722
LAPT23	Hugo	SKCM	5.18151	0.129937	0.445717	-0.0842535	0.400823	0.209139	0.0879231	0.165878	0.217072	0.410776	0.0189613	0.217198	0.178747	-0.0771159	0.224721	-0.446327	0.159557	0.358407	0.192956	0.2776	0.156546	0.0277883	0.161822	-0.115741	0.167744	0.0748441
LAPT25	Hugo	SKCM	2.08905	0.116772	0.400844	0.0655455	0.40908	0.301306	0.1239	0.154133	0.239964	0.267912	0.0198295	0.0835399	0.189675	-0.031408	0.258428	-0.414697	0.256415	0.328502	0.171752	0.315179	0.161975	0.0523994	0.168662	-0.12962	0.18219	0.148942
LAPT28	Hugo	SKCM	14.4861	0.227942	0.311823	-0.0394099	0.325488	0.103771	0.272286	0.153071	0.229971	0.259846	0.117936	0.155552	0.111017	-0.14642	0.167421	-0.436263	0.179085	0.381607	0.210072	0.212917	0.139934	-0.0993805	0.0987914	0.111265	0.168661	0.219611
LAPT29	Hugo	SKCM	5.98354	0.252729	0.404284	0.0504197	0.410409	0.181734	0.211022	0.177134	0.206974	0.29496	-0.0455102	0.132472	0.173493	-0.141959	0.237684	-0.446217	0.240839	0.403223	0.211755	0.258755	0.126133	0.0857474	0.172924	-0.00886462	0.173283	-0.0108105
LAPT31	Hugo	SKCM	15.1268	0.0981823	0.310304	-0.00439336	0.38157	0.197731	0.0394592	0.164304	0.192831	0.289527	-0.022834	0.115882	0.221717	-0.0689043	0.240573	-0.397777	0.0822384	0.28813	0.174309	0.274191	0.160274	0.02483	0.176107	0.0190479	0.168145	0.125385
LAPT32	Hugo	SKCM	6.26261	-0.0697393	0.28465	-0.0375638	0.34806	0.129833	0.00539712	0.166369	0.196914	0.278044	0.0100108	0.127667	0.19229	-0.0795581	0.240733	-0.40491	0.0855949	0.359735	0.190233	0.281756	0.159332	0.0123172	0.115473	-0.077981	0.220811	0.020045
LAPT35	Hugo	SKCM	15.1591	0.0245853	0.279693	-0.0151293	0.333012	0.144445	0.0959541	0.136563	0.147382	0.22582	-0.0372119	0.048506	0.132348	-0.106035	0.232603	-0.382128	0.106744	0.400753	0.194618	0.266009	0.0946607	-0.0201723	0.110341	-0.045992	0.240304	-0.00793507
LAPT37	Hugo	SKCM	7.33922	0.074779	0.289431	0.0409216	0.371031	0.196239	0.118441	0.140072	0.147331	0.231356	0.0128066	-0.00253892	0.209888	-0.141594	0.197802	-0.372395	0.167141	0.330903	0.177173	0.225229	0.110829	-0.0204901	0.151234	-0.033974	0.18757	0.00367723
LAPT38	Hugo	SKCM	2.38707	0.331052	0.546484	0.416716	0.435348	0.365703	0.142356	0.153518	0.189052	0.255868	-0.0342993	0.0809627	0.208116	-0.0120202	0.236098	-0.407011	0.412787	0.434742	0.259723	0.240396	0.237889	0.183752	0.210026	-0.0261855	0.182101	0.353705
LAPT4	Hugo	SKCM	20.6649	-0.0177154	0.323313	0.026852	0.346935	0.153572	0.0333915	0.209733	0.156852	0.271019	-0.0411195	0.180636	0.189816	-0.1291	0.202565	-0.432005	0.132822	0.366405	0.211048	0.311029	0.130638	-0.0872578	0.103466	-0.103395	0.190678	-0.0485228
LAPT5	Hugo	SKCM	11.0605	-0.0939097	0.181545	-0.0747746	0.31169	0.00402243	0.0442442	0.147886	0.127031	0.198918	-0.0424888	0.033705	0.191578	-0.136941	0.211545	-0.409278	-0.0860859	0.37041	0.245767	0.244445	0.0674882	-0.128319	0.108755	-0.0742819	0.19083	-0.0697015
LAPT6	Hugo	SKCM	3.15022	0.0376731	0.326529	-0.0269973	0.35504	0.0440106	0.0341844	0.247985	0.176649	0.293087	0.0428788	0.237112	0.184687	-0.137651	0.189522	-0.445	0.0232282	0.420371	0.269954	0.2429	0.124369	-0.173594	0.134059	-0.0383715	0.159059	-0.0842998
LAPT7	Hugo	SKCM	7.7282	-0.107278	0.261017	0.0118401	0.36336	0.159259	-0.0219851	0.15233	0.154493	0.239669	-0.00290787	0.0108174	0.18473	-0.0675239	0.183225	-0.410384	0.0163973	0.376684	0.18622	0.221036	0.129774	-0.111746	0.151049	-0.0743933	0.203022	-0.0637847
LAPT9	Hugo	SKCM	5.68436	0.0492187	0.363846	0.0660682	0.356963	0.223238	0.111503	0.151875	0.210311	0.284927	0.0924015	0.109109	0.187504	-0.0486296	0.246281	-0.443341	0.225853	0.402557	0.217777	0.240685	0.128422	0.0836044	0.135134	-0.0915692	0.164075	-0.00428549
LSD0167	Snyder	SKCM	7.77506	0.0666471	0.320034	-0.0113517	0.254479	0.169011	-0.0202815	0.0675234	0.0752055	0.208015	-0.0959984	0.133285	-0.00127956	-0.169831	0.0589976	-0.541677	0.0394975	0.24501	0.0873178	0.101172	0.048596	-0.229651	0.112424	-0.119565	0.0541253	-0.142477
NR3549	Snyder	SKCM	2.17032	-0.043098	0.153878	-0.0411953	0.216617	0.0197448	-0.0189103	0.106913	0.0377723	0.118071	-0.158256	-0.150443	0.0588805	-0.204222	0.0708556	-0.52134	-0.00529001	0.228444	0.0841458	0.174884	0.0085619	-0.238774	0.0244259	-0.225986	0.0549247	-0.0954634
NR4631	Snyder	SKCM	7.30695	-0.246734	-0.0415189	-0.176181	0.232958	-0.0809787	-0.168437	0.0519937	-0.122386	0.0198764	-0.297379	-0.138684	0.0331782	-0.2866	0.0490935	-0.468345	-0.246685	0.210741	0.0651039	0.0897001	-0.0456238	-0.174438	-0.0625742	-0.212008	0.0544133	-0.295841
NR5784	Snyder	SKCM	1.75263	0.071438	0.458323	0.243999	0.314452	0.314104	0.157186	0.0608822	0.170787	0.300521	-0.0432429	0.0232235	0.0515063	-0.169928	0.127978	-0.521041	0.309989	0.291119	0.153724	0.157377	0.0855517	-0.165704	0.0464291	-0.0766426	1.68e-05	0.0680685
NR9449	Snyder	SKCM	12.7489	-0.0581643	0.123421	-0.0878776	0.221249	0.053978	-0.0675677	0.0763976	-0.0791507	0.090666	-0.17826	-0.0279607	0.0440925	-0.196362	0.0659449	-0.519486	-0.0437426	0.221902	0.0688027	0.119009	0.0269952	-0.205929	0.0281706	-0.195946	0.0770347	-0.178246
NR9521	Snyder	SKCM	18.1903	-0.13267	0.137292	-0.119155	0.218121	0.0347178	-0.115099	0.0438314	-0.0659684	0.0778555	-0.237806	-0.154576	0.00318404	-0.264122	0.0594916	-0.439036	-0.0331974	0.214135	0.0902257	0.109955	-0.0152859	-0.234295	0.0325105	-0.21709	0.0732036	-0.17705
NR9705	Snyder	SKCM	5.69036	-0.261227	0.0416945	-0.189561	0.198497	-0.139692	-0.173491	0.0768866	-0.0209461	0.171872	-0.135394	-0.0712292	0.00212863	-0.279672	0.0281054	-0.523314	-0.265541	0.190021	0.0611881	0.1209	-0.0351007	-0.178404	-0.0366982	-0.220602	0.105933	-0.194157
Pat02	Allen	SKCM	9.04876	-0.0322231	0.504356	-0.0576777	0.253954	0.152348	0.169014	0.132375	0.231648	0.472452	0.143548	0.215741	0.0945398	-0.235124	0.175456	0	0.226829	0.297385	0.263406	0.250524	0.101392	-0.239942	0.137957	0.0367711	0.03557	0.0148687
Pat03	Allen	SKCM	13.8109	-0.210222	0.228499	-0.168428	0.191014	-0.095911	0.099211	0.152399	0.0510704	0.237533	0.0923763	-0.0745265	0.101421	-0.272471	0.0742501	0	-0.134549	0.318164	0.27963	0.153718	0.0379357	-0.216105	0.0206081	0.0406072	0.102534	-0.146303
Pat04	Allen	SKCM	17.5345	-0.153309	0.257011	-0.125366	0.194746	0.00543094	-0.0689271	0.131523	0.0216946	0.212091	-0.248843	-0.0422395	0.170058	-0.201581	0.0317124	0	-0.0195841	0.331441	0.272967	0.189481	0.109232	-0.154371	0.0629636	0.0375459	0.166294	-0.105745
Pat06	Allen	SKCM	14.7296	0.178054	0.512511	0.151757	0.241217	0.174553	0.275784	0.107767	0.0710392	0.22392	-0.0155638	0.127867	0.207185	-0.138363	0.0884539	0	0.28705	0.400846	0.378303	0.336767	0.107545	-0.304582	0.130713	0.00992313	0.119024	0.245125
Pat08	Allen	SKCM	14.908	-0.0855898	0.327199	-0.0204643	0.192944	0.0578613	0.0608421	0.0725216	-0.0012981	0.225526	-0.149115	-0.0983752	0.14515	-0.186616	0.0578234	0	0.0962891	0.332004	0.298685	0.191677	0.0837148	-0.221632	0.0361921	-0.192373	0.0658583	-0.0385526
Pat118	Allen	SKCM	10.2709	-0.13368	0.385908	-0.0270002	0.217848	0.110735	0.232991	0.145529	0.0717382	0.284058	0.0233781	0.0844144	0.0769634	-0.199839	0.0739037	0	0.215861	0.399618	0.341481	0.239805	0.0699425	-0.252569	0.136233	-0.142016	0.126014	-0.0394606
Pat123	Allen	SKCM	16.2743	-0.239948	0.125709	-0.103208	0.217897	-0.0125787	-0.00749093	0.0876822	-0.0385345	0.104765	-0.259353	-0.0880528	0.087143	-0.230392	0.031273	0	-0.0317611	0.409698	0.248126	0.1492	-0.0348724	0.0316842	0.0701143	-0.202012	0.103819	-0.212361
Pat126	Allen	SKCM	18.43	-0.179887	0.24949	-0.0638003	0.18371	-0.0221717	0.0023805	0.0913629	0.000893271	0.188857	-0.113975	-0.00999924	0.100726	-0.295492	0.0555377	0	0.0305522	0.37699	0.311542	0.226119	0.0588241	-0.260516	0.0682148	-0.106008	0.185767	-0.125873
Pat14	Allen	SKCM	6.6253	-0.147321	0.321512	-0.00642901	0.247577	0.0385786	0.0228221	0.123902	0.0996148	0.149526	-0.111915	0.0515631	0.0764156	-0.248198	0.0733688	0	0.0414589	0.337499	0.286199	0.275865	0.041862	-0.144493	0.121865	-0.141847	0.149546	-0.0651876
Pat15	Allen	SKCM	11.0723	-0.310377	-0.00822614	-0.191021	0.154701	-0.222461	-0.152035	0.101353	-0.0560055	0.0760154	-0.278618	-0.160479	0.221728	-0.316476	0.0703567	0	-0.332927	0.295378	0.23613	0.242044	0.0672329	-0.257843	0.0548838	-0.0478954	0.112254	-0.235213
Pat19	Allen	SKCM	20.2571	-0.124844	0.449051	0.0407443	0.212523	0.103834	0.169521	0.130222	0.107828	0.343949	-0.0719844	0.125497	0.158583	-0.221069	0.138251	0	0.17271	0.331888	0.292123	0.236438	0.113569	-0.257219	0.123738	-0.0751626	0.137282	-0.0216031
Pat25	Allen	SKCM	8.4705	-0.00818798	0.17327	-0.0358619	0.21956	-0.0279789	-0.0738027	0.0980889	-0.0055421	0.0778452	-0.346756	-0.10568	0.214149	-0.314021	0.0707756	0	-0.119856	0.292011	0.248864	0.248613	0.00522045	-0.0872174	0.0753461	-0.25008	0.0434903	-0.0527025
Pat29	Allen	SKCM	10.1446	-0.0532645	0.386971	0.218054	0.215816	0.109661	0.0430483	0.0865923	0.0529732	0.109435	-0.2288	-0.049303	0.164055	-0.18244	0.0823029	0	0.225268	0.344587	0.320321	0.253425	0.0434138	-0.292483	0.0763761	-0.0273982	0.112562	0.11982
Pat33	Allen	SKCM	2.26961	-0.0408064	0.117366	-0.113935	0.243425	-0.0623367	-0.221189	0.06665	0.0150341	0.131085	-0.200584	-0.045626	0.112968	-0.307738	-0.0108934	0	-0.246041	0.318723	0.294679	0.18448	0.0263295	-0.147504	0.0156287	-0.2806	0.145393	-0.131245
Pat36	Allen	SKCM	3.74027	-0.190712	0.085379	-0.202861	0.196902	-0.191113	-0.20948	0.0801239	-0.0593715	0.124038	-0.208856	-0.0862847	0.197542	-0.323686	0.0253641	0	-0.248583	0.313138	0.22963	0.211631	0.0256649	-0.0948598	0.00227671	-0.298748	0.11574	-0.191855
Pat37	Allen	SKCM	9.17471	-0.0861056	0.207742	-0.0965107	0.163787	-0.0397859	-0.00676371	0.129025	0.00900796	0.175899	-0.242661	-0.112849	0.0633579	-0.214695	0.0997884	0	0.0213441	0.340217	0.234933	0.160634	0.0662702	-0.284072	0.077087	-0.0131233	0.170064	-0.14199
Pat38	Allen	SKCM	29.1133	-0.0185897	0.473982	0.00660252	0.249823	0.220982	0.175786	0.112846	0.0613658	0.325544	-0.0977861	0.0461769	0.150786	-0.145916	0.0906116	0	0.279321	0.393098	0.303844	0.254959	0.167263	-0.282228	0.141216	-0.0562804	0.151869	0.00366988
Pat39	Allen	SKCM	13.292	-0.115248	0.427687	0.180507	0.228103	0.109603	0.292357	0.130795	0.128767	0.284148	0.0959788	0.0888884	0.122785	-0.28671	0.073322	0	0.209741	0.397868	0.391954	0.297556	0.0979294	-0.131876	0.102813	-0.120846	0.0944892	-0.0250081
Pat40	Allen	SKCM	7.61426	-0.222516	0.241285	-0.130177	0.183033	-0.0927702	0.0155451	0.138756	-0.00947735	0.233142	-0.257908	0.00400695	0.155698	-0.218646	0.0689764	0	-0.139508	0.307833	0.288267	0.272374	0.0613503	-0.20143	0.125564	0.0341559	0.155389	-0.124511
Pat41	Allen	SKCM	20.0133	-0.123259	0.149105	-0.100542	0.186834	-0.180304	-0.034192	0.110071	-0.0104733	0.184277	-0.30307	-0.0483941	0.133065	-0.264534	0.120314	0	-0.173216	0.281328	0.199843	0.226979	0.0685995	-0.165901	0.0572457	0.0436939	0.104922	-0.358475
Pat43	Allen	SKCM	12.0292	-0.0816367	0.485758	0.0219404	0.277379	0.228044	0.150611	0.145278	0.101795	0.322391	0.0816786	0.112307	0.0796667	-0.172663	0.122308	0	0.324542	0.441894	0.361473	0.280868	0.0915486	-0.154429	0.190888	-0.118492	0.127453	0.0268241
Pat44	Allen	SKCM	8.09553	-0.431074	-0.0533243	-0.176758	0.22502	-0.0206024	-0.0916342	0.111681	-0.0685247	0.0334874	-0.204985	-0.221452	0.166686	-0.318262	0.017335	0	-0.382033	0.316396	0.211326	0.160435	-0.014019	-0.0487814	-0.0122989	-0.275551	0.114762	-0.0717707
Pat45	Allen	SKCM	20.5052	-0.268154	-0.0310497	-0.167886	0.201286	-0.126761	-0.165847	0.074978	-0.0903376	0.0601109	-0.210055	-0.169196	0.180684	-0.305692	0.106361	0	-0.430411	0.305504	0.263999	0.283916	0.0633241	-0.153588	-0.027766	-0.221312	0.0953369	-0.169306
Pat46	Allen	SKCM	11.305	-0.222089	0.305615	-0.0830226	0.203664	-0.0833837	-0.197889	0.120967	-0.0137787	0.220024	-0.276196	-0.0429043	0.0946437	-0.282632	0.0645654	0	-0.151572	0.349389	0.248141	0.195511	0.052534	-0.0587413	0.0232379	-0.0984302	0.145704	-0.0654903
Pat47	Allen	SKCM	14.0854	-0.0686992	0.196656	-0.0531386	0.174398	-0.0596209	-0.0670376	0.0897235	-0.0317568	0.199733	-0.15331	-0.0592032	0.220522	-0.261708	0.045255	0	-0.241555	0.329068	0.246024	0.238975	0.0257316	-0.236361	0.0811817	-0.170558	0.085369	-0.109075
Pat49	Allen	SKCM	11.8665	0.08515	0.515905	0.117543	0.278713	0.314949	-0.0256095	0.0778772	0.0413582	0.161037	-0.173885	0.0110305	0.170749	-0.10042	0.0339907	0	0.360159	0.418881	0.386109	0.238058	0.153943	-0.326187	0.110698	-0.0502287	0.109694	0.0200141
Pat50	Allen	SKCM	19.8399	-0.258726	0.168204	-0.0739585	0.147555	-0.0281828	-0.0615076	0.117525	-0.0499939	0.147339	-0.219686	-0.105951	0.147429	-0.215977	0.0233428	0	-0.113031	0.367999	0.30106	0.25527	0.0168217	-0.186118	0.0140794	-0.135624	0.131431	-0.160604
Pat79	Allen	SKCM	17.6287	-0.219635	0.17883	-0.0256969	0.184637	-0.00233604	-0.0908543	0.0977791	-0.0250734	0.131814	-0.254319	-0.14488	0.175102	-0.214546	0.125248	0	-0.027049	0.323347	0.262679	0.265679	0.0556076	-0.169861	0.0645694	-0.117113	0.1118	-0.0435467
Pat80	Allen	SKCM	14.8601	-0.198604	0.329216	-0.0120014	0.206361	0.0592387	-0.122361	0.0803862	0.0332194	0.276805	-0.222231	-0.0114066	0.186115	-0.170635	0.065239	0	0.0907925	0.353048	0.276363	0.212334	0.0642646	-0.300669	0.0618026	-0.168948	0.161035	-0.0385526
Pat81	Allen	SKCM	12.2858	-0.216921	0.179507	-0.0789716	0.157907	-0.183059	-0.185381	0.132997	0.000962764	0.216467	-0.163653	-0.109147	0.193877	-0.268185	0.029756	0	-0.254245	0.289069	0.24464	0.174149	0.048638	-0.0195748	0.00211211	-0.12827	0.0206353	-0.119139
Pat85	Allen	SKCM	7.58778	0.0753443	0.568926	0.0760866	0.298025	0.337426	-0.0892126	0.093357	0.0320686	0.304464	-0.236796	0.10402	0.165444	-0.125414	0.108563	0	0.434318	0.427194	0.372489	0.297452	0.141945	-0.259475	0.184445	-0.0123215	0.129807	0.195487
Pat86	Allen	SKCM	8.97194	-0.20111	0.210936	-0.0534121	0.241457	-0.0267232	-0.0879434	0.0861905	0.00332736	0.23763	-0.200824	-0.0698685	0.147452	-0.29997	0.0615791	0	-0.129294	0.300825	0.263057	0.206952	0.108262	-0.0985525	0.0242424	-0.247036	0.0674023	-0.213647
Pat88	Allen	SKCM	15.0235	0.0223541	0.426889	0.0686777	0.286842	0.310595	-0.0945266	0.073532	-0.00916526	0.157494	-0.220604	-0.064862	0.148058	-0.130809	0.0991428	0	0.309547	0.405509	0.299533	0.224255	0.131234	-0.0413562	0.152102	-0.0902973	0.150216	-0.0946979
Pat90	Allen	SKCM	16.2234	-0.128071	0.228975	-0.0367309	0.225677	0.0685292	-0.137123	0.133364	-0.0259821	0.107952	-0.234394	-0.161769	0.168155	-0.266576	0.0588968	0	0.0361444	0.315719	0.302464	0.296702	0.0549757	-0.231504	0.0560456	-0.166669	0.100688	-0.100222
Pat98	Allen	SKCM	6.44966	-0.0011909	0.288673	-0.024362	0.179478	-0.0565128	-0.0935525	0.0778853	-0.0289135	0.223856	-0.129262	-0.0237172	0.164539	-0.259566	0.108821	0	-0.025554	0.282143	0.270447	0.218128	0.0503398	-0.213028	0.125481	-0.163869	0.137279	-0.0691223
Pt10	Riaz	SKCM	7.24484	-0.0939822	0.0961947	-0.0546868	0.2135	-0.0654577	-0.0722521	0.0789764	0.00213493	0.143244	-0.140139	-0.115218	0.032628	-0.270985	0.0700216	-0.484059	-0.140606	0.247726	0.103405	0.128993	0.00163305	-0.154677	-0.00445321	-0.215832	0.0824999	-0.205491
Pt101	Riaz	SKCM	0	0.237743	0.487158	0.343715	0.335974	0.299971	0.0243297	0.0115045	0.0906732	0.211707	-0.142221	0.111196	0.0156636	-0.0954093	0.0719925	-0.485946	0.400503	0.385615	0.236304	0.147371	0.129239	-0.145663	0.10229	-0.0577987	0.0495377	0.185614
Pt103	Riaz	SKCM	2.11657	0.0581529	0.412803	0.0593023	0.291606	0.281441	0.170338	0.055589	0.231587	0.326024	0.122963	0.0627266	0.02205	-0.132534	0.110239	-0.46837	0.228861	0.252116	0.0756939	0.111239	0.0304207	-0.0844137	0.0927515	-0.127207	0.0330442	0.0240054
Pt106	Riaz	SKCM	0	-0.0481993	0.252818	-0.102959	0.23387	0.0368304	-0.0113578	0.0635867	0.0810232	0.182642	-0.157913	-0.0281729	0.0507718	-0.196971	0.0948105	-0.490429	0.0247781	0.218396	0.11426	0.150579	-0.0330556	-0.216528	0.0299981	-0.192411	0.122945	-0.140611
Pt11	Riaz	SKCM	6.25341	0.104513	0.314362	-0.0764772	0.233654	0.101923	0.059981	0.120438	0.117756	0.267114	0.0130234	0.0342845	0.0106379	-0.164703	0.0252437	-0.507534	0.0678427	0.29647	0.168604	0.126629	0.0473674	-0.192816	0.083812	-0.134636	0.0712509	-0.132649
Pt17	Riaz	SKCM	7.54666	-0.187169	0.0218309	-0.179989	0.199057	-0.10277	-0.0810399	0.0789815	0.0545204	0.128738	-0.14734	-0.1153	-0.0674583	-0.263147	0.0975626	-0.479871	-0.199988	0.234611	0.0796152	0.0790091	-0.0239644	-0.0441585	-0.0244424	-0.259404	0.0404962	-0.208086
Pt18	Riaz	SKCM	14.0067	0.0991928	0.402565	0.222138	0.260188	0.168524	-0.0299379	0.100992	0.0783687	0.19013	-0.114362	0.0635654	0.0375684	-0.140885	0.0995577	-0.413576	0.234299	0.316465	0.187776	0.158781	0.126464	-0.195813	0.132016	-0.183847	0.0989027	-0.00430563
Pt24	Riaz	SKCM	0.633166	-0.0326014	0.415589	0.0708809	0.261142	0.139407	0.110344	0.123612	0.171251	0.449457	0.0329589	0.176929	-0.104682	-0.209294	0.0914318	-0.47415	0.127162	0.291281	0.137074	0.130425	0.000506977	-0.140631	0.103292	-0.0773211	0.0383706	-0.213866
Pt26	Riaz	SKCM	13.7383	0.021639	0.101565	-0.0659009	0.242376	-0.0162581	-0.0837341	0.0629691	-0.0171071	0.0996608	-0.132077	-0.101762	0.0586039	-0.254668	0.0719646	-0.48282	-0.0842472	0.264661	0.162759	0.144393	-0.0258871	-0.0680173	0.0152711	-0.208084	0.0744474	-0.158719
Pt27	Riaz	SKCM	16.7482	-0.206231	0.274701	-0.0145255	0.247734	0.0884054	-0.0970615	0.161638	0.0771521	0.212767	0.116603	0.167307	0.0109711	-0.225809	0.0428166	-0.460702	-0.0480723	0.274204	0.184659	0.141069	0.0160785	-0.218963	0.0790846	-0.111617	0.147455	-0.261051
Pt28	Riaz	SKCM	5.3606	-0.0980018	0.201522	-0.0400449	0.261101	0.0713903	-0.0099252	0.0916228	0.013271	0.181456	-0.103954	-0.085795	-0.0244759	-0.214887	0.01865	-0.474268	0.0473526	0.267965	0.116017	0.14923	0.0119475	-0.167047	0.0203175	-0.240789	0.106834	-0.16792
Pt29	Riaz	SKCM	19.8412	0.120242	0.248603	-0.0297253	0.221487	0.0366014	-0.0210498	0.120968	0.111933	0.242222	-0.129256	0.00291042	0.0383694	-0.212068	0.0304782	-0.490252	0.00657959	0.282883	0.14272	0.16088	0.0261681	-0.207399	0.0999299	-0.125573	0.130935	-0.190922
Pt3	Riaz	SKCM	18.225	-0.063097	0.135314	-0.153866	0.222744	-0.0657918	-0.0160839	0.0806187	0.0177638	0.185054	-0.177618	0.09513	0.000305374	-0.256255	0.0474597	-0.484059	-0.157258	0.243565	0.09945	0.152106	-0.0346023	-0.123517	0.0569812	-0.2491	0.121882	-0.170456
Pt30	Riaz	SKCM	5.63428	-0.154021	0.0713161	-0.0603745	0.197594	-0.0500393	-0.144213	0.0542028	-0.068645	0.120041	-0.0934274	-0.166579	0.0163301	-0.267218	0.00354632	-0.501164	-0.120516	0.289892	0.0704039	0.0890867	0.0294815	-0.0497288	-0.0220405	-0.149838	0.11008	-0.22755
Pt31	Riaz	SKCM	11.8552	0.0732584	0.261008	-0.0090521	0.254797	0.101038	0.104989	0.0925524	0.109199	0.203241	-0.160306	-0.0514883	0.0361318	-0.227805	0.0893859	-0.487598	0.102844	0.287349	0.156366	0.141958	0.0142686	-0.0153467	0.0910083	-0.0669657	0.0763487	-0.0388686
Pt34	Riaz	SKCM	11.0925	0.0361952	0.439563	0.00620825	0.282375	0.265798	0.0948366	0.113167	0.176248	0.38025	0.00350666	0.0524221	0.04352	-0.165426	0.0954312	-0.465185	0.253238	0.279595	0.135788	0.151872	0.0472994	-0.183979	0.111691	-0.143153	0.0664152	0.00589812
Pt36	Riaz	SKCM	0.911117	-0.0767992	0.309948	-0.110176	0.223776	-0.0490311	0.227017	0.134509	0.186392	0.358488	0.154508	0.187053	-0.10463	-0.261761	0.0983608	-0.485121	-0.0418659	0.273964	0.14395	0.178806	-0.0230819	-0.0942007	0.0641283	-0.146066	0.0213438	-0.360198
Pt37	Riaz	SKCM	11.7148	-0.0557825	0.178899	-0.107431	0.223154	0.0343144	0.00282286	0.0691158	0.0381957	0.157265	0.0475935	-0.0861665	0.0724428	-0.243848	0.0810539	-0.494558	-0.0294301	0.240091	0.137989	0.162359	0.00836341	-0.141344	-0.00607863	-0.166557	0.0344523	-0.166917
Pt4	Riaz	SKCM	0.734901	-0.165478	0.24312	-0.0597018	0.266923	0.0506311	-0.110774	0.0798068	0.0124999	0.172816	-0.187758	0.0256671	0.0142863	-0.220773	0.0789703	-0.488895	-0.0238475	0.201245	0.0988007	0.110152	0.0264207	-0.109176	0.0991057	-0.0908897	0.0526299	-0.195346
Pt44	Riaz	SKCM	11.3037	0.0242129	0.314713	-0.048057	0.242275	0.105081	0.082834	0.0990047	0.0666414	0.303773	-0.10154	0.0401725	-0.0231445	-0.174624	0.0780436	-0.496386	0.129203	0.298583	0.180843	0.172743	0.0384641	-0.199567	0.125954	-0.198091	0.133497	-0.137721
Pt46	Riaz	SKCM	0	-0.0153933	0.427631	-0.0462127	0.258013	0.193365	0.124195	0.066802	0.195854	0.41976	0.158416	0.141618	-0.0884706	-0.189649	0.10098	-0.475212	0.180881	0.280658	0.136267	0.14831	0.0102835	-0.164488	0.0839975	-0.0909543	0.0297806	-0.155828
Pt47	Riaz	SKCM	14.1174	-0.0207759	0.283606	-0.104853	0.225339	-0.0364945	0.104219	0.119822	0.080798	0.277786	-0.0680559	0.0150304	0.0567201	-0.19276	0.0710874	-0.505823	-0.0394186	0.257746	0.139958	0.157392	-0.00135572	-0.105195	0.0953715	0.0401618	0.107239	-0.0588633
Pt48	Riaz	SKCM	8.54603	-0.0999487	0.274598	0.0269107	0.226984	0.0565505	0.148396	0.100867	0.109999	0.269412	-0.058132	0.117865	-0.0737352	-0.236207	0.0609056	-0.49208	0.0378808	0.222256	0.14272	0.114058	-0.00235951	-0.113761	0.0260269	0.104755	0.0529692	-0.273555
Pt49	Riaz	SKCM	18.3295	0.107578	0.395213	0.0335209	0.284345	0.212148	0.244236	0.0955252	0.115589	0.298581	0.0122578	0.101389	0.0418034	-0.171767	0.102625	-0.494263	0.229334	0.291864	0.120082	0.179854	0.0309285	-0.110135	0.101326	-0.0764507	0.0525169	-0.0474209
Pt5	Riaz	SKCM	2.99651	0.00496093	0.374138	-0.0325912	0.246633	0.220928	-0.104979	0.081181	0.0848685	0.19694	-0.167313	0.145837	0.0767353	-0.173892	0.0139279	-0.469373	0.12961	0.29655	0.123637	0.201525	0.0329766	-0.162658	0.0778578	-0.130508	0.0742579	-0.0540268
Pt52	Riaz	SKCM	19.3911	0.0234456	0.197003	-0.0305227	0.211084	6.93e-05	0.0601081	0.0647142	0.0540102	0.242439	-0.0978315	0.00958891	-0.0119615	-0.263812	0.0497514	-0.489603	-0.0429544	0.233088	0.102997	0.0906703	0.0208471	-0.0378297	0.0490514	0.0304	0.0479569	-0.301217
Pt59	Riaz	SKCM	20.1316	0.0927179	0.358635	-0.0304925	0.246276	0.134254	0.061723	0.0571447	0.127427	0.318571	-0.0605444	0.0443328	0.00939229	-0.136308	0.0614021	-0.489426	0.0838454	0.241122	0.10217	0.136365	0.0370367	-0.144736	0.121138	-0.125701	0.0638516	-0.11466
Pt65	Riaz	SKCM	18.594	0.0763338	0.275591	-0.0032094	0.230865	0.0559959	0.00756801	0.0972331	0.0501984	0.20461	-0.119232	-0.0237992	-0.0204274	-0.187628	0.0632365	-0.496386	0.0887919	0.245738	0.0892336	0.141113	0.0183178	-0.0922226	0.0708795	-0.113578	0.0860739	-0.103099
Pt66	Riaz	SKCM	10.3334	-0.0496458	0.106341	-0.140035	0.217501	-0.0793612	-0.0625075	0.013069	0.015735	0.162089	-0.149946	-0.114525	0.0263261	-0.26694	0.0461092	-0.506531	-0.168727	0.264625	0.0890362	0.11271	-0.0387729	-0.00545778	-0.0270894	-0.310067	0.0386363	-0.230794
Pt67	Riaz	SKCM	7.53792	-0.0280405	0.157356	-0.0217412	0.258317	0.0395209	-0.0642853	0.0751756	0.100282	0.134727	0.0309051	-0.0889086	0.000540231	-0.25623	0.0534169	-0.484059	0.0315148	0.256646	0.0951321	0.0610954	0.0850687	-0.240144	-0.0172933	0.052503	0.0108537	-0.255094
Pt72	Riaz	SKCM	21.8322	-0.2039	0.133592	-0.10483	0.208853	-0.154307	-0.0789344	0.0787699	-0.00589178	0.23394	-0.121797	-0.0473201	-0.0178697	-0.254076	0.0366443	-0.451501	-0.179167	0.239497	0.121916	0.117733	-0.00863658	-0.000535923	0.017002	-0.228111	0.0958771	-0.270606
Pt76	Riaz	SKCM	5.58539	-0.0709317	0.141473	-0.246236	0.256518	-0.00372551	-0.252426	0.0475753	-0.0127029	0.15955	-0.16386	0.100446	-0.0572268	-0.26361	0.0536579	-0.470257	-0.167496	0.227668	0.0875183	0.102007	-0.0596297	-0.19583	-0.0390368	-0.198417	0.0425362	-0.359196
Pt77	Riaz	SKCM	6.03436	0.159201	0.412646	0.216301	0.282394	0.191142	-0.000448739	0.0831932	0.104593	0.19663	-0.0967656	0.00768029	0.0247792	-0.112076	0.0996984	-0.476568	0.273573	0.344952	0.187307	0.154884	0.0995472	-0.179123	0.0934163	0.0698922	0.0776995	0.0340322
Pt79	Riaz	SKCM	6.37789	-0.128528	0.139597	-0.0852821	0.256823	-0.0463557	-0.14176	0.0762061	-0.0171344	0.141551	-0.190039	-0.0962363	0.0112868	-0.241101	0.0619917	-0.482879	-0.063219	0.252904	0.101563	0.0763488	-0.00203319	-0.14035	0.0525432	-0.0203751	0.0573157	-0.235925
Pt8	Riaz	SKCM	6.73787	0.000150252	0.263357	-0.0393116	0.260692	0.0708973	0.0076291	0.0661941	0.069992	0.219274	-0.0636767	0.00938322	0.0321782	-0.195463	0.11497	-0.490783	0.0242015	0.242451	0.119407	0.106037	0.0166696	-0.165495	0.0418692	-0.175144	0.0897583	-0.183373
Pt82	Riaz	SKCM	5.24235	-0.126644	0.248642	-0.0769627	0.230198	0.0586642	0.0505453	0.103666	0.120628	0.234321	-0.0727384	-0.0537403	0.00728146	-0.251031	0.0546002	-0.47993	0.053259	0.232233	0.071601	0.118317	-0.00936752	-0.205041	0.0335194	-0.140589	0.0854272	-0.0829276
Pt84	Riaz	SKCM	7.17629	-0.235389	0.0210522	-0.162685	0.211458	-0.129822	-0.0215654	0.0677001	0.033851	0.120386	-0.105542	-0.126471	0.027547	-0.31339	0.0678285	-0.473324	-0.202771	0.233918	0.0978848	0.0594676	-0.0120643	-0.0219531	-0.0242602	-0.240463	0.0279556	-0.264177
Pt85	Riaz	SKCM	13.7055	-0.150709	0.0983278	-0.154201	0.232432	-0.197471	-0.0893666	0.0600799	-0.0355633	0.137767	-0.166375	-0.102119	-0.00735798	-0.305652	0.0185889	-0.46141	-0.251659	0.213492	0.118904	0.0995828	-0.0404011	0.0472793	0.0138156	-0.200654	0.0461654	-0.284408
Pt89	Riaz	SKCM	12.7742	-0.074183	0.171918	-0.121065	0.21025	-0.0658335	-0.0257996	0.0574664	0.0596463	0.206243	0.0990411	-0.0287569	-0.00303211	-0.228089	0.0814966	-0.508182	-0.076547	0.24205	0.103154	0.121673	-0.0194984	-0.193976	0.0568156	-0.0313609	0.0584612	-0.146922
Pt90	Riaz	SKCM	9.04104	0.0360071	0.330762	-0.0552483	0.262177	0.124736	0.113182	0.0959897	0.0619982	0.249484	-0.0974766	0.24438	0.0104973	-0.143394	0.0168446	-0.489131	0.0394507	0.181635	0.0831201	0.092034	-0.0140909	-0.0886696	0.111949	-0.0834142	0.0747647	-0.162434
Pt92	Riaz	SKCM	17.0599	0.164416	0.344051	-0.0352405	0.271342	0.195809	0.0476293	0.0916925	0.0500621	0.188271	-0.122919	-0.00759458	0.0474286	-0.145953	0.0612965	-0.48571	0.13867	0.277856	0.147033	0.187534	0.0271182	-0.194074	0.11198	-0.191749	0.114441	-0.127046
Pt94	Riaz	SKCM	16.077	-0.146054	0.28755	-0.00498959	0.235876	0.10008	-0.0240228	0.115434	0.104099	0.210311	-0.0470637	0.0334435	0.0314197	-0.221065	0.0863959	-0.493496	0.100136	0.285351	0.139978	0.137568	0.0343166	-0.159894	0.042353	-0.131453	0.0772141	-0.213866
Pt98	Riaz	SKCM	2.91141	-0.140592	0.122382	-0.0994404	0.227726	-0.0367041	-0.0957988	0.0781877	0.0708659	0.138783	-0.182925	-0.0805528	0.0433022	-0.274315	0.0722581	-0.48282	-0.0686165	0.218238	0.0988925	0.115062	-0.0136865	-0.217849	-0.0116874	-0.205049	0.0108124	-0.195051
SD0346	Snyder	SKCM	14.2776	-0.132075	-0.0203942	-0.146989	0.228022	-0.051862	-0.17195	0.0782283	-0.0376335	0.0633552	-0.222808	-0.15218	0.0115135	-0.257429	0.0916153	-0.513205	-0.16953	0.203105	0.0573363	0.0982696	-0.0117228	-0.211884	-0.00284358	-0.217011	0.119605	-0.245059
SD1494	Snyder	SKCM	16.3909	0.167724	0.420571	-0.0265224	0.27639	0.311253	0.18127	0.0395597	0.0727269	0.229628	-0.0756823	0.0559746	0.0683216	-0.10305	0.11278	-0.513265	0.253179	0.271536	0.114864	0.138952	0.02418	-0.0744427	0.140103	-0.180804	0.0859987	-0.0695638
SD2051	Snyder	SKCM	2.46042	-0.00484991	0.289063	0.00161641	0.260007	0.143225	0.027105	0.0608679	0.0377765	0.233124	-0.138314	-0.0488693	0.0186264	-0.187739	0.0939834	-0.513385	0.0767354	0.251747	0.071378	0.0811663	0.0568409	-0.208943	0.0330714	-0.199774	0.0587954	-0.0561057
SD2056	Snyder	SKCM	9.66266	0.115071	0.397081	0.0607767	0.280091	0.280806	0.023795	0.0480704	0.108232	0.264682	-0.166724	0.0200868	0.104039	-0.133224	0.0937098	-0.515119	0.186316	0.229122	0.0862542	0.173502	0.0387312	-0.0853264	0.115385	-0.163213	0.0327786	-0.0894221
SD5038	Snyder	SKCM	9.30489	-0.0184648	0.156333	-0.102395	0.234784	0.0581352	0.0178513	0.0387847	0.000839744	0.182905	-0.137456	-0.0178737	-0.0234959	-0.213471	0.0748506	-0.49879	-0.115453	0.24049	0.0697761	0.106497	-0.0802086	-0.0906407	0.0759633	-0.213606	0.103345	-0.176751
SD5118	Snyder	SKCM	0	0.219324	0.3281	0.157781	0.256347	0.134064	0.013259	0.0479429	0.0397178	0.188456	-0.161695	-0.00561727	0.0519865	-0.17905	0.11741	-0.517931	0.167031	0.227464	0.0962829	0.10831	0.0547597	0.0370139	0.0313056	-0.196332	0.0178421	0.0126208
SD6336	Snyder	SKCM	10.0726	0.020312	0.297132	-0.128876	0.262147	0.233217	-0.0638702	0.0348663	-0.0122369	0.238435	-0.107399	-0.107076	0.0599194	-0.129829	0.114962	-0.528398	0.114353	0.222919	0.0847109	0.0986214	0.0277122	-0.100791	0.0877916	-0.0589303	0.0688392	-0.26061
SD6494	Snyder	SKCM	14.7484	-0.141446	0.00533217	-0.170249	0.211761	-0.16021	-0.146705	0.0386774	-0.0781441	0.0537065	-0.203158	-0.168506	0.0500746	-0.287861	0.0741572	-0.506506	-0.174192	0.243079	0.0743077	0.0789879	-0.01846	-0.200966	-0.0462933	-0.20719	0.0795246	-0.179981
SD7357	Snyder	SKCM	18.7593	0.093332	0.3625	-0.0616314	0.248341	0.23425	0.109843	0.0620394	0.0420485	0.267466	-0.241163	0.00826133	0.0267736	-0.126643	0.0715284	-0.503934	0.125762	0.241081	0.0576888	0.114013	0.0522184	-0.116315	0.0813391	-0.122454	0.0688121	-0.0659152
TCGA.05.4244	LUAD	LUAD	16.3356	0.233728	0.352898	0.0468531	0.361271	0.113761	0.206666	0.255919	0.249261	0.428155	0.0548792	0.193175	0.249495	0.00476903	0.255858	0.149676	0.0881431	0.397761	0.318084	0.310435	0.181719	-0.102834	0.1831	0.162864	0.1862	-0.00527694
TCGA.05.4249	LUAD	LUAD	11.6789	0.289669	0.363295	0.123343	0.368847	0.0703414	0.210404	0.235861	0.28034	0.409783	0.210603	0.163525	0.210191	0.0863157	0.270791	0.141666	0.124143	0.408727	0.347252	0.280593	0.276137	-0.0816443	0.152628	0.267687	0.143961	0.0681131
TCGA.05.4250	LUAD	LUAD	12.2178	0.236118	0.383542	0.052832	0.380134	0.128241	0.144339	0.243454	0.242478	0.425141	0.0782964	0.177907	0.310777	0.107864	0.247723	0.129704	0.193111	0.401595	0.30173	0.296793	0.216302	-0.0218683	0.206674	0.195946	0.212952	-0.00960673
TCGA.05.4382	LUAD	LUAD	24.113	0.159926	0.416783	0.109544	0.349249	0.0640746	0.182873	0.228251	0.254745	0.512885	0.0583943	0.208181	0.193442	0.146945	0.258221	0.133601	0.108465	0.389282	0.310566	0.305961	0.194884	-0.0675698	0.154763	0.228576	0.198534	0.125808
TCGA.05.4384	LUAD	LUAD	13.9185	0.293604	0.33969	0.0554507	0.364396	0.0910103	0.138311	0.226435	0.275913	0.444297	0.147979	0.180955	0.222098	0.0106787	0.262843	0.120125	0.0765109	0.418146	0.346991	0.33027	0.215893	-0.0538887	0.149435	0.264746	0.138075	-0.0196735
TCGA.05.4389	LUAD	LUAD	17.7131	0.299295	0.408336	0.101939	0.381854	0.171561	0.289287	0.228885	0.303279	0.417162	0.201517	0.143431	0.201639	0.139869	0.250124	0.171703	0.232525	0.400591	0.285176	0.260375	0.20106	-0.078676	0.153091	0.249313	0.228388	0.136307
TCGA.05.4390	LUAD	LUAD	13.5367	0.196007	0.280251	0.0680788	0.372905	0.0664072	0.10705	0.186594	0.232182	0.380672	0.077329	0.183795	0.234218	0.102778	0.236317	0.0879219	0.0486107	0.381413	0.274385	0.276533	0.218555	-0.0827369	0.137359	0.174898	0.223516	-0.00955261
TCGA.05.4395	LUAD	LUAD	12.8738	0.227144	0.349732	0.0645756	0.360613	0.155217	0.139351	0.21572	0.221492	0.32673	0.0447031	0.142757	0.317196	0.0502732	0.226195	0.0871101	0.102228	0.384889	0.31432	0.223719	0.164658	-0.0398796	0.134807	0.216404	0.195306	0.0242739
TCGA.05.4397	LUAD	LUAD	21.238	0.308035	0.303595	0.0392892	0.348662	0.0664947	0.162166	0.19581	0.243181	0.366671	0.0469278	0.156611	0.209672	0.0660694	0.213945	0.0761774	0.0349194	0.403803	0.284985	0.258722	0.197609	-0.0575678	0.154535	0.0969451	0.261301	0.0207018
TCGA.05.4398	LUAD	LUAD	20.5687	0.267361	0.406028	0.131207	0.345958	0.0756816	0.202466	0.209496	0.275844	0.431403	0.0460727	0.168946	0.189941	0.104054	0.256732	0.0947955	0.115555	0.38993	0.304975	0.274143	0.218562	0.00260601	0.191091	0.254851	0.179942	0.0752573
TCGA.05.4402	LUAD	LUAD	15.6666	0.291499	0.346221	0.110217	0.322648	0.032669	0.125174	0.206545	0.262921	0.446953	0.0997261	0.129418	0.253527	0.0438959	0.247587	0.0491161	0.0748577	0.38628	0.290027	0.239486	0.215539	-0.0822695	0.154518	0.181039	0.180173	0.0258435
TCGA.05.4403	LUAD	LUAD	13.5092	0.282122	0.390542	0.0749947	0.374612	0.0810771	0.225073	0.259768	0.320737	0.474507	0.139203	0.176453	0.295724	0.0468643	0.240396	0.161366	0.17552	0.395367	0.278288	0.260971	0.200884	-0.0607978	0.159917	0.169146	0.161098	-0.00695474
TCGA.05.4405	LUAD	LUAD	11.7929	0.275173	0.342761	0.0925379	0.367396	0.0747216	0.110764	0.244705	0.250808	0.420734	0.110706	0.161974	0.174916	-0.0112267	0.261035	0.0442992	0.0632413	0.38219	0.311807	0.264708	0.245418	-0.0406438	0.177081	0.144957	0.15688	-0.041106
TCGA.05.4410	LUAD	LUAD	9.1755	0.306753	0.404842	0.177033	0.363921	0.138071	0.128581	0.212237	0.209303	0.401787	0.0939311	0.145028	0.223103	0.043689	0.263063	0.0458147	0.194623	0.393227	0.338584	0.318638	0.259828	-0.0489417	0.167381	0.202231	0.194055	0.0546366
TCGA.05.4415	LUAD	LUAD	14.1694	0.301813	0.280459	0.0634818	0.33495	0.0818828	0.10397	0.226405	0.182456	0.316814	0.0505964	0.163806	0.251016	0.0579955	0.262982	0.0465724	0.0962889	0.426414	0.324243	0.28371	0.132966	-0.0990124	0.172206	0.00490414	0.267537	0.0243822
TCGA.05.4417	LUAD	LUAD	13.9121	0.288073	0.421165	0.136408	0.372597	0.144384	0.320874	0.216992	0.286056	0.443251	0.155316	0.20081	0.243908	0.12619	0.278979	0.224635	0.247367	0.406866	0.321684	0.308662	0.260234	0.0168041	0.223048	0.173711	0.19505	0.192054
TCGA.05.4418	LUAD	LUAD	13.5644	0.296592	0.389592	0.12886	0.368551	0.108968	0.132419	0.227197	0.258427	0.40086	0.0878631	0.165628	0.302768	0.077258	0.229916	0.0687085	0.192426	0.401911	0.289941	0.226219	0.171016	-0.0600038	0.170436	0.222154	0.175529	0.146428
TCGA.05.4420	LUAD	LUAD	16.135	0.149428	0.251298	0.0549023	0.349113	0.0119253	0.0534749	0.210962	0.186698	0.33655	0.0444384	0.194111	0.253876	0.0196028	0.213552	0.0617267	0.0115441	0.358003	0.271502	0.276724	0.197587	-0.0737906	0.0902041	0.0885714	0.226699	-0.0704404
TCGA.05.4422	LUAD	LUAD	11.3349	0.172842	0.398284	0.163075	0.369618	0.161376	0.0679882	0.230431	0.238003	0.360055	0.049022	0.0885015	0.258644	0.0423776	0.230143	0.00538518	0.212707	0.421695	0.350404	0.279688	0.199315	-0.0504959	0.183152	0.254585	0.173588	0.0690873
TCGA.05.4424	LUAD	LUAD	22.1088	0.320692	0.379054	0.0744996	0.347574	0.0726442	0.135014	0.231553	0.278957	0.468033	0.132751	0.208233	0.269539	0.00509977	0.266093	0.122452	0.147776	0.401084	0.327466	0.307495	0.226933	-0.0437124	0.143448	0.156712	0.219787	0.0609148
TCGA.05.4426	LUAD	LUAD	8.37957	0.228752	0.329556	0.0519222	0.342246	0.043646	0.0993152	0.223359	0.24119	0.420112	0.0701045	0.180762	0.276279	-0.0261456	0.283288	0.131599	0.0861098	0.400176	0.338261	0.237426	0.178023	-0.101324	0.151944	0.184976	0.174349	0.0400236
TCGA.05.4427	LUAD	LUAD	20.5896	0.281692	0.346859	0.0735168	0.352368	0.0547343	0.146479	0.216937	0.245565	0.423502	0.0292931	0.139423	0.262163	0.0239028	0.279867	0.167428	0.0971922	0.426716	0.322619	0.299652	0.211414	-0.0810245	0.159493	0.229856	0.18921	0.0386705
TCGA.05.4430	LUAD	LUAD	12.0582	0.32134	0.391239	0.0897321	0.371258	0.0926739	0.242279	0.225677	0.306403	0.454807	0.163158	0.190924	0.281157	0.0821956	0.272187	0.158498	0.129625	0.373208	0.282696	0.272463	0.235254	-0.0186298	0.167146	0.158527	0.16345	0.0645951
TCGA.05.4432	LUAD	LUAD	18.9854	0.263937	0.352173	0.127683	0.353382	0.110327	0.101275	0.227219	0.249474	0.408598	0.104342	0.163018	0.252523	0.0893525	0.26289	0.0768809	0.128138	0.386595	0.308747	0.302021	0.224862	-0.0570127	0.149058	0.245516	0.180794	0.0644869
TCGA.05.4433	LUAD	LUAD	11.8086	0.318565	0.409172	0.0896854	0.354162	0.0929471	0.153707	0.254141	0.283575	0.486413	0.121281	0.178407	0.32423	0.0351746	0.254863	0.0961485	0.166231	0.422806	0.345532	0.265681	0.183661	-0.0711894	0.161836	0.235822	0.190908	0.0264929
TCGA.05.4434	LUAD	LUAD	5.77265	0.306613	0.443948	0.135876	0.359352	0.113606	0.237451	0.226375	0.289942	0.453418	0.1399	0.199461	0.320518	0.0772789	0.258611	0.172191	0.19371	0.407282	0.327478	0.283338	0.219294	0.00288596	0.192536	0.130649	0.217632	0.0929553
TCGA.05.5420	LUAD	LUAD	6.5636	0.366875	0.407361	0.0837253	0.20917	0.130523	0.303001	0.129552	0.0693584	0.312828	0.00387717	0.147608	0.076371	-0.0298155	0.124665	0.264091	0.309259	0.270161	0.069855	0.191999	-0.0165825	-0.258557	0.0645783	-0.203309	0.100725	-0.392902
TCGA.05.5423	LUAD	LUAD	16.9087	0.283941	0.431388	0.109703	0.373607	0.112546	0.317867	0.256676	0.319889	0.493858	0.154207	0.187915	0.21349	0.0365759	0.229288	0.118772	0.211019	0.396988	0.293844	0.246178	0.239312	-0.0382231	0.212301	0.089967	0.145569	0.11428
TCGA.05.5428	LUAD	LUAD	12.3688	0.0727369	0.336782	0.0368317	0.359039	0.0740279	0.117723	0.21112	0.288934	0.439243	0.162558	0.132119	0.160799	-0.05239	0.19644	0.0598865	0.0719754	0.408195	0.246883	0.187246	0.18497	-0.0430674	0.137697	0.15907	0.213714	-0.0603195
TCGA.05.5429	LUAD	LUAD	11.855	0.100299	0.26043	0.0352137	0.362989	0.0115125	0.0872087	0.258042	0.218844	0.290024	0.113278	0.123944	0.310762	-0.0160153	0.21451	-0.0133412	0.0510625	0.363109	0.258793	0.191969	0.111394	-0.103939	0.153286	0.064349	0.214041	-0.0897621
TCGA.05.5715	LUAD	LUAD	12.72	0.204912	0.351129	0.0863455	0.350198	0.0166441	0.133365	0.190901	0.304681	0.43999	0.159063	0.139943	0.147397	0.0286262	0.256277	0.187778	0.100594	0.374287	0.279866	0.242669	0.247032	-0.0774408	0.149413	0.233563	0.172934	-0.0786129
TCGA.18.3406	LUSC	LUSC	14.9131	0.0655114	0.230067	-0.0306669	0.226597	0.0251016	-0.0494276	0.113138	0.0923105	0.274808	-0.0536201	0.0265136	0.028913	-0.109271	0.120181	-0.0504639	0.0582495	0.277029	0.138911	0.143549	0.0062956	0.339758	0.0289307	-0.135557	0.0942241	0
TCGA.18.3407	LUSC	LUSC	10.0301	0.154511	0.129712	-0.0746197	0.203139	-0.0434856	-0.0448792	0.0821887	0.0205756	0.225273	-0.0310431	0.0731712	0.0175082	-0.0754836	0.14527	-0.0186874	-0.048326	0.246297	0.164856	0.163258	0.0185323	0.0178876	0.0187512	-0.0720036	0.0773741	0
TCGA.18.3408	LUSC	LUSC	5.6633	0.0926804	0.150894	-0.0456136	0.185315	-0.028805	0.0722472	0.115114	0.0871848	0.242321	0.0231981	-0.00215925	0.0130434	-0.102103	0.130166	-0.106926	0.021214	0.284788	0.171394	0.115675	0.057852	0.307235	0.0220671	-0.0190606	0.0999774	0
TCGA.18.3409	LUSC	LUSC	21.4697	-0.0131274	0.176479	-0.110278	0.199596	-0.0883748	0.0395102	0.0805346	0.12508	0.322526	-0.00226782	-0.015479	0.0445087	-0.0952763	0.168575	-0.0642194	0.000214883	0.258687	0.156653	0.204493	0.0532937	0.159442	0.0351567	-0.0181009	0.0588357	0
TCGA.18.3410	LUSC	LUSC	17.6044	0.0931255	0.229597	-0.0745395	0.213875	0.0412709	-0.0916382	0.083321	0.0301029	0.246345	-0.0901475	-0.0222068	0.0427288	0.0329896	0.171882	-0.008344	0.0709307	0.282898	0.151901	0.213211	0.0626061	0.0690179	0.0410445	-0.158109	0.0880628	0
TCGA.18.3411	LUSC	LUSC	12.6458	0.0242607	0.166074	-0.0847313	0.20294	-0.0360535	-0.0702312	0.0951923	0.0909641	0.226131	-0.0773851	0.0326922	0.0188483	-0.0597907	0.123335	-0.0871988	-0.0408917	0.229182	0.109512	0.153042	0.033004	0.154217	0.0264705	-0.218357	0.102584	0
TCGA.18.3412	LUSC	LUSC	14.6247	0.120191	0.113869	-0.118042	0.190884	-0.0584882	-0.0391587	0.0823073	0.0713962	0.222524	-0.0886252	0.00898969	0.00400487	-0.0925777	0.127662	-0.0861858	-0.0552778	0.235997	0.108914	0.109335	0.00849414	0.0279644	-0.0118375	-0.213452	0.0756821	0
TCGA.18.3414	LUSC	LUSC	15.6888	0.0979067	0.141912	-0.127962	0.190576	-0.0182038	-0.108781	0.0963725	0.0246989	0.206784	-0.0369958	0.0567265	0.0864607	-0.110883	0.128709	-0.120628	-0.0605581	0.238013	0.144036	0.179031	-0.00664515	0.156883	-0.0163412	-0.220223	0.0320229	0
TCGA.18.3415	LUSC	LUSC	10.7383	0.0543199	0.182821	-0.0621855	0.21366	0.0534187	-0.0846228	0.0913342	0.0235484	0.22552	-0.0522779	0.0632847	0.0281544	0.000935547	0.148882	-0.0986084	0.0312548	0.243886	0.113639	0.101962	0.012972	0.394354	0.0507963	-0.162321	0.089776	0
TCGA.18.3416	LUSC	LUSC	0	0.177224	0.258356	-0.061783	0.223839	0.114927	-0.0522785	0.0538577	0.0831588	0.214031	-0.130698	0.0140999	0.0108374	0.0591922	0.149584	-0.0886916	0.146936	0.281998	0.168049	0.216377	0.0445175	0.338052	-0.0021465	-0.210733	0.0953682	0
TCGA.18.3417	LUSC	LUSC	11.4824	0.0363512	0.143755	-0.0790999	0.193363	-0.0253964	0.00893314	0.0732305	0.0945726	0.252297	-0.0494325	-0.0407896	0.0143266	-0.0782159	0.176782	-0.0337759	-0.0081584	0.200993	0.0790282	0.154308	0.0318664	0.239203	0.0548494	-0.209133	0.0864038	0
TCGA.18.3419	LUSC	LUSC	17.9649	0.158592	0.175403	-0.0784027	0.193556	0.0033771	-0.050407	0.0800548	0.0390434	0.180772	-0.192479	0.0379469	0.0109355	-0.0178955	0.12096	-0.0883717	0.0183098	0.24702	0.129401	0.142262	0.0125145	0.45764	-0.0251323	-0.214518	0.0903751	0
TCGA.18.3421	LUSC	LUSC	14.3926	0.109622	0.174177	-0.0865324	0.219764	0.0638653	-0.00714901	0.0803466	0.034991	0.227896	-0.0269049	0.0189077	-0.00440249	-0.0562084	0.105193	-0.0861858	0.048153	0.252819	0.080404	0.100314	0.00632943	0.465584	0.0132197	-0.0795745	0.102674	0
TCGA.18.4083	LUSC	LUSC	9.15934	0.0612516	0.110943	-0.112651	0.207785	-0.0226755	-0.0994498	0.042768	0.0341436	0.189468	-0.0376751	-0.0963043	0.0844393	-0.0719782	0.142655	-0.117376	-0.0469888	0.248993	0.164811	0.20817	0.030384	0.110978	0.0136433	-0.202255	0.111255	0
TCGA.18.4086	LUSC	LUSC	4.38447	0.115015	0.161767	-0.0454677	0.201287	-0.0191609	-0.0309468	0.0733098	0.0820687	0.225528	-0.0492462	0.00576269	0.0262237	-0.0638307	0.147907	-0.115776	-0.0314444	0.250701	0.165713	0.159848	0.0406157	0.330214	0.0363764	-0.26165	0.0875882	0
TCGA.18.5592	LUSC	LUSC	8.00621	0.066386	0.0760501	-0.111341	0.167916	0.00514003	-0.129322	0.0735031	0.0594501	0.142458	-0.0843661	-0.037901	0.0284752	-0.0678725	0.147317	-0.106926	-0.0434958	0.223908	0.155579	0.142477	0.0350784	0.0987151	0.00340301	-0.241603	0.0662884	0
TCGA.18.5595	LUSC	LUSC	15.6812	0.0993988	0.0138161	-0.15655	0.156642	-0.0577097	-0.100301	0.0891539	0.022194	0.131917	-0.131099	-0.0529865	0.0362672	-0.109501	0.116804	-0.0924238	-0.0961096	0.271123	0.184975	0.13477	0.036275	-0.104687	-0.0127253	-0.0978087	0.101837	0
TCGA.21.1070	LUSC	LUSC	3.69478	0.225766	0.251259	-0.0188026	0.201835	0.0373267	-0.00617658	0.0822611	0.0756364	0.23819	-0.105921	0.031107	0.0308946	-0.037463	0.151138	-0.100155	0.103336	0.280435	0.151133	0.147094	0.047601	0.177463	0.073232	-0.145847	0.0762601	0
TCGA.21.1071	LUSC	LUSC	10.3397	0.180268	0.13729	-0.112349	0.174531	-0.0584684	-0.0798816	0.0970396	0.0429725	0.243562	-0.0562464	0.0387744	-0.0119272	-0.0897675	0.15761	-0.13641	-0.06509	0.252728	0.181602	0.16809	0.031275	0.209293	0.0093239	-0.178849	0.0971476	0
TCGA.21.1076	LUSC	LUSC	13.3836	0.205535	0.306496	-0.0481164	0.206759	-0.0178696	0.0933423	0.0811073	0.115343	0.356479	-0.0627611	0.0481897	0.0362896	-0.0496278	0.147466	-0.00615803	0.0724967	0.254323	0.173932	0.17727	0.0238007	-0.00322563	0.0218444	-0.139129	0.0444393	0
TCGA.21.1077	LUSC	LUSC	4.96378	0.114878	0.138527	-0.0854994	0.203765	-0.0326544	-0.0620275	0.12004	0.0803292	0.260501	-0.0662729	-0.0266535	0.0415983	-0.116405	0.156859	-0.12564	-0.0985821	0.21037	0.14571	0.162078	0.0420741	0.190206	0.0335266	-0.183808	0.0519443	0
TCGA.21.1078	LUSC	LUSC	8.09276	0.0212911	0.0127585	-0.168378	0.195989	-0.0843004	-0.0830422	0.0962835	0.0244486	0.0473634	-0.0801723	-0.115789	0.113025	-0.114058	0.121939	-0.104313	-0.115432	0.276705	0.161277	0.144557	0.0061888	-0.0290307	-0.0829305	-0.11599	-0.00455828	0
TCGA.21.1081	LUSC	LUSC	10.715	-0.0140307	0.0530559	-0.156141	0.157181	-0.127178	-0.067814	0.0776225	0.0333108	0.160869	-0.135704	0.0111623	0.0167302	-0.112222	0.159787	-0.121961	-0.135241	0.219024	0.127371	0.200891	0.0152903	0.0429463	0.0265091	-0.253652	0.0691031	0
TCGA.21.5782	LUSC	LUSC	13.3259	0.0555039	0.111883	-0.0914041	0.178167	-0.0181274	-0.0650816	0.108089	0.0186357	0.175826	-0.0760479	-0.0814364	0.0727582	-0.052069	0.161122	-0.100848	-0.0256161	0.204462	0.138359	0.140663	0.0751599	0.118016	-0.003424	-0.154004	0.0530864	0
TCGA.21.5784	LUSC	LUSC	17.8515	0.110108	0.202485	-0.0493635	0.210102	-0.00604085	-0.0372264	0.0995914	0.116581	0.216648	-0.0263293	0.0533907	0.141791	-0.0662836	0.143713	-0.012396	0.026272	0.193101	0.0841365	0.10064	0.0398123	0.160082	0.0103188	-0.01037	0.016278	0
TCGA.21.5786	LUSC	LUSC	4.21796	0.104452	0.0979736	-0.0865336	0.201658	-0.0357773	-0.113873	0.101437	0.0547228	0.200619	-0.118149	-0.0529186	0.028261	-0.0779068	0.136633	-0.0820804	-0.0742504	0.207145	0.148539	0.158761	0.0467911	0.107992	-0.0184756	-0.26954	0.0796692	0
TCGA.21.5787	LUSC	LUSC	12.1698	0.106121	0.250243	-0.0536047	0.242868	0.115752	-0.0579889	0.0819036	-0.00582114	0.214853	-0.0561825	-0.00407638	0.107707	0.0821524	0.137248	0.0543559	0.158304	0.238423	0.106143	0.157018	0.074579	-0.0888516	0.0067147	0.187807	0.109962	0
TCGA.22.0944	LUSC	LUSC	11.6014	0.196249	0.0504032	-0.101514	0.168682	-0.0887248	-0.0549711	0.0558123	0.00389983	0.130734	-0.109763	-0.0345061	0.0768491	-0.115346	0.135227	-0.114017	-0.128689	0.244445	0.129652	0.0955327	0.0393338	0.498694	0.0469046	-0.1459	0.0531187	0
TCGA.22.1002	LUSC	LUSC	10.2255	0.186084	0.184943	-0.0773491	0.216192	-0.052226	-0.0137796	0.11414	0.0931335	0.240286	-0.0306643	0.0733667	0.0520821	-0.0881692	0.17287	0.0126093	-0.0205863	0.248959	0.155735	0.192728	0.0238657	0.144087	0.0628696	0.0757891	0.069475	0
TCGA.22.1011	LUSC	LUSC	9.71709	0.0838172	0.237981	0.0694894	0.207653	-0.0187696	0.00696546	0.0820129	0.0516761	0.203978	-0.0818218	-0.0349227	0.0238705	-0.0498725	0.151727	-0.0653924	0.0753634	0.257164	0.192151	0.18729	0.056946	0.0334026	0.015316	-0.272846	0.05895	0
TCGA.22.1012	LUSC	LUSC	15.7488	0.0885075	0.124184	-0.0585255	0.153609	-0.0246988	-0.0405826	0.033698	0.0203874	0.214675	-0.0966485	-0.0208354	0.147536	-0.108031	0.122127	-0.0631531	-0.0381288	0.233879	0.0855126	0.124674	0.0414396	-0.0533962	0.0272777	-0.177996	0.0691032	0
TCGA.22.1016	LUSC	LUSC	16.6964	0.183169	0.217327	-0.104222	0.199502	-0.0441805	-0.0224026	0.130701	0.111981	0.288575	-0.016581	0.12492	0.0839255	-0.100949	0.174159	0.0874653	-0.0652786	0.257488	0.147082	0.203635	0.0325548	0.0621401	0.0290754	0.00717104	0.0577952	0
TCGA.22.4591	LUSC	LUSC	17.369	0.0969779	0.0772161	-0.105504	0.157903	-0.104401	-0.0536186	0.0850034	0.034411	0.188078	-0.090272	-0.0131537	0.109141	-0.113234	0.095143	-0.0999947	-0.0589844	0.258376	0.12114	0.176028	0.0372114	0.356179	-0.0792551	-0.11327	0.0664224	0
TCGA.22.4593	LUSC	LUSC	12.6366	0.014051	0.0763802	-0.150454	0.169869	-0.0611083	-0.0860193	0.059518	0.027112	0.214578	-0.0679706	0.00789155	0.102927	-0.0946554	0.152928	-0.131131	-0.0518973	0.241041	0.168059	0.213648	0.0302756	0.255572	0.0292894	-0.318965	0.0945564	0
TCGA.22.4595	LUSC	LUSC	15.6763	0.100062	0.179426	-0.118747	0.172576	-0.025488	-0.0759018	0.0879004	0.0632466	0.230049	-0.0893437	0.0457151	0.0134584	-0.0407029	0.160789	-0.154164	-0.0300103	0.218771	0.153685	0.192434	0.0286444	-0.0634197	-0.013408	-0.129852	0.0737059	0
TCGA.22.4599	LUSC	LUSC	17.9251	0.0755301	0.258787	-0.0722624	0.200391	0.0679308	0.0309797	0.105585	0.0389896	0.297231	-0.0796032	0.0162398	0.0373371	0.0137718	0.122086	-0.0127692	0.128463	0.24204	0.165097	0.172294	0.00167335	0.404964	0.0156282	-0.185834	0.104339	0
TCGA.22.4601	LUSC	LUSC	13.5224	0.135911	0.0772097	-0.117925	0.188758	-0.0236638	0.00812765	0.0842317	0.035089	0.167636	-0.0971434	-0.0502594	0.051213	-0.0940386	0.146515	-0.187967	-0.0727643	0.246913	0.137846	0.147486	0.0500751	0.0413468	-0.00137405	0.0161815	0.0380179	0
TCGA.22.4604	LUSC	LUSC	15.2296	0.137946	0.218408	-0.0967386	0.213302	0.0112803	0.0287455	0.0669953	0.0995095	0.303325	-0.0954177	-0.014737	0.0912808	-0.0386532	0.162609	-0.106019	0.0367839	0.241816	0.12323	0.171099	0.0492723	0.221769	0.0270176	-0.294919	0.0764881	0
TCGA.22.4607	LUSC	LUSC	11.3323	0.0538115	0.142121	-0.0898283	0.208559	-0.073503	0.0319302	0.113619	-0.00460235	0.191018	-0.0392126	0.0228466	0.0306956	-0.131804	0.131544	-0.0409736	-0.0672232	0.205313	0.0983033	0.142174	0.00443259	-0.0236458	0.0541853	0.130225	0.100215	0
TCGA.22.4613	LUSC	LUSC	19.3509	0.102941	0.194811	-0.0326308	0.18963	-0.00151848	-0.0102721	0.0948246	0.0374205	0.256753	-0.0677622	-0.0357066	0.107505	-0.0454467	0.119794	-0.0700309	0.0228501	0.269252	0.112628	0.157653	0.0329328	0.158696	-0.0105467	-0.257064	0.0891927	0
TCGA.22.5471	LUSC	LUSC	10.0834	0.220276	0.209211	-0.0859745	0.220043	0.0743461	-0.011162	0.0678304	0.0291096	0.206828	-0.101318	-0.0749524	0.0442761	0.0155264	0.173513	-0.0559021	0.11306	0.235132	0.0979381	0.146618	0.0203415	0.101807	0.0399155	-0.235631	0.0770041	0
TCGA.22.5472	LUSC	LUSC	14.9866	0.16256	0.15484	-0.137119	0.183951	-0.0815413	0.0161489	0.103725	0.0692002	0.221287	-0.0794462	0.0130675	0.102747	-0.0926586	0.154308	-0.00199936	-0.0828538	0.231229	0.157212	0.138643	0.0481507	0.129798	-0.00957788	-8e-05	0.0337476	0
TCGA.22.5473	LUSC	LUSC	17.111	0.0780808	0.090507	-0.121632	0.191052	-0.0169334	-0.0967919	0.0484343	0.0735659	0.22098	-0.0845696	-0.0248307	0.0308118	-0.0787034	0.140895	-0.113537	-0.0567347	0.223818	0.136821	0.139612	0.0242661	0.328668	-0.034013	-0.0992482	0.0667747	0
TCGA.22.5474	LUSC	LUSC	8.9188	0.198948	0.248336	-0.0321036	0.212049	0.0544154	-0.0287347	0.0971279	0.0948714	0.261026	-0.0460701	-0.000693377	0.0353165	0.0125868	0.155159	-0.0645927	0.0658555	0.238304	0.157555	0.172106	0.0785769	0.0224728	0.00207047	-0.175171	0.0679471	0
TCGA.22.5477	LUSC	LUSC	4.7311	0.104322	0.081178	-0.099453	0.185156	-0.0283559	-0.0939706	0.0595921	0.0760708	0.19626	-0.0816958	-0.0498189	0.0854717	-0.0579087	0.157823	-0.109272	-0.0410117	0.240558	0.186862	0.222667	0.0728188	0.102074	-0.0412444	-0.1676	0.0664235	0
TCGA.22.5478	LUSC	LUSC	7.63142	0.0952392	0.12536	-0.0485283	0.14843	-0.0907508	-0.0769262	0.0721146	0.0833798	0.204146	-0.0852626	-0.00905593	0.0516856	-0.0752636	0.148231	-0.0877852	-0.0919396	0.197346	0.102025	0.183944	0.081347	0.0797878	-0.0102753	-0.118655	0.0650423	0
TCGA.22.5480	LUSC	LUSC	14.3301	0.212789	0.224672	-0.0434099	0.207606	-0.0241152	-0.0445777	0.0726466	0.013025	0.209545	-0.0965331	-0.0457164	0.0828417	-0.0387837	0.202509	-0.113324	0.0986351	0.266669	0.176056	0.181331	0.0713639	-0.00290574	0.0260121	-0.103247	0.0558867	0
TCGA.22.5482	LUSC	LUSC	9.68144	0.0113953	0.0563131	-0.138028	0.183405	-0.0900054	-0.0636044	0.0856909	0.0852715	0.181599	-0.0794252	-0.0386857	0.022647	-0.116429	0.153865	-0.115883	-0.0971814	0.236939	0.115201	0.140256	0.012714	0.267621	-0.00107351	-0.300411	0.0547667	0
TCGA.22.5485	LUSC	LUSC	8.92647	0.123267	0.0889225	-0.141526	0.147709	-0.0526986	-0.00892332	0.0566359	0.11094	0.196751	-0.000497048	-0.0125022	0.0333007	-0.0934744	0.138737	-0.0931169	-0.0891198	0.217884	0.097479	0.111856	0.0764987	0.289267	-0.00434744	-0.0577149	0.0764013	0
TCGA.22.5489	LUSC	LUSC	12.6133	0.217931	0.262125	0.011229	0.213636	0.000500801	0.0111026	0.0692715	0.0433229	0.282335	-0.0651678	-0.024278	0.0142699	-0.00497736	0.202271	-0.0147953	0.0968226	0.238481	0.1692	0.199324	0.0497996	0.0754159	0.0425095	-0.11327	0.0863491	0
TCGA.22.5491	LUSC	LUSC	11.889	0.122611	0.0788474	-0.108093	0.16826	-0.0760807	-0.0644916	0.0684417	0.0165785	0.161548	-0.0870016	-0.0445225	0.0642097	-0.106014	0.104083	-0.116043	-0.0608894	0.214237	0.0875785	0.0989953	0.019561	0.338692	-0.0306672	-0.149046	0.0602211	0
TCGA.22.5492	LUSC	LUSC	18.0104	0.185033	0.236246	-0.057161	0.207115	-0.00772207	0.133109	0.085407	0.129352	0.235807	-0.0197271	0.032151	0.0321493	-0.00918904	0.125128	-0.0572883	0.0418855	0.247873	0.125459	0.136142	0.100785	0.0037588	0.00602677	-0.0745095	0.0678378	0
TCGA.33.4532	LUSC	LUSC	18.3017	0.024826	0.0327689	-0.105874	0.155034	-0.0848535	-0.0834204	0.0735742	0.036669	0.127811	-0.12851	-0.0347538	0.0759049	-0.101891	0.108311	-0.12628	-0.105995	0.218256	0.127363	0.164781	0.0615331	-0.0736031	-0.0947896	-0.0474248	0.0762739	0
TCGA.33.4533	LUSC	LUSC	17.3118	0.0858514	0.0526701	-0.129704	0.204754	-0.0610957	-0.0882716	0.154265	0.0777732	0.203717	-0.0409431	-0.00777625	0.0381532	-0.139195	0.156021	-0.102554	-0.103611	0.223274	0.106326	0.194038	0.0549515	0.306755	0.03022	-0.318165	0.106216	0
TCGA.33.4547	LUSC	LUSC	11.3413	0.0633454	0.135042	-0.0656581	0.172102	-0.0831709	-0.063817	0.084094	0.0500309	0.193161	-0.019077	-0.0182288	0.0903717	-0.0987859	0.138334	-0.101114	-0.0530736	0.253286	0.159591	0.153891	0.0579099	0.238777	0.00619795	-0.112791	0.077928	0
TCGA.33.4582	LUSC	LUSC	11.617	0.0788204	0.0409777	-0.120513	0.180113	-0.0639403	-0.136649	0.0854163	0.0299763	0.142268	-0.0912552	-0.0963266	0.0223325	-0.104291	0.122013	-0.168986	-0.0840178	0.233194	0.0927445	0.106944	0.0503847	0.0430529	-0.0431152	-0.19879	0.0517319	0
TCGA.33.4586	LUSC	LUSC	15.7078	0.0283615	0.0604163	-0.13188	0.156037	-0.0709116	-0.0947302	0.0790868	0.0523372	0.17443	-0.0616306	-0.0312092	0.0172068	-0.0904694	0.158609	-0.108845	-0.10294	0.225606	0.125208	0.163051	0.026753	0.391155	-0.00483049	-0.168879	0.0699941	0
TCGA.33.6737	LUSC	LUSC	12.2986	0.125569	0.162033	-0.137753	0.189052	-0.0542887	-0.0648559	0.0735902	0.0490361	0.228568	-0.0104392	0.0902196	0.082663	-0.0142164	0.130744	0.0120761	-0.0267847	0.222054	0.108394	0.145795	0.023395	-0.0304703	0.0104845	0.270553	0.082818	0
TCGA.34.2596	LUSC	LUSC	9.50849	0.193164	0.142687	0.0115646	0.183551	-0.00585197	-0.0746821	0.130211	0.0573222	0.219068	-0.109633	0.00957371	0.0743702	-0.0727494	0.147297	-0.0876253	-0.0103141	0.226855	0.15594	0.173037	0.0587901	0.302703	-0.014057	-0.233925	0.0566572	0
TCGA.34.2600	LUSC	LUSC	14.7255	0.0055161	0.0489121	-0.132475	0.204328	-0.0378143	-0.113255	0.129397	-0.0353587	0.100251	-0.06338	-0.102959	0.0709781	-0.117858	0.157322	-0.180289	-0.0926941	0.242257	0.121022	0.112793	0.0286863	0.075096	-0.0364372	-0.169946	-0.0401706	0
TCGA.34.2608	LUSC	LUSC	15.077	0.118669	0.245581	-0.0337509	0.192372	-0.041248	0.0011512	0.0795395	0.120199	0.300946	-0.0008228	0.0472756	0.0898102	-0.0847977	0.174271	-0.040707	0.0163633	0.219696	0.159232	0.178207	0.0379884	0.22854	0.0320663	-0.0328162	0.0340179	0
TCGA.34.5231	LUSC	LUSC	17.4152	0.200611	0.11128	-0.0856847	0.193618	-0.0180675	-0.109535	0.0416365	0.0216176	0.159638	-0.143283	-0.0919804	0.134885	-0.0756708	0.124839	-0.102874	0.00383381	0.257871	0.120539	0.18568	0.0361038	-0.00919706	0.020874	-0.204175	0.0678978	0
TCGA.34.5232	LUSC	LUSC	11.6238	0.206107	0.257411	0.037111	0.200273	0.024956	0.0306691	0.0658916	0.0919361	0.208568	-0.115696	-0.0226488	0.0728449	-0.0223023	0.14797	-0.0121295	0.176382	0.28331	0.147497	0.140795	0.0623227	-0.0118629	0.0261112	-0.10362	0.0802837	0
TCGA.34.5234	LUSC	LUSC	0	0.16188	0.298903	-0.0144423	0.250845	0.0310264	0.123318	0.072413	0.133593	0.315779	-0.00746164	0.0566157	0.0176258	-0.0765718	0.144059	-0.0109032	0.135037	0.237007	0.0671538	0.0985409	0.0330606	0.324936	0.0471119	0.0731766	0.0996543	0
TCGA.34.5236	LUSC	LUSC	12.3533	0.0458282	0.151903	-0.10707	0.190243	-0.0538606	0.00623329	0.0696015	0.140085	0.30015	-0.0882001	-0.011651	0.0206998	-0.104774	0.16663	-0.00861058	-0.0650331	0.1935	0.120185	0.170207	0.0351574	0.187433	0.0666571	-0.277538	0.0701725	0
TCGA.34.5239	LUSC	LUSC	11.4146	0.0773983	0.228724	-0.0627284	0.205891	0.020446	0.0143601	0.0616068	0.0680579	0.263447	0.0299186	-0.0352531	0.0659947	0.0167014	0.206798	-0.03111	0.0529551	0.259717	0.194687	0.2414	0.0856454	0.0131958	-0.0156902	-0.220809	0.0829629	0
TCGA.34.5240	LUSC	LUSC	13.0446	0.063584	0.107217	-0.0781124	0.193523	-0.0454316	-0.0487221	0.0942996	0.0647569	0.255589	-0.0772404	-0.0345036	-0.0170925	-0.0996211	0.143853	-0.11583	-0.0661543	0.215835	0.0887828	0.101293	0.0268221	0.0359085	0.0428775	-0.0412401	0.0758463	0
TCGA.34.5927	LUSC	LUSC	5.12132	0.0289462	0.0339647	-0.0912258	0.186946	-0.093893	-0.0684359	0.0756674	-0.000738967	0.143902	-0.0546407	-0.0847047	0.0885926	-0.0834829	0.141549	-0.20812	-0.0851508	0.253524	0.145538	0.173593	0.126974	0.143501	-0.0538023	-0.246828	0.0621494	0
TCGA.34.5928	LUSC	LUSC	17.3056	0.134903	0.152019	-0.130233	0.205452	-0.0177901	-0.0445721	0.10823	0.0553637	0.253952	-0.0411553	0.0352884	0.0185498	-0.0687004	0.173376	-0.112097	-0.00942787	0.201043	0.126125	0.184149	0.031397	0.0624067	0.0311251	-0.140462	0.072787	0
TCGA.34.5929	LUSC	LUSC	15.136	0.199884	0.111356	-0.0742131	0.194781	-0.0625194	-0.0435314	0.0630218	0.0036766	0.158756	-0.104659	-0.067295	0.0813867	-0.0664288	0.167191	-0.131238	0.0211209	0.226162	0.121102	0.166394	0.0754267	0.497787	0.0582244	-0.205348	0.0356419	0
TCGA.35.3615	LUAD	LUAD	19.2384	0.18988	0.304081	0.077111	0.372114	0.0580847	0.188129	0.226343	0.268226	0.384242	0.142677	0.139102	0.194393	-0.0425102	0.237416	0.06584	0.100139	0.37845	0.311254	0.228745	0.213372	-0.0531808	0.135328	0.240402	0.175157	0.0142613
TCGA.35.4122	LUAD	LUAD	0	0.285995	0.476229	0.139894	0.371601	0.191228	0.271355	0.195485	0.32092	0.510532	0.102854	0.206634	0.156508	0.114694	0.25401	0.221117	0.285068	0.394364	0.235737	0.235944	0.214437	0.0366619	0.218961	0.119604	0.215593	-0.0123129
TCGA.35.4123	LUAD	LUAD	12.976	0.224483	0.465006	0.0787867	0.40287	0.23587	0.225266	0.188748	0.256098	0.434861	0.112179	0.146129	0.193483	0.0961295	0.257585	0.145779	0.331588	0.425386	0.265337	0.260999	0.205069	-0.0491022	0.267672	0.13921	0.219702	0.0891126
TCGA.35.5375	LUAD	LUAD	14.2236	0.153866	0.365539	0.117212	0.363294	0.101833	0.0916093	0.199516	0.254004	0.364643	0.0426666	0.151312	0.203243	0.00401345	0.203146	0.0701156	0.183555	0.408831	0.258985	0.170124	0.209665	-0.0383065	0.120709	-0.111963	0.246888	0.0250316
TCGA.37.3783	LUSC	LUSC	17.4908	0.145025	0.259065	-0.0509148	0.228313	0.0889024	-0.133267	0.0919507	0.0459991	0.21433	-0.0903043	0.0840807	0.0223974	-0.0438093	0.128356	-0.0803743	0.117612	0.275248	0.0739045	0.0991398	-0.00681497	0.116789	0.0647308	-0.07307	0.0939923	0
TCGA.37.3789	LUSC	LUSC	17.8941	0.181582	0.195127	-0.154841	0.225092	0.0258096	-0.0359114	0.0903512	0.0647413	0.216579	-0.142255	0.0253031	0.0142607	-0.0424387	0.14121	-0.0596876	0.0123069	0.247504	0.110819	0.155412	0.0134674	0.34349	0.0894601	-0.189033	0.0691292	0
TCGA.37.4133	LUSC	LUSC	17.9878	0.0593244	0.155767	-0.0444203	0.216783	-0.00304328	-0.0557845	0.114341	0.0680263	0.209317	-0.0973268	-0.0053147	0.0196231	-0.0907651	0.113974	-0.0919439	-0.0279772	0.216394	0.0932993	0.133201	0.0149992	0.157363	-0.00838605	-0.266341	0.0896894	0
TCGA.37.4135	LUSC	LUSC	11.0972	-0.0712688	0.138994	-0.0869039	0.213422	0.02003	-0.0872173	0.0994569	-0.0161834	0.236422	-0.123432	-0.0545631	0.0802991	-0.123667	0.139109	-0.0893847	-0.0375535	0.276738	0.104257	0.128509	0.0255381	-0.0263116	-0.0152362	0.0747761	0.130422	0
TCGA.37.4141	LUSC	LUSC	13.9008	0.0389244	0.145437	-0.0943601	0.22323	-0.0366528	-0.103753	0.071829	0.0656947	0.162093	-0.0112497	-0.047622	0.0794325	-0.0461764	0.13158	-0.118229	-0.0374716	0.257556	0.127737	0.14304	0.068019	-0.0174611	-0.031726	-0.179063	0.10752	0
TCGA.38.4625	LUAD	LUAD	17.9274	0.308393	0.364386	0.12299	0.340346	0.0813406	0.113061	0.197563	0.242417	0.408046	0.0966929	0.175217	0.223248	0.022788	0.241444	0.0611854	0.122137	0.395622	0.262911	0.247569	0.150636	-0.00574055	0.161567	0.0932538	0.227164	0.018104
TCGA.38.4626	LUAD	LUAD	15.6884	0.31212	0.439696	0.0642267	0.352833	0.078002	0.341732	0.240705	0.316043	0.522855	0.165427	0.311793	0.228432	0.0784865	0.267345	0.443561	0.109285	0.384732	0.313147	0.301542	0.221149	-0.00947914	0.204769	0.141577	0.163553	0.00955261
TCGA.38.4627	LUAD	LUAD	5.83066	0.199053	0.409536	0.0912601	0.37315	0.0936837	0.213036	0.212912	0.292435	0.476578	0.195426	0.206157	0.191546	0.100591	0.28112	0.190213	0.163337	0.389588	0.289321	0.29807	0.227359	0.0143134	0.181713	0.0250974	0.186603	-0.0169674
TCGA.38.4628	LUAD	LUAD	14.0482	0.174764	0.32603	0.0565539	0.370422	0.0519838	0.195097	0.202589	0.297024	0.466352	0.0835709	0.133036	0.156982	0.0139588	0.243906	0.148593	0.0627341	0.358807	0.213781	0.221905	0.233516	-0.0314129	0.156111	0.215491	0.151353	-0.0336912
TCGA.38.4629	LUAD	LUAD	8.4875	0.232637	0.335382	-0.0443609	0.188207	0.0611626	0.237063	0.0894335	0.0667273	0.324806	-0.0411358	0.115089	0.0976408	-0.0086948	0.190194	0.206829	0.143129	0.221572	0.0516888	0.268925	-0.0216385	-0.253768	0.105514	-0.219826	0.109676	-0.410546
TCGA.38.4630	LUAD	LUAD	8.57539	0.220653	0.135438	-0.0422429	0.148929	-0.0332682	0.155199	0.0781849	0.0404442	0.199918	-0.100318	0.00911328	0.165818	-0.10658	0.170016	-0.0151272	0.0357226	0.256957	0.0649273	0.25257	-0.037429	-0.29945	0.00988192	-0.173725	0.0814308	-0.440151
TCGA.38.4631	LUAD	LUAD	10.2073	0.209893	0.294737	0.0876827	0.346931	0.0499	0.0494584	0.199714	0.177616	0.314577	0.041551	0.176809	0.193844	-0.0199658	0.193757	0.0135577	0.0658219	0.386091	0.226255	0.214786	0.139654	-0.0240001	0.12491	-0.0939994	0.161655	-0.0210266
TCGA.38.4632	LUAD	LUAD	17.0193	0.223597	0.411503	0.0848349	0.358676	0.0502101	0.262901	0.219775	0.309715	0.46207	0.153001	0.166788	0.213278	0.0584042	0.24599	0.275943	0.176575	0.370279	0.248946	0.251499	0.20692	0.0161816	0.228931	0.113257	0.215695	0.0969062
TCGA.38.6178	LUAD	LUAD	12.1695	0.273983	0.30619	0.0992377	0.360922	0.084622	0.107393	0.234889	0.226752	0.386144	0.149649	0.184824	0.26112	0.0464297	0.264538	0.147402	0.0760269	0.394058	0.336717	0.242395	0.250045	-0.100723	0.154921	0.0762991	0.166126	-0.025194
TCGA.39.5016	LUSC	LUSC	16.978	0.172043	0.191194	-0.0383886	0.200968	-0.00229413	-0.0483175	0.0664933	0.0263748	0.226191	-0.129295	-0.0324962	-0.0181681	-0.0545576	0.14117	-0.0820271	0.0394259	0.224209	0.133658	0.13651	0.0318913	0.143661	-0.0094092	-0.244642	0.0501751	0
TCGA.39.5019	LUSC	LUSC	6.02867	0.138418	0.1517	-0.066036	0.216442	-0.0584136	-0.0510187	0.046975	0.085093	0.257968	-0.0320056	-0.0268562	0.0688161	-0.0906596	0.161784	-0.0899712	-0.00750067	0.237937	0.1028	0.177667	0.0364879	0.20684	-0.00490186	-0.0861324	0.0753832	0
TCGA.39.5021	LUSC	LUSC	0	0.0747687	0.16988	-0.0803221	0.208197	-0.0147964	0.0116229	0.0933143	0.0700514	0.268804	-0.0519214	-0.0346096	0.0601368	-0.048075	0.133133	-0.0152751	0.00551175	0.235371	0.14526	0.188728	0.0816383	0.147393	0.0257172	-0.189139	0.0891302	0
TCGA.39.5022	LUSC	LUSC	15.8353	0.129675	0.308197	0.0179997	0.233972	0.0721972	-0.0324775	0.0871859	0.126712	0.270366	-0.0390428	0.0437146	0.125372	0.0503232	0.170868	-0.0523832	0.161396	0.250353	0.142238	0.196452	0.0694769	0.0519034	0.0526757	0.249547	0.106606	0
TCGA.39.5024	LUSC	LUSC	13.4749	0.15844	0.131064	-0.0587507	0.174507	-0.0304341	-0.0671951	0.0361067	0.0506474	0.170201	-0.129878	-0.0812486	0.030502	-0.105204	0.140347	-0.0715771	-0.0278176	0.237344	0.12584	0.110049	0.0542055	0.160082	0.0254874	-0.0493442	0.0369822	0
TCGA.39.5027	LUSC	LUSC	2.1634	0.0944203	-0.00796711	-0.176492	0.165373	-0.0876079	-0.1355	0.0779567	-0.0145783	0.10259	-0.185515	-0.061623	0.125794	-0.123716	0.12617	-0.162055	-0.116288	0.194029	0.121143	0.153277	0.0280839	0.187007	-0.0369329	-0.126226	0.0638389	0
TCGA.39.5028	LUSC	LUSC	13.9003	0.0995392	0.171456	-0.0480225	0.200126	-0.0494747	-0.00562285	0.0745847	0.0476343	0.216218	-0.0461878	0.0207259	0.129748	-0.0872497	0.180807	-0.0711506	-0.0444522	0.220237	0.1414	0.115252	0.0279417	0.298918	0.0722594	-0.00583813	0.0351407	0
TCGA.39.5029	LUSC	LUSC	6.25858	0.144486	0.172832	-0.0458728	0.172535	-0.0257991	-0.0644002	0.062121	0.123879	0.22701	-0.0926511	-0.038853	0.096913	-0.0325395	0.147405	-0.0489177	0.00954605	0.236229	0.153386	0.135917	0.0290536	0.2922	0.0389932	-0.129798	0.052583	0
TCGA.39.5030	LUSC	LUSC	17.43	0.158629	0.315317	0.0452244	0.225525	0.0459569	0.064918	0.0576966	0.0663513	0.266662	-0.0547835	-0.0234677	0.0576467	0.0652735	0.198784	0.064646	0.181807	0.276878	0.151106	0.189046	0.0825642	0.0986084	0.0552595	-0.148886	0.0960749	0
TCGA.39.5031	LUSC	LUSC	17.2544	0.101609	0.16487	-0.0909652	0.224355	-0.0602777	-0.0668555	0.110309	0.0811758	0.241385	-0.0342091	-0.0171744	0.124489	-0.092468	0.138461	-0.132944	0.00696931	0.230782	0.104555	0.145519	0.02772	0.040547	0.00215884	-0.202362	0.076812	0
TCGA.39.5035	LUSC	LUSC	9.13209	0.122112	0.229445	-0.021082	0.238444	0.0837647	-0.0616599	0.121764	0.0272414	0.236022	-0.0972949	-0.0487449	0.128757	0.06008	0.154768	-0.091784	0.0739837	0.245449	0.148012	0.122938	0.0327494	-0.0546758	-0.00499768	-0.159922	0.0456107	0
TCGA.39.5036	LUSC	LUSC	14.4354	0.144411	0.0776646	-0.104283	0.176506	-0.0355166	-0.137474	0.0844155	0.0259954	0.178326	-0.121685	-0.0591592	0.0672338	-0.0985496	0.124263	-0.212439	-0.077605	0.220592	0.0944922	0.0857713	0.0269904	0.0630998	-0.0282881	-0.137583	0.0618497	0
TCGA.39.5037	LUSC	LUSC	10.9526	0.0533764	-0.0163414	-0.145493	0.200451	-0.0503969	-0.135838	0.0844193	-0.0231435	0.110088	-0.147422	-0.0745933	0.0283859	-0.159946	0.107872	-0.193831	-0.145466	0.224295	0.109629	0.182836	0.073234	0.450762	-0.0234057	-0.121481	0.0490918	0
TCGA.39.5039	LUSC	LUSC	9.34804	0.161291	0.148223	-0.0928476	0.18824	-0.0670471	-0.0184961	0.0822636	0.092296	0.237072	-0.0259683	0.04317	0.0671573	-0.116601	0.153182	-0.00370548	-0.0557366	0.212383	0.0974941	0.156953	0.0686396	0.374573	0.06919	-0.033296	0.0693338	0
TCGA.43.2578	LUSC	LUSC	18.9813	0.105377	0.113464	-0.113823	0.179683	-0.0551035	-0.074102	0.106781	0.0670143	0.189061	-0.0587157	-0.0215293	0.0878157	-0.0340164	0.146759	-0.0611804	-0.0466247	0.24014	0.124713	0.169029	0.0389083	-0.0846396	-0.0260634	-0.0450789	0.0676146	0
TCGA.43.3394	LUSC	LUSC	17.4835	0.1292	0.069765	-0.093261	0.188771	-0.0818702	-0.0680701	0.0727827	0.0092119	0.221587	-0.0323242	-0.0732554	0.0309562	-0.156422	0.133203	-0.119562	-0.115501	0.235544	0.1138	0.188851	0.0594319	0.242083	-0.0342329	-0.10442	0.0605396	0
TCGA.43.3920	LUSC	LUSC	16.3845	-0.0501728	0.175883	-0.104983	0.221342	0.0517259	-0.0338739	0.0905969	0.0221452	0.257433	-0.0712029	0.0480592	0.00801329	-0.0995023	0.119573	-0.17597	0.0018856	0.225331	0.0925743	0.114454	0.0192059	0.231526	0.0245126	-0.23014	0.116373	0
TCGA.43.5668	LUSC	LUSC	8.58464	0.10495	0.263157	0.0107067	0.218722	0.00139977	0.0222184	0.102547	0.0773681	0.261958	-0.086965	0.0119356	0.0958242	0.0411257	0.144307	-0.024872	0.0938615	0.242158	0.165713	0.201249	0.0975536	-0.0927437	0.0107618	0.245815	0.0728833	0
TCGA.43.6143	LUSC	LUSC	15.1576	0.150672	0.0577013	-0.0984225	0.180695	-0.0837338	-0.0947574	0.133678	0.0259263	0.192483	-0.115347	-0.055089	0.0663191	-0.0945646	0.157854	-0.186207	-0.106655	0.283269	0.172926	0.197355	0.0636771	-0.0152218	-0.0334518	-0.0347889	0.0731172	0
TCGA.43.6647	LUSC	LUSC	11.2363	0.143074	0.226823	-0.0699505	0.19208	-0.0146645	0.0239385	0.088924	0.0989855	0.25582	0.0182273	0.100076	0.0337834	-0.0566774	0.181859	-0.0677383	-0.0146715	0.223835	0.14482	0.221517	0.0513898	0.130971	0.120113	-0.207267	0.0706423	0
TCGA.43.6770	LUSC	LUSC	14.2684	0.0813518	0.104872	-0.132597	0.178534	-0.0907012	-0.0206457	0.0730326	0.0994809	0.221653	-0.0413751	0.00560741	0.12844	-0.082239	0.15749	-0.0524366	-0.0677667	0.276741	0.15272	0.154493	0.0375445	0.0776018	-0.00488697	-0.123241	0.0935766	0
TCGA.43.6771	LUSC	LUSC	17.1084	0.11214	0.153717	-0.174106	0.189455	-0.0449958	0.0183222	0.0877771	0.0714676	0.221337	-0.10032	0.0476688	0.0932684	-0.0601537	0.157968	-0.0379878	-0.0212229	0.214184	0.126328	0.199497	0.0164196	-0.0340424	0.0433893	0.0641661	0.0528848	0
TCGA.44.2655	LUAD	LUAD	0	0.277659	0.351717	0.132696	0.34986	0.061303	0.148559	0.219961	0.308498	0.396819	0.149192	0.167674	0.270784	-0.0258308	0.261737	0.118393	0.150864	0.415134	0.282448	0.272201	0.226105	-0.0507417	0.183288	0.195704	0.166278	0.0196735
TCGA.44.2656	LUAD	LUAD	10.827	0.33069	0.468171	0.145029	0.382328	0.193376	0.18317	0.257862	0.281175	0.463992	0.154333	0.185298	0.276566	0.140995	0.267201	0.190809	0.261913	0.409714	0.328895	0.315726	0.218699	0.04511	0.184588	0.108758	0.184606	0.0414849
TCGA.44.2657	LUAD	LUAD	16.02	0.27566	0.486081	0.295778	0.401748	0.211618	0.244098	0.231742	0.292126	0.454552	0.185337	0.165095	0.248346	0.101837	0.258697	0.162611	0.338077	0.429886	0.331375	0.283961	0.286467	-0.05068	0.222083	0.144399	0.151097	0.0834839
TCGA.44.2659	LUAD	LUAD	11.3474	0.267867	0.389653	0.140951	0.374756	0.121911	0.183032	0.246407	0.259601	0.401095	0.150454	0.158276	0.235674	0.0707163	0.273194	0.0637292	0.244206	0.398981	0.348684	0.293093	0.266107	-0.0349121	0.171068	0.189466	0.138958	0.0971227
TCGA.44.2661	LUAD	LUAD	9.76085	0.269654	0.396991	0.0704147	0.204703	0.0887773	0.297284	0.126075	0.148304	0.330616	0.132906	0.106422	0.130609	-0.0875656	0.163626	0.204393	0.28377	0.277643	0.0713876	0.239979	0.0414382	-0.243334	0.0959556	-0.0531434	0.0590932	-0.415309
TCGA.44.2662	LUAD	LUAD	9.16984	0.143447	0.422711	0.0817481	0.342213	0.0412283	0.214804	0.207144	0.265382	0.478223	0.120473	0.246577	0.238995	0.0899782	0.267021	0.137227	0.0603406	0.395113	0.313615	0.307954	0.198675	-0.0429827	0.203719	0.139559	0.22376	0.061456
TCGA.44.2665	LUAD	LUAD	13.871	0.204777	0.385686	0.0627106	0.366378	0.0504277	0.286785	0.217793	0.29552	0.482553	0.149456	0.23443	0.151112	0.0453777	0.280775	0.0718476	0.0777228	0.412627	0.317045	0.307978	0.210819	-0.00879867	0.213646	0.143954	0.17952	0.117202
TCGA.44.2666	LUAD	LUAD	10.257	0.304485	0.277409	0.0865785	0.364238	0.0245062	0.137368	0.256025	0.262813	0.349912	0.217511	0.135662	0.243743	-0.0606169	0.260744	0.0540413	0.102693	0.390455	0.34658	0.297101	0.21309	-0.0594667	0.168737	0.203126	0.17713	-0.0748784
TCGA.44.2668	LUAD	LUAD	0	0.325245	0.443422	0.0740852	0.379116	0.182044	0.248377	0.227937	0.242714	0.44553	0.0650224	0.296095	0.208464	0.165276	0.271926	0.255864	0.1832	0.410654	0.338824	0.3185	0.186423	-0.0108353	0.24526	0.148982	0.237189	0.0777469
TCGA.44.3396	LUAD	LUAD	16.6113	0.230888	0.442919	0.133642	0.374185	0.115334	0.206806	0.203536	0.259182	0.463621	0.106907	0.238863	0.270893	0.0836685	0.255712	0.122723	0.169857	0.401316	0.316455	0.293886	0.212369	-0.0581844	0.188418	0.0811825	0.192239	0.136957
TCGA.44.3398	LUAD	LUAD	7.89011	0.222985	0.440044	0.116726	0.385299	0.156612	0.296709	0.264258	0.346212	0.506378	0.167369	0.203558	0.140415	0.0446446	0.264128	0.147402	0.186161	0.403001	0.300935	0.255714	0.229986	-0.0216552	0.20438	0.0654191	0.191342	0.0222173
TCGA.44.3918	LUAD	LUAD	19.794	0.310485	0.47969	0.138562	0.395414	0.241893	0.131312	0.225272	0.239681	0.461984	0.134907	0.156399	0.226591	0.133246	0.264662	0.0813731	0.296111	0.411689	0.307112	0.270108	0.232302	0.00639543	0.222857	0.155158	0.206106	0.0450028
TCGA.44.3919	LUAD	LUAD	7.07757	0.318268	0.421024	0.155867	0.349831	0.0991715	0.161601	0.221729	0.287229	0.449548	0.154001	0.169177	0.252969	0.0621377	0.277451	0.0701698	0.205144	0.410412	0.32056	0.285298	0.258767	-0.068895	0.172282	0.186828	0.186783	0.102914
TCGA.44.4112	LUAD	LUAD	13.2706	0.17885	0.327134	0.075333	0.39087	0.0776429	0.123266	0.230102	0.211045	0.416542	0.146048	0.152796	0.173086	0.0481461	0.283108	0.108488	0.080538	0.387736	0.286365	0.237154	0.195609	-0.0335149	0.162942	0.120365	0.199343	-0.0465182
TCGA.44.5643	LUAD	LUAD	13.4213	0.311235	0.315994	0.144168	0.364703	0.148145	0.125452	0.178684	0.204129	0.319594	0.0217434	0.0639666	0.238375	0.0633907	0.242463	0.0791541	0.17531	0.415226	0.336708	0.276792	0.19253	-0.0608951	0.119868	0.0167614	0.246211	0.155629
TCGA.44.5645	LUAD	LUAD	8.10364	0.279562	0.420778	0.171833	0.352043	0.0861698	0.237967	0.233642	0.275189	0.410988	0.17117	0.149187	0.330538	0.0329235	0.284277	0.0732006	0.26248	0.430019	0.392051	0.249765	0.265267	-0.0540831	0.170471	0.190312	0.142629	0.173922
TCGA.44.6145	LUAD	LUAD	16.1066	0.262107	0.449026	0.172775	0.38216	0.186103	0.169239	0.221609	0.226489	0.418044	0.141731	0.202202	0.236889	0.173528	0.270563	0.101615	0.246051	0.431462	0.329531	0.226022	0.221183	0.0264029	0.182959	0.262586	0.214698	0.0799118
TCGA.44.6146	LUAD	LUAD	8.55526	0.295354	0.246497	0.0249065	0.368303	0.0462488	0.112993	0.260251	0.190991	0.309932	0.0780735	0.146197	0.280084	0.00205991	0.252392	0.0637292	0.0681392	0.398142	0.335787	0.2609	0.180874	-0.0746912	0.103709	0.217418	0.180591	-0.106648
TCGA.44.6147	LUAD	LUAD	16.2925	0.284036	0.258214	0.0451162	0.17203	0.00797798	0.140013	0.126515	0.0166879	0.229664	0.0320538	0.0937117	0.231895	-0.104534	0.193972	0.0849993	0.131214	0.241034	0.103785	0.252717	0.0452359	-0.281382	0.0327745	-0.0965579	0.0161297	-0.426783
TCGA.44.6148	LUAD	LUAD	2.72383	0.242219	0.327487	0.10089	0.358054	0.046882	0.121154	0.269862	0.241382	0.372692	0.215947	0.160819	0.348087	0.00506351	0.280682	0.0904657	0.0769287	0.39506	0.359144	0.302367	0.252529	-0.0657265	0.140538	0.135539	0.10882	-0.0776387
TCGA.44.6774	LUAD	LUAD	15.0101	0.162011	0.36597	0.0819842	0.340453	0.0764201	0.215522	0.206131	0.261034	0.465453	0.129844	0.203254	0.132435	0.0850405	0.271438	0.162394	0.113552	0.376834	0.328936	0.324022	0.219189	-0.0302243	0.207193	0.062723	0.205015	0.166562
TCGA.44.6775	LUAD	LUAD	13.2391	0.243558	0.400383	0.090604	0.34092	0.0391926	0.28296	0.194646	0.296919	0.515541	0.133759	0.200204	0.273027	0.100305	0.293995	0.170567	0.0915634	0.403435	0.318171	0.295528	0.244056	-0.0756784	0.193472	0.121954	0.222227	0.212728
TCGA.44.6776	LUAD	LUAD	20.172	0.186912	0.241115	0.0601349	0.359833	0.0794606	0.192705	0.229858	0.251857	0.310002	0.160535	0.1226	0.205776	-0.000286437	0.272486	0.0579922	0.0850807	0.385921	0.291729	0.234322	0.204916	-0.0536413	0.153155	0.229328	0.144627	-0.0322299
TCGA.44.6777	LUAD	LUAD	20.2044	0.324148	0.471536	0.144734	0.352167	0.113401	0.398019	0.228932	0.304149	0.525263	0.178872	0.235612	0.190089	0.130511	0.301413	0.238815	0.175507	0.380262	0.313805	0.339162	0.22098	-0.0720689	0.189251	0.164128	0.170481	0.121965
TCGA.44.6778	LUAD	LUAD	12.1897	0.301552	0.490227	0.182013	0.377774	0.199809	0.180409	0.269362	0.285612	0.46738	0.189073	0.241429	0.256148	0.0999949	0.267	0.213648	0.301638	0.440885	0.397633	0.317236	0.273004	0.0137335	0.18991	0.148539	0.246177	0.0924682
TCGA.44.6779	LUAD	LUAD	0	0.219792	0.447331	0.0701798	0.379474	0.253659	0.149025	0.224295	0.234967	0.397908	0.181094	0.218685	0.307192	0.142189	0.274713	0.104321	0.252862	0.41632	0.346959	0.285857	0.188677	-0.0124832	0.156915	0.233591	0.227125	0.209373
TCGA.46.3765	LUSC	LUSC	13.2994	0.153795	0.150959	-0.0655589	0.205653	-0.0255317	-0.0486971	0.0655668	0.0373688	0.249307	-0.0887973	0.00490739	0.035963	-0.0929047	0.126525	-0.128252	-0.0270464	0.255655	0.100102	0.122489	0.0304596	0.281057	0.0301159	-0.118335	0.0696686	0
TCGA.46.3767	LUSC	LUSC	12.0908	0.103918	0.250186	-0.00121024	0.218446	-0.00322193	-0.0171355	0.0943074	0.13975	0.295974	0.0615775	0.0473757	0.00853125	-0.0573243	0.172269	-0.0129825	0.0635139	0.253619	0.15286	0.196196	0.0347622	0.161202	0.038517	-0.144567	0.0748904	0
TCGA.46.3768	LUSC	LUSC	14.1807	0.122677	0.0882086	-0.104741	0.167946	-0.0448424	-0.0890785	0.0691565	0.0849368	0.21426	-0.0645514	-0.0600711	0.00084757	-0.111545	0.147294	-0.129958	-0.0988485	0.225419	0.136243	0.166414	0.0469531	0.0825069	-0.0351703	-0.189406	0.0839357	0
TCGA.46.3769	LUSC	LUSC	13.8578	0.121167	0.218258	-0.126064	0.185626	-0.0499	0.0330171	0.0778356	0.073106	0.270853	-0.131509	0.029624	0.143133	-0.0670757	0.154339	-0.107352	0.0338258	0.230279	0.110591	0.251551	0.0123873	-0.00567818	0.00840578	0.222889	0.0859251	0
TCGA.46.6025	LUSC	LUSC	10.3873	0.0922632	0.0733734	-0.147251	0.174312	-0.0934006	-0.121272	0.0830398	0.0291438	0.166501	-0.098597	-0.00455838	0.0257503	-0.0847894	0.149453	-0.095676	-0.064152	0.213785	0.160049	0.159318	0.0508363	0.321257	0.0199531	-0.0727501	0.0609834	0
TCGA.46.6026	LUSC	LUSC	8.07709	-0.134367	0.0282005	-0.0902949	0.18743	-0.0949734	-0.113038	0.0566778	-0.0527704	0.126454	-0.0924196	-0.0918951	0.202135	-0.129639	0.111165	-0.144034	-0.0644499	0.241303	0.133713	0.176729	0.0423193	0.0305769	-0.0148644	-0.123347	0.0352784	0
TCGA.49.4486	LUAD	LUAD	15.0736	0.186473	0.233448	0.059432	0.359625	0.0574194	0.0912792	0.219055	0.232214	0.32753	0.0596205	0.0881337	0.181389	-0.0251652	0.228737	0.00219196	0.081247	0.377143	0.295701	0.23112	0.225575	0.0783284	0.158485	0.213409	0.144542	-0.0498197
TCGA.49.4487	LUAD	LUAD	18.0384	0.312465	0.435596	0.241365	0.371124	0.192976	0.144197	0.188531	0.239	0.397836	0.0617995	0.151373	0.238531	0.120009	0.26939	0.184639	0.27413	0.416154	0.304171	0.257675	0.220162	-0.0535307	0.205422	0.122062	0.261255	0.172624
TCGA.49.4488	LUAD	LUAD	20.6849	0.230815	0.356048	0.101559	0.352472	0.0959929	0.189069	0.231353	0.278269	0.368978	0.0621455	0.133376	0.235191	0.0658497	0.266671	0.117365	0.152848	0.384576	0.228977	0.248863	0.251537	-0.0454969	0.209508	0.210213	0.166146	0.0500362
TCGA.49.4490	LUAD	LUAD	5.90758	0.169331	0.302315	0.0875922	0.368186	0.0467324	0.0784899	0.239706	0.202577	0.346589	0.0590353	0.163065	0.260023	0.0159263	0.270092	0.104105	0.093604	0.37464	0.28206	0.254027	0.214835	-0.111421	0.167553	0.160865	0.141973	0.00343678
TCGA.49.4494	LUAD	LUAD	15.1793	0.297641	0.350332	0.0960529	0.363624	0.099812	0.106424	0.17884	0.267515	0.386779	0.0602704	0.126608	0.212903	0.0667468	0.245809	0.117527	0.134476	0.365572	0.235684	0.240879	0.211213	-0.0786175	0.148192	0.214661	0.200011	0.0406189
TCGA.49.4501	LUAD	LUAD	13.9562	0.264666	0.379774	0.147473	0.375537	0.0937436	0.302992	0.227505	0.253145	0.43404	0.159894	0.125405	0.260265	0.0249479	0.270374	0.0785046	0.200231	0.385874	0.292326	0.242871	0.250964	-0.0765939	0.190892	0.177547	0.142542	0.04641
TCGA.49.4505	LUAD	LUAD	9.77699	0.280002	0.415018	0.122334	0.392874	0.1412	0.213634	0.238469	0.291372	0.424929	0.200293	0.184672	0.262779	0.085318	0.26567	0.139663	0.196498	0.374228	0.27794	0.274321	0.252637	-0.0820131	0.196421	0.159445	0.129575	0.105512
TCGA.49.4506	LUAD	LUAD	10.5549	0.197819	0.39538	0.127337	0.397855	0.199519	0.104823	0.215667	0.240875	0.367439	0.0237799	0.174005	0.222767	0.0887929	0.238972	0.119746	0.213987	0.410508	0.270777	0.266935	0.167498	0.0487349	0.14204	0.196818	0.209166	0.0512269
TCGA.49.4507	LUAD	LUAD	7.94819	0.220603	0.4131	0.086375	0.389647	0.273264	0.0573183	0.194102	0.220521	0.342193	0.107283	0.149542	0.262539	0.184848	0.25789	0.132627	0.241509	0.430063	0.26028	0.202792	0.177557	0.155867	0.153734	0.187427	0.210321	0.0940919
TCGA.49.4510	LUAD	LUAD	12.0093	0.254391	0.279139	0.0888459	0.381225	0.0984229	0.190579	0.225706	0.221484	0.360552	0.112995	0.120762	0.239691	0.0659982	0.260757	0.0856488	0.0800414	0.40011	0.293775	0.257951	0.219353	-0.0552653	0.13091	0.160771	0.123156	-0.061889
TCGA.49.4512	LUAD	LUAD	15.8013	0.271476	0.347244	0.0934675	0.356105	0.0384537	0.177494	0.223494	0.268046	0.426555	0.0918739	0.134789	0.226859	0.0157257	0.266224	0.134251	0.0518737	0.367087	0.305336	0.256495	0.23888	-0.0526782	0.160456	0.0317594	0.124601	0.0693038
TCGA.49.4514	LUAD	LUAD	7.48309	0.262006	0.340289	0.133454	0.374075	0.123399	0.17402	0.205302	0.220827	0.332962	0.101149	0.114086	0.223391	0.132187	0.213003	0.155791	0.182044	0.379175	0.279184	0.233799	0.213724	-0.011197	0.186004	0.184254	0.237589	0.138148
TCGA.49.6742	LUAD	LUAD	14.8188	0.30971	0.23393	0.0232247	0.356263	0.0561205	0.0893621	0.253626	0.202384	0.329879	0.0952369	0.183301	0.276785	-0.0237691	0.217793	0.141341	0.0075704	0.37548	0.296604	0.244378	0.154005	0.0141509	0.15232	0.206844	0.214002	-0.0735795
TCGA.49.6743	LUAD	LUAD	8.66506	0.288087	0.337527	0.109885	0.330295	0.0542061	0.0865121	0.200854	0.247349	0.41065	0.0875595	0.191911	0.22995	0.0643978	0.283895	0.0512269	0.0961263	0.404102	0.296966	0.230856	0.193313	0.0794071	0.192348	0.20343	0.252051	0.0149649
TCGA.49.6744	LUAD	LUAD	8.49139	0.31801	0.453386	0.136077	0.392126	0.169673	0.306094	0.253394	0.321775	0.492763	0.19539	0.201182	0.23734	0.0945686	0.286069	0.166832	0.242988	0.387881	0.333467	0.28289	0.245916	-0.032586	0.206499	0.228669	0.185539	0.179335
TCGA.49.6745	LUAD	LUAD	14.7211	0.334734	0.414743	0.101374	0.360664	0.102554	0.204316	0.235636	0.250747	0.45701	0.132867	0.19979	0.219364	0.0792858	0.280993	0.122614	0.200518	0.419973	0.352227	0.29169	0.200632	-0.0435303	0.210395	0.208475	0.223373	0.139934
TCGA.49.6767	LUAD	LUAD	19.2528	0.246099	0.367777	0.0594015	0.35402	0.121697	0.137245	0.200164	0.203242	0.363011	-0.0465212	0.109693	0.23239	0.113098	0.253702	0.169214	0.180528	0.412586	0.294455	0.30202	0.170895	-0.0342195	0.185578	0.0205127	0.228233	0.0856488
TCGA.50.5044	LUAD	LUAD	12.6321	0.305525	0.363662	0.0829084	0.389324	0.148365	0.250153	0.194589	0.252238	0.353244	0.0792146	0.190987	0.251101	0.135397	0.276171	0.135171	0.156658	0.39264	0.265379	0.254269	0.190212	-0.0487743	0.205869	0.0257346	0.220862	0.135658
TCGA.50.5045	LUAD	LUAD	17.2319	0.294793	0.489682	0.214473	0.39845	0.160006	0.267935	0.214977	0.331331	0.486451	0.129016	0.190982	0.259581	0.100647	0.27036	0.213053	0.295535	0.412638	0.277923	0.271775	0.241921	-0.00863476	0.212689	0.126965	0.176771	0.226963
TCGA.50.5049	LUAD	LUAD	21.0736	0.253957	0.52499	0.184421	0.416067	0.251042	0.194366	0.18491	0.289778	0.495605	0.0583645	0.171889	0.197001	0.168909	0.263335	0.152274	0.348246	0.409325	0.336192	0.29144	0.238667	-0.0259106	0.220981	0.0662336	0.19113	0.186317
TCGA.50.5051	LUAD	LUAD	16.1394	0.295346	0.247258	0.13206	0.354176	0.0366975	0.0842942	0.257117	0.216738	0.298092	0.178751	0.143619	0.274077	-0.0138213	0.252899	0.106594	0.0575553	0.383452	0.302587	0.27598	0.20456	0.0738634	0.12743	0.137513	0.212636	-0.0405107
TCGA.50.5055	LUAD	LUAD	2.52076	0.284287	0.514372	0.337959	0.421241	0.226183	0.229712	0.197918	0.291457	0.435922	0.133352	0.146128	0.24482	0.0565159	0.278375	0.26198	0.377967	0.434622	0.320465	0.30524	0.258001	-0.010903	0.200909	0.0865402	0.15644	0.23362
TCGA.50.5066	LUAD	LUAD	12.7931	0.168643	0.469501	0.184129	0.418149	0.208962	0.189599	0.193514	0.257809	0.490257	0.0870178	0.162482	0.2444	0.126742	0.229869	0.158443	0.298059	0.441107	0.25869	0.228495	0.191465	0.0413447	0.217509	0.0526674	0.241842	-0.0445157
TCGA.50.5068	LUAD	LUAD	9.03602	0.234848	0.460647	0.178214	0.411059	0.197891	0.106267	0.194613	0.299572	0.433517	0.109556	0.121457	0.201211	0.00180144	0.231323	0.0761774	0.296719	0.425503	0.268652	0.177794	0.213574	-0.00617939	0.197055	0.12113	0.187621	0.00197547
TCGA.50.5930	LUAD	LUAD	4.04225	0.232085	0.383125	0.149226	0.370838	0.123663	0.0973382	0.209722	0.232813	0.409821	0.0571988	0.16168	0.268852	0.0789278	0.256621	0.12938	0.149218	0.392934	0.318763	0.266523	0.229849	-0.0395389	0.146614	0.21501	0.17634	-0.00451922
TCGA.50.5931	LUAD	LUAD	15.3496	0.138246	0.189532	0.0434405	0.355719	0.0184502	0.00174313	0.231819	0.118546	0.25075	0.0256714	0.0914489	0.248346	-0.0215188	0.278702	-0.0201606	-0.0115994	0.400323	0.289394	0.236861	0.221521	0.0744053	0.12442	-0.064466	0.252096	-0.0662729
TCGA.50.5932	LUAD	LUAD	11.8166	0.198241	0.263803	0.0475448	0.370864	0.0492125	0.132903	0.239326	0.206757	0.366039	0.100904	0.10398	0.244068	0.00563261	0.241084	0.0452193	0.0819556	0.386877	0.335218	0.280721	0.210487	-0.0726606	0.136813	0.261776	0.154004	-0.0575592
TCGA.50.5933	LUAD	LUAD	17.7143	0.174422	0.401433	0.0651612	0.345072	0.0654482	0.246278	0.238454	0.244611	0.482098	0.106112	0.162884	0.181702	0.0203001	0.285164	0.186695	0.0964199	0.388087	0.318932	0.293838	0.19715	-0.0571471	0.187725	0.168017	0.203265	0.10194
TCGA.50.5935	LUAD	LUAD	5.93753	0.317172	0.358005	0.097414	0.370187	0.0958114	0.326388	0.253345	0.238944	0.422903	0.113902	0.147559	0.258032	0.0914273	0.275684	0.105241	0.169791	0.379928	0.306973	0.289263	0.258776	-0.0852092	0.173409	0.166987	0.162953	0.0946872
TCGA.50.5936	LUAD	LUAD	12.0477	0.296736	0.328787	0.08877	0.350173	0.0344198	0.182413	0.213695	0.246083	0.431758	0.123107	0.200693	0.261548	0.0402681	0.263076	0.107731	0.0841709	0.398746	0.344916	0.245359	0.214875	-0.029562	0.129148	0.0880708	0.219023	0.116661
TCGA.50.5939	LUAD	LUAD	10.7968	0.294974	0.395669	0.133281	0.356219	0.0820409	0.168156	0.22616	0.275921	0.434297	0.13197	0.224289	0.365298	0.0925188	0.271882	0.126674	0.0982812	0.404113	0.333051	0.24864	0.180636	-0.0940343	0.183814	0.194593	0.228137	0.0589664
TCGA.50.5941	LUAD	LUAD	21.4853	0.336517	0.469238	0.161609	0.38767	0.180448	0.149662	0.226163	0.269812	0.447439	0.152532	0.191848	0.228181	0.148487	0.278525	0.149134	0.269235	0.403061	0.335486	0.286387	0.250863	-0.0379	0.195352	0.214571	0.196103	0.190322
TCGA.50.5942	LUAD	LUAD	4.33723	0.28765	0.315658	0.124476	0.366154	0.0573764	0.166597	0.27564	0.200792	0.354351	0.24222	0.180649	0.263134	-0.0388899	0.286419	0.0207018	0.190271	0.393394	0.350458	0.271751	0.271594	-0.0784354	0.145759	0.254003	0.143272	-0.0348819
TCGA.50.5944	LUAD	LUAD	11.0141	0.273407	0.318375	0.0711254	0.365772	0.0365073	0.134828	0.231956	0.259539	0.454265	0.220217	0.153013	0.221503	-0.0160412	0.279458	0.120395	0.0616694	0.380985	0.315674	0.251332	0.224807	-0.058951	0.162945	0.150232	0.170106	-0.0579922
TCGA.50.5946	LUAD	LUAD	11.27	0.201417	0.207439	0.043959	0.363565	0.00956816	0.0313131	0.253567	0.156278	0.28784	0.0342547	0.0783222	0.27174	-0.0378004	0.247291	-0.00165073	0.00386409	0.39381	0.318996	0.287774	0.221928	-0.044627	0.139626	0.180835	0.208969	-0.0552861
TCGA.50.6590	LUAD	LUAD	16.2459	0.254862	0.431292	0.137326	0.362752	0.140258	0.165732	0.205294	0.253207	0.421736	-0.000310479	0.156519	0.248978	0.120101	0.279941	0.13739	0.182736	0.417526	0.284354	0.268287	0.178865	-0.0236842	0.17357	0.149794	0.24257	0.138418
TCGA.50.6591	LUAD	LUAD	8.67579	0.0377465	0.120479	0.000743957	0.3216	-0.052075	-0.0687565	0.208346	0.140176	0.23462	-0.0425755	0.0613082	0.194472	-0.0928046	0.267633	-0.000622408	-0.0530928	0.436455	0.316533	0.317112	0.214581	-0.0264756	0.0978458	0.0240581	0.300157	-0.113576
TCGA.50.6592	LUAD	LUAD	15.2792	0.271802	0.40572	0.0909577	0.349876	0.159785	0.194275	0.214697	0.246086	0.427189	0.0877465	0.220059	0.244342	0.184404	0.256295	0.152274	0.17191	0.397999	0.313222	0.23305	0.207843	-0.0601168	0.179327	0.043755	0.265522	0.0363973
TCGA.50.6593	LUAD	LUAD	2.20016	0.21476	0.366369	0.0768345	0.33759	0.0235603	0.125729	0.217775	0.280135	0.475803	0.136478	0.17836	0.229198	0.0252903	0.270547	0.193894	0.0559709	0.382824	0.275843	0.277772	0.229923	-0.0362079	0.172202	0.160319	0.174055	0.0288202
TCGA.50.6594	LUAD	LUAD	15.8763	0.206683	0.299728	0.0365623	0.347519	0.0319521	0.0984723	0.247566	0.180401	0.361911	0.0373773	0.10548	0.227986	0.0459473	0.275477	0.0506316	0.0883731	0.397291	0.271469	0.212104	0.185991	-0.0619877	0.20978	0.239424	0.173081	0.0379669
TCGA.50.6595	LUAD	LUAD	10.5966	0.300599	0.378155	0.0636424	0.359144	0.118029	0.15591	0.189654	0.232639	0.419365	0.0276404	0.20445	0.255227	0.154635	0.266627	0.211375	0.109352	0.394786	0.305886	0.234157	0.177866	-0.042584	0.196487	0.000322558	0.245928	0.0516599
TCGA.50.6597	LUAD	LUAD	4.71592	0.333196	0.376277	0.13288	0.377803	0.136823	0.231393	0.192063	0.2786	0.346677	0.0798134	0.109592	0.249754	0.0596301	0.249437	0.196221	0.236014	0.376711	0.275182	0.242735	0.267068	-0.0628725	0.195597	0.119807	0.171946	0.255431
TCGA.51.4079	LUSC	LUSC	10.4974	0.174538	0.142936	-0.0808821	0.198684	-0.024993	-0.0733169	0.0969596	0.0813747	0.234978	-0.0478108	0.0339496	-0.00290072	-0.0606242	0.156204	-0.0845863	-0.0525755	0.224966	0.147338	0.100696	0.0256256	0.136143	0.0188861	-0.0792013	0.0951261	0
TCGA.51.4080	LUSC	LUSC	14.2887	0.150995	0.0446935	-0.0998469	0.175545	-0.0809233	-0.0457117	0.0523288	0.0508818	0.181339	-0.120431	-0.0616127	0.0144437	-0.119295	0.122794	-0.0909842	-0.0736831	0.253246	0.151748	0.116027	0.0562022	0.025032	-0.0362935	-0.253759	0.0824396	0
TCGA.51.4081	LUSC	LUSC	18.0527	-0.0066858	0.0138897	-0.172774	0.149977	-0.0788535	-0.0826142	0.0657827	0.059671	0.168559	-0.0886104	-0.0150918	0.0612162	-0.12922	0.15511	-0.133264	-0.174365	0.226164	0.164258	0.204565	0.0414955	0.15747	-0.0173495	-0.325363	0.0645914	0
TCGA.55.1592	LUAD	LUAD	17.3495	0.280326	0.330272	0.0746066	0.337965	0.0111905	0.147959	0.234406	0.279694	0.474253	0.128611	0.146113	0.246649	-0.0145729	0.252428	0.0774763	0.0554699	0.400678	0.338853	0.286803	0.205276	-0.0650881	0.146257	0.184054	0.19159	-0.0111763
TCGA.55.1594	LUAD	LUAD	14.8267	0.16727	0.310918	0.125181	0.3405	0.0753176	0.0638514	0.213014	0.247183	0.370657	0.0756515	0.139721	0.256734	0.0788688	0.250063	0.0422426	0.131403	0.423499	0.328239	0.271664	0.183901	-0.0565345	0.139835	0.0639847	0.185608	-0.0228126
TCGA.55.1595	LUAD	LUAD	19.275	0.254157	0.331166	0.113153	0.370798	0.0969065	0.0771222	0.233186	0.205595	0.38992	0.0564796	0.114259	0.222169	0.0643262	0.287481	0.0885714	0.104758	0.403323	0.301464	0.296456	0.243916	-0.0622921	0.154081	0.189653	0.20366	0.0735254
TCGA.55.1596	LUAD	LUAD	12.5885	0.300354	0.279143	0.043075	0.336917	0.0162007	0.110235	0.195606	0.215687	0.306037	0.0785348	0.0858602	0.265085	0.0361644	0.213909	0.0493867	0.0947675	0.39169	0.296827	0.235565	0.159574	0.0330042	0.138718	0.163858	0.199573	0.0859194
TCGA.55.5899	LUAD	LUAD	11.485	0.13601	0.324802	0.108795	0.349172	0.0812559	0.081175	0.209665	0.249845	0.387267	0.126577	0.136988	0.279597	0.12	0.232881	0.0935507	0.150926	0.409782	0.266539	0.286538	0.241582	0.00758744	0.14377	0.0302337	0.21671	0.0770974
TCGA.55.6543	LUAD	LUAD	6.21883	0.219959	0.360725	0.0715072	0.339541	0.0674368	0.151425	0.235441	0.247899	0.457477	0.165587	0.2324	0.262875	-0.012753	0.257697	0.10405	0.0989017	0.375737	0.318841	0.260104	0.231262	-0.112475	0.136483	0.120542	0.155397	-0.0792082
TCGA.55.6642	LUAD	LUAD	9.35529	0.190719	0.368289	0.151555	0.382091	0.141948	0.131991	0.214186	0.222277	0.388478	0.101844	0.152732	0.209107	0.180399	0.284404	0.149513	0.175713	0.406612	0.346988	0.303116	0.220352	0.00913606	0.181576	0.164505	0.232862	0.0613478
TCGA.55.6712	LUAD	LUAD	8.73803	0.271813	0.431242	0.1384	0.395797	0.183032	0.246417	0.215302	0.245348	0.442822	0.136519	0.134202	0.194716	0.0747091	0.254861	0.124076	0.248762	0.408154	0.37697	0.290197	0.223423	-0.0762054	0.190715	0.0969077	0.213072	0.126186
TCGA.56.1622	LUSC	LUSC	0	0.19786	0.0266514	-0.141193	0.188476	-0.0299468	-0.102443	0.099427	-0.0196429	0.132212	-0.10112	-0.039219	0.172223	-0.102478	0.127343	-0.154271	-0.111746	0.221875	0.15972	0.158475	0.0261977	0.142861	0.0101423	-0.177783	0.07235	0
TCGA.56.5897	LUSC	LUSC	9.7687	0.060963	0.243981	-0.0444187	0.194942	-0.0341256	-0.00731869	0.0638342	0.0978315	0.302083	-0.0149465	0.0558321	0.0225258	-0.0476638	0.1723	-0.0351621	0.0229991	0.243275	0.177179	0.164699	0.0520679	0.213612	0.0390637	-0.229766	0.0902141	0
TCGA.56.5898	LUSC	LUSC	17.0925	0.173984	0.140896	-0.111436	0.173215	-0.0430235	-0.00532738	0.0878719	0.0900215	0.224193	-0.0559591	-0.00888191	0.102602	-0.0827172	0.146048	-0.0361218	-0.0135383	0.243282	0.158925	0.160574	0.0784893	0.106979	0.0230956	0.0723235	0.0214922	0
TCGA.56.6545	LUSC	LUSC	11.3878	0.226957	0.233138	-0.0769606	0.188775	-0.0347206	-0.0377536	0.092901	0.135963	0.275118	-0.00826086	0.065185	0.0133633	-0.0362553	0.172139	-0.0381478	0.0331205	0.232115	0.159113	0.193127	0.0380108	0.126013	0.0396566	-0.113377	0.0825801	0
TCGA.56.6546	LUSC	LUSC	15.0117	0.191072	0.241661	-0.055996	0.222033	0.0395911	-0.0053356	0.0812244	0.0856456	0.249458	-0.0813827	-0.0155096	0.0467888	0.0068125	0.139759	0.0836799	0.0701674	0.259849	0.123551	0.15885	0.0439695	-0.0404937	0.0480637	-0.0410802	0.0888883	0
TCGA.60.2698	LUSC	LUSC	18.9822	0.184893	0.235957	-0.0947471	0.191804	-0.0300732	-0.00317694	0.110725	0.111451	0.279378	-0.0338624	0.0425151	0.0231977	-0.0581639	0.145376	-0.0108499	0.049739	0.217172	0.148079	0.166952	0.0305648	0.0241789	0.0398084	0.0314299	0.0787869	0
TCGA.60.2707	LUSC	LUSC	12.3896	0.163664	0.163012	-0.127637	0.164175	-0.0847563	-0.0192982	0.108106	0.0883012	0.232996	-0.0602844	0.125869	0.0765487	-0.0933884	0.15645	-0.0874653	-0.0903024	0.209992	0.139587	0.141056	0.0330342	0.298278	0.0317993	-0.0930102	0.0734929	0
TCGA.60.2708	LUSC	LUSC	10.003	0.023739	0.0853645	-0.153769	0.169853	-0.114032	0.0094953	0.0871108	0.10028	0.2389	-0.0572429	0.0194194	0.0674015	-0.137786	0.146006	-0.0928503	-0.0910998	0.209061	0.145616	0.145003	0.0925483	0.237764	0.0499329	-0.3742	0.0510093	0
TCGA.60.2709	LUSC	LUSC	15.8307	0.16877	0.280979	-0.0625718	0.228031	0.0247905	0.0164781	0.0816736	0.0868142	0.332887	-0.0306238	0.0389967	0.0730291	-0.0520468	0.176052	-0.0374014	0.0771325	0.232252	0.164739	0.211579	0.0597345	0.0748827	0.0241474	-0.0666187	0.0687015	0
TCGA.60.2711	LUSC	LUSC	15.7626	0.183837	0.099834	-0.0935127	0.210303	0.0180127	0.00526086	0.0620311	0.0250115	0.169873	-0.0745923	-0.0922583	0.0566363	-0.0441926	0.140388	-0.10506	0.0113499	0.275223	0.122054	0.152309	0.0788375	0.0210333	-0.0613199	-0.234298	0.0602862	0
TCGA.60.2712	LUSC	LUSC	6.84264	0.190442	0.296548	0.0312812	0.232344	0.0585702	0.0690176	0.0898276	0.0519718	0.28572	-0.0609635	0.0209168	0.0672264	-0.00989282	0.176016	-0.0191139	0.100852	0.268788	0.184938	0.166919	0.0653268	0.094823	0.0532011	-0.131505	0.0587552	0
TCGA.60.2713	LUSC	LUSC	11.165	0.0756787	0.227496	-0.111327	0.215426	-0.0140643	0.0932115	0.0561929	0.0450268	0.324307	-0.0233298	0.00272208	0.0323312	-0.0336526	0.162724	0.0947164	0.0528331	0.234197	0.138696	0.189712	0.0365341	0.17597	-0.000634136	-0.20972	0.0709779	0
TCGA.60.2715	LUSC	LUSC	9.48127	0.194845	0.266496	-0.0728823	0.19821	-0.0207404	0.0736941	0.0765444	0.143818	0.297437	0.0147028	0.0685857	0.0950891	-0.0379759	0.184472	0.0809608	0.0509116	0.235836	0.134286	0.232932	0.0385004	0.160829	0.0387791	0.0846396	0.0547054	0
TCGA.60.2719	LUSC	LUSC	12.9906	0.166344	0.119585	-0.136683	0.18537	-0.0278126	-0.0677748	0.087248	0.0330799	0.189377	-0.0931557	-0.017626	0.0334546	-0.0996433	0.134843	-0.108152	-0.0316721	0.242956	0.105995	0.112917	0.0549551	0.0398539	-0.0355624	-0.117109	0.0775755	0
TCGA.60.2720	LUSC	LUSC	17.9697	0.155335	0.213181	-0.0357135	0.197106	0.0211995	-0.053408	0.0563835	0.0886199	0.232837	-0.0109496	0.00550424	0.0988822	-0.0412388	0.147986	0.0119162	0.0348968	0.196529	0.0651396	0.186118	0.0660601	0.483285	0.0822827	-0.0111164	0.0540882	0
TCGA.60.2721	LUSC	LUSC	9.97789	0.129753	0.219733	-0.0747642	0.219889	0.0280548	-0.0138553	0.0828315	0.0599254	0.230738	-0.0371966	-0.0205288	0.115333	0.000252665	0.141434	-0.0954628	0.0828525	0.274461	0.165067	0.199668	0.0589776	0.0371348	0.00939684	-0.26133	0.0288576	0
TCGA.60.2722	LUSC	LUSC	10.6922	0.0190514	0.0516624	-0.152664	0.175039	-0.00190802	-0.0818909	0.070958	0.0258764	0.146739	-0.0936639	-0.0138981	0.0374587	-0.0951796	0.122839	-0.120095	-0.0984316	0.215486	0.144646	0.123543	0.018125	-0.0391608	0.00866822	-0.227634	0.0427023	0
TCGA.60.2723	LUSC	LUSC	7.65156	0.0946768	0.201904	-0.0505108	0.217161	0.0546267	-0.033506	0.0784195	0.0638993	0.263136	-0.0426792	0.053103	0.0629737	0.0300936	0.115589	-0.0867189	0.0373319	0.231816	0.092841	0.140307	0.0547629	0.00253252	0.0272933	0.03111	0.0969052	0
TCGA.60.2724	LUSC	LUSC	17.4721	0.150473	0.100531	-0.150057	0.163183	-0.102316	-0.0609287	0.0693432	0.0379224	0.195037	-0.107664	0.0734731	0.038717	-0.142138	0.14232	-0.0465718	-0.0865006	0.205316	0.0846347	0.166454	0.0392314	0.420212	0.0514854	-0.0884784	0.0640537	0
TCGA.60.2725	LUSC	LUSC	12.8786	0.183242	0.272715	-0.0524513	0.210246	-0.00325119	0.00313823	0.0870347	0.112843	0.321836	-0.0233078	0.0836788	0.119791	-0.0352276	0.19058	-0.061447	0.0704928	0.248905	0.11208	0.178068	0.105755	0.250773	0.0329025	-0.0808541	0.0888457	0
TCGA.60.2726	LUSC	LUSC	14.6468	0.0932626	0.133682	-0.0960353	0.219049	0.0530086	-0.112014	0.112161	-0.00507485	0.168856	-0.118302	-0.105359	0.0609416	0.0254919	0.123945	-0.169093	-0.0214675	0.237252	0.126102	0.235867	0.0655419	-0.0331894	-0.00567412	-0.155817	0.0626427	0
TCGA.63.5128	LUSC	LUSC	17.5591	0.0539577	0.0384969	-0.154835	0.166626	-0.0417658	-0.0688471	0.0914381	0.0498081	0.180173	-0.140595	0.0388787	0.0690865	-0.133146	0.130734	-0.148193	-0.130725	0.225424	0.14135	0.133134	0.0514535	-0.0239657	-0.024756	-0.0506771	0.0485286	0
TCGA.63.5131	LUSC	LUSC	20.3238	0.164015	0.0907565	-0.138659	0.173268	-0.0804805	-0.100669	0.109585	0.015924	0.19982	-0.069421	-0.0111749	0.146974	-0.124533	0.148818	-0.0975954	-0.113761	0.219525	0.112602	0.134175	0.0719471	0.0979153	-0.0356078	-0.20732	0.0299014	0
TCGA.63.6202	LUSC	LUSC	12.6921	0.139255	0.292934	-0.0768584	0.23497	0.0655783	0.0668802	0.0857837	0.126426	0.268082	-0.0700536	0.0354135	0.109949	0.0563779	0.162898	0.109272	0.110917	0.241148	0.125977	0.186797	0.0533295	-0.0310567	0.0518979	0.396646	0.0889036	0
TCGA.64.1676	LUAD	LUAD	17.0327	0.179348	0.420208	0.0887452	0.382385	0.139853	0.179005	0.201475	0.290623	0.489011	0.0677701	0.204081	0.174273	0.0575181	0.237123	0.111573	0.146911	0.37764	0.28266	0.277287	0.18897	-0.0149164	0.194767	0.177886	0.203969	0.0152896
TCGA.64.1677	LUAD	LUAD	4.76402	0.269645	0.345656	0.163768	0.389096	0.120989	0.0596515	0.195634	0.218203	0.347009	0.0138319	0.105838	0.205217	0.0613779	0.216912	0.0620514	0.182605	0.426983	0.286537	0.209431	0.230179	-0.0781374	0.162472	0.0446545	0.216991	0.0161014
TCGA.64.1678	LUAD	LUAD	0	0.0897345	0.20431	0.113843	0.355421	0.0627095	-0.0158966	0.228539	0.181703	0.27267	0.0674774	0.0445301	0.193625	0.115015	0.23878	-0.0368845	0.0830281	0.430273	0.251682	0.205633	0.17963	-0.103039	0.123764	0.0280907	0.246571	-0.0877054
TCGA.64.1680	LUAD	LUAD	11.2255	0.292177	0.278492	0.0510155	0.383458	0.0323901	0.0357906	0.236981	0.168872	0.336287	0.144627	0.134464	0.210664	-0.0734954	0.250726	0.0231373	0.0780371	0.390559	0.302981	0.225634	0.224936	-0.11863	0.154638	0.217922	0.163766	-0.0674095
TCGA.64.5774	LUAD	LUAD	8.02082	0.143138	0.220467	0.118647	0.363586	0.0374402	0.0513386	0.246091	0.168168	0.2529	0.0383115	0.147171	0.289956	0.183785	0.258752	0.106811	0.0732621	0.38428	0.300779	0.274694	0.250647	-0.08726	0.120421	0.199054	0.231011	0.0335289
TCGA.64.5778	LUAD	LUAD	17.909	0.278643	0.439453	0.188982	0.4153	0.216967	0.100396	0.210261	0.211469	0.421322	0.0211254	0.0858733	0.231082	0.0707594	0.245346	0.110816	0.289061	0.415473	0.304015	0.292504	0.260729	-0.0305546	0.209445	0.185706	0.185869	0.127648
TCGA.64.5779	LUAD	LUAD	7.5359	0.183056	0.339895	0.211519	0.386675	0.106335	0.0459091	0.245449	0.14899	0.32473	0.0720688	0.150435	0.229054	0.0345818	0.251156	0.100208	0.176949	0.422474	0.353017	0.341595	0.244961	-0.039562	0.180802	0.128424	0.22433	0.125699
TCGA.64.5781	LUAD	LUAD	22.0496	0.153903	0.396726	0.0709074	0.410292	0.26469	0.0811347	0.175041	0.172492	0.34356	0.0746424	0.12787	0.210265	0.153161	0.250594	0.132573	0.237082	0.395876	0.256262	0.207696	0.175105	0.0468209	0.183246	0.126662	0.196411	0.0609689
TCGA.64.5815	LUAD	LUAD	14.5869	0.296955	0.406676	0.0735325	0.361688	0.0798998	0.274965	0.231772	0.307932	0.500793	0.130749	0.201246	0.216691	0.0933274	0.282555	0.2268	0.148748	0.386307	0.310058	0.292721	0.223042	-0.0793606	0.214777	0.248942	0.192266	0.170838
TCGA.66.2727	LUSC	LUSC	14	0.158778	0.141656	-0.0656322	0.16251	0.00374864	-0.0690077	0.0728342	0.0781942	0.238409	-0.0573876	0.0102497	0.0106005	-0.112455	0.131761	-0.132464	-0.0443073	0.25787	0.119991	0.108956	0.0275931	0.280097	-0.0138663	-0.0504639	0.0824188	0
TCGA.66.2734	LUSC	LUSC	15.1529	0.119826	0.210096	-0.13548	0.15948	-0.0968964	0.0268778	0.0973703	0.11029	0.258156	-0.0849747	0.149647	0.0180961	-0.114721	0.137035	-0.0769087	-0.0860508	0.228391	0.122794	0.139575	0.0348262	0.324723	-0.00132481	-0.0884784	0.0825021	0
TCGA.66.2742	LUSC	LUSC	13.1071	0.0975393	0.154446	-0.0807755	0.186658	-0.0976395	-0.0887683	0.100641	0.00829417	0.221859	-0.0613672	0.0620821	0.00839859	-0.0997489	0.132526	-0.123401	-0.0563413	0.237872	0.151227	0.172263	0.0223406	0.275299	0.0377102	-0.159069	0.0732288	0
TCGA.66.2744	LUSC	LUSC	18.0199	0.224429	0.305917	0.02429	0.213667	0.0749644	0.0165766	0.0845489	0.103551	0.277698	-0.0672149	0.07873	0.053615	0.0350471	0.159864	0.0335093	0.101362	0.262883	0.144262	0.241489	0.055577	0.192978	0.0773514	-0.0348422	0.1037	0
TCGA.66.2754	LUSC	LUSC	17.6435	-0.0322849	0.0281403	-0.0723378	0.19042	-0.0647388	-0.130995	0.0834104	-0.0214188	0.134273	-0.0518627	-0.0860949	0.117634	-0.115574	0.107936	-0.12484	-0.0976182	0.274	0.105847	0.173627	0.116282	-0.107832	-0.0644365	-0.109112	0.143622	0
TCGA.66.2755	LUSC	LUSC	6.67177	0.300411	0.288549	-0.0599139	0.192384	0.024242	0.0993137	0.059708	0.051867	0.286109	-0.0829205	0.0392819	0.0553126	-0.0170898	0.155964	0.112044	0.0497316	0.250007	0.115771	0.225604	0.027201	0.369988	0.0514511	-0.22017	0.0547344	0
TCGA.66.2756	LUSC	LUSC	16.7357	0.0342885	0.0808106	-0.0919075	0.166722	-0.054359	-0.129598	0.136093	0.0173933	0.147287	-0.0730695	-0.0533599	0.0907334	-0.0743899	0.111508	-0.125107	-0.0282676	0.221377	0.08918	0.185737	0.0927681	-0.0921039	-0.0226355	0.21889	0.100173	0
TCGA.66.2757	LUSC	LUSC	11.8193	0.135568	0.148612	-0.0921402	0.203106	0.0227269	-0.0857497	0.0897067	0.000805454	0.190051	-0.129502	-0.0549549	0.0889567	-0.0563753	0.193439	-0.0929036	-0.011038	0.253941	0.116398	0.177134	0.064414	-0.0957827	0.0271698	-0.14718	0.0936913	0
TCGA.66.2758	LUSC	LUSC	16.6339	0.141877	0.221901	-0.0641339	0.212869	0.0851763	-0.03743	0.0742405	0.090371	0.243206	-0.122088	0.00903271	0.0583381	0.0277151	0.147854	-0.0764822	0.0725204	0.227885	0.107635	0.150401	0.044058	0.00402538	0.00471825	-0.112951	0.0740796	0
TCGA.66.2759	LUSC	LUSC	20.6072	0.13963	0.180484	-0.0444469	0.17932	-0.00859798	-0.0554267	0.0850646	0.0917483	0.248884	-0.119127	0.0241347	-0.0112709	-0.0319889	0.144427	-0.0692312	0.0177111	0.246323	0.121299	0.115764	0.0317376	0.269754	-0.0116708	-0.25088	0.102423	0
TCGA.66.2763	LUSC	LUSC	13.8873	0.150985	0.128094	-0.0712694	0.178569	-0.0616141	-0.0585668	0.058829	0.047258	0.202603	-0.0758944	-0.0229153	0.0836626	-0.0407711	0.130493	-0.119402	-0.0339736	0.212627	0.0984945	0.117107	0.064934	0.194364	-0.0248161	-0.070884	0.0386772	0
TCGA.66.2765	LUSC	LUSC	10.496	0.137587	0.207486	-0.0706208	0.193742	-0.0448354	-0.0229279	0.0740121	0.104409	0.185465	-0.0196014	0.000975851	0.0533004	-0.0370602	0.151637	-0.0386276	0.000836412	0.239406	0.142326	0.140061	0.0184256	0.461586	0.0181826	0.00663788	0.0911268	0
TCGA.66.2766	LUSC	LUSC	0	0.0377053	0.0891856	-0.10896	0.177299	-0.0374173	-0.0577843	0.0872785	0.067924	0.217574	-0.137296	-0.0345989	-0.0270916	-0.115113	0.124	-0.144247	-0.0485839	0.238427	0.106171	0.123099	0.0335296	0.23851	-0.0730428	-0.299984	0.075321	0
TCGA.66.2767	LUSC	LUSC	12.9065	0.200254	0.302919	-0.00349784	0.222783	0.0473499	0.0432647	0.0864891	0.136343	0.31011	-0.00767559	-0.00224829	0.0403801	0.011369	0.179628	-0.0786682	0.158946	0.256713	0.151391	0.204959	0.0445511	0.117216	0.0123331	-0.105593	0.0643665	0
TCGA.66.2770	LUSC	LUSC	18.1338	0.128128	0.175001	-0.0946147	0.192637	-0.0165453	-0.0547603	0.100432	0.0951083	0.247828	-0.0962183	0.0675962	0.0791421	-0.0394948	0.159278	-0.107459	-0.0144811	0.252744	0.161527	0.175899	0.0393498	0.176717	0.00924339	-0.119775	0.0776376	0
TCGA.66.2771	LUSC	LUSC	18.1647	0.122765	0.287732	0.018293	0.227111	0.0330646	0.0213823	0.0901305	0.1001	0.273408	-0.0695733	0.116194	0.0412217	-0.0460226	0.0968875	-0.0770154	0.0993827	0.246061	0.119435	0.115744	0.00983821	0.398193	0.00826164	-0.0561687	0.0904922	0
TCGA.66.2773	LUSC	LUSC	14.3133	0.135719	0.204791	-0.099594	0.183215	-0.00719352	-0.0346765	0.106812	0.111495	0.227306	-0.0626238	0.0345054	0.0420033	-0.0619089	0.152137	-0.109752	-0.000278948	0.251861	0.168227	0.1723	0.0307782	0.130012	-0.00336473	-0.0962092	0.0690903	0
TCGA.66.2777	LUSC	LUSC	7.68082	0.183117	0.202784	-0.0812905	0.168264	-0.0508098	0.0615721	0.107109	0.148393	0.311045	-0.00938252	0.0178105	0.0770733	-0.0621504	0.146768	-0.0466251	-0.0680623	0.201179	0.121671	0.184385	0.0711299	0.262556	0.0294812	-0.0609672	0.0727255	0
TCGA.66.2778	LUSC	LUSC	13.0421	0.103585	0.188947	-0.0872348	0.193892	-0.0293056	-0.0694019	0.0943421	0.065194	0.230327	-0.00855074	0.0780096	0.0480604	-0.125928	0.105427	-0.115883	-0.0173957	0.217429	0.042573	0.0594321	-0.00358093	0.0363884	7.13e-05	-0.0143687	0.0787456	0
TCGA.66.2780	LUSC	LUSC	12.8972	0.117261	0.152118	-0.107182	0.195029	-0.0498703	0.00936451	0.067478	0.033235	0.222531	-0.0355189	0.0161326	4.57e-05	-0.0966995	0.151326	-0.0697643	-0.0802561	0.22345	0.123689	0.125614	0.0117905	0.284042	0.043746	-0.190472	0.0646538	0
TCGA.66.2781	LUSC	LUSC	0	0.0388346	0.129653	-0.0746016	0.188177	-0.0507161	-0.0835375	0.108088	0.0726351	0.18849	-0.0564363	0.0697646	0.00562301	-0.0880443	0.141866	-0.131291	-0.105441	0.233423	0.098087	0.191442	0.0162456	0.266235	-0.0172755	-0.27194	0.0808658	0
TCGA.66.2782	LUSC	LUSC	11.3106	0.125429	0.217251	-0.0442823	0.193842	-0.0387767	-0.0802416	0.070983	0.0762621	0.221587	-0.074985	0.074553	0.0126251	-0.0618396	0.145581	-0.0890115	-0.000916099	0.245717	0.129804	0.139357	0.0229712	0.0300437	-0.0297221	-0.140995	0.0744676	0
TCGA.66.2783	LUSC	LUSC	15.4134	0.112984	0.149501	-0.0700182	0.180379	-0.02193	-0.045187	0.0912833	0.118453	0.21764	-0.0723036	0.00102223	0.0882039	-0.0746751	0.152256	-0.0795745	-0.0113043	0.236556	0.142857	0.135994	0.0246173	-0.0167147	-0.0022336	-0.1242	0.0883831	0
TCGA.66.2785	LUSC	LUSC	6.34946	0.131709	0.268952	-0.0160549	0.220084	0.0568606	-0.0147198	0.0747905	0.0238255	0.22372	-0.02991	0.0518785	0.128514	0.0129673	0.100035	0.00221263	0.0905172	0.252059	0.124981	0.129417	0.0672229	-0.100208	-0.0255139	0.394087	0.0689699	0
TCGA.66.2786	LUSC	LUSC	16.762	0.21072	0.194516	-0.108943	0.191015	-0.0283786	-0.0163121	0.0883298	0.0662168	0.273567	-0.0626362	-0.0161829	0.094343	-0.100014	0.136034	-0.122707	-0.0257983	0.258382	0.144972	0.136855	0.0347992	0.198523	0.0383225	0.0431595	0.0840114	0
TCGA.66.2787	LUSC	LUSC	13.3005	0.0902646	0.190339	-0.0200943	0.208845	0.0306039	0.00770041	0.100384	0.0290916	0.225666	-0.0633417	-0.0398385	-0.00735909	-0.0465725	0.137241	-0.0667786	0.0470726	0.269856	0.148558	0.162896	0.0472331	0.091784	0.037078	-0.286068	0.0784463	0
TCGA.66.2788	LUSC	LUSC	17.6719	0.146801	0.213142	-0.0542086	0.202444	-0.0273008	-0.0228237	0.0886967	0.0844121	0.270497	-0.0860913	0.063497	0.105881	-0.071047	0.152317	-0.0786148	0.014711	0.242441	0.177366	0.165483	0.0372993	0.254985	0.0154861	-0.165307	0.0821884	0
TCGA.66.2789	LUSC	LUSC	7.89916	0.0782784	0.137639	-0.0565198	0.199739	-0.0460616	-0.0745005	0.0762721	0.096299	0.283216	-0.0283962	-0.0121774	0.00202334	-0.0984534	0.15928	-0.0824003	-0.0679272	0.245754	0.1191	0.17374	0.0293723	0.18882	0.0124061	-0.00797078	0.0734067	0
TCGA.66.2791	LUSC	LUSC	15.4779	0.169666	0.246001	-0.0311573	0.218257	0.0410189	-0.0621091	0.0807875	0.0958953	0.254368	0.00847126	0.0126079	0.0105149	0.0269492	0.146061	-0.0829868	0.069333	0.264944	0.168399	0.171345	0.05235	0.344716	0.012418	-0.141741	0.0848298	0
TCGA.66.2792	LUSC	LUSC	9.4495	0.170682	0.0919375	-0.105203	0.182625	-0.022858	-0.0375466	0.0630279	0.0477829	0.226225	-0.113757	-0.0265091	0.0524628	-0.0959536	0.141845	-0.100954	-0.0428337	0.227261	0.132583	0.173301	0.037836	0.277378	-0.0289414	-0.277964	0.0964361	0
TCGA.66.2793	LUSC	LUSC	15.719	0.0377353	-0.0212865	-0.126651	0.191454	-0.111892	-0.106616	0.101736	-0.0401967	0.068679	-0.1628	-0.0887501	0.0523454	-0.125182	0.127077	-0.201349	-0.115992	0.275035	0.137409	0.216278	0.0313365	-0.00919706	-0.0785885	-0.186847	0.0802153	0
TCGA.66.2794	LUSC	LUSC	15.6986	0.22893	0.237867	-0.0663031	0.21342	0.0935844	0.00719099	0.0633262	0.0973634	0.249748	-0.112363	-0.0576537	0.0639654	0.0571461	0.16916	-0.0690179	0.134281	0.26787	0.131396	0.197898	0.0635764	-0.0374547	0.0249727	-0.200336	0.0769422	0
TCGA.66.2795	LUSC	LUSC	17.2677	0.0709714	0.185916	-0.0799812	0.194985	-0.0380663	-0.0542241	0.098023	0.0937288	0.243661	-0.0547805	0.00734965	0.00397131	-0.0887086	0.121002	-0.0474781	-0.0247014	0.218083	0.147506	0.172842	-0.00865185	0.138329	-0.0142514	0.0570751	0.0857712	0
TCGA.66.2800	LUSC	LUSC	15.3102	0.0553957	0.188431	-0.0955922	0.187736	-0.0348833	0.00152188	0.100299	0.128024	0.289138	-0.0462823	0.0547615	0.0757475	-0.115669	0.136188	-0.0871988	-0.0513115	0.228939	0.0993204	0.132504	0.0567311	0.122761	0.0251263	-0.0393741	0.0674873	0
TCGA.67.3770	LUAD	LUAD	10.4289	0.233469	0.380016	0.0772818	0.380088	0.127033	0.217093	0.222218	0.291637	0.468242	0.131009	0.12673	0.26399	-0.001182	0.249945	0.0930636	0.200011	0.402186	0.245528	0.217042	0.235475	-0.0688607	0.215729	0.15355	0.129315	-0.0230291
TCGA.67.3771	LUAD	LUAD	21.9414	0.269179	0.370069	0.11091	0.351848	0.0925945	0.0829063	0.247209	0.232735	0.435211	0.0760694	0.208381	0.179311	0.010804	0.280535	0.0569639	0.132755	0.402714	0.325085	0.292898	0.209622	0.0466091	0.155335	0.21366	0.187002	0.0262764
TCGA.67.3772	LUAD	LUAD	14.1571	0.209674	0.377435	0.161745	0.390717	0.0953125	0.320642	0.21519	0.317702	0.451771	0.158806	0.165057	0.19306	0.0283928	0.23967	0.090628	0.181129	0.391342	0.286995	0.221178	0.250454	-0.0323429	0.200066	0.0854816	0.140514	0.0061429
TCGA.67.3773	LUAD	LUAD	11.7715	0.244836	0.411414	0.100397	0.385141	0.14405	0.193475	0.259686	0.312098	0.44885	0.228932	0.17334	0.251148	-0.0294419	0.260261	0.0628632	0.217321	0.405735	0.287294	0.238456	0.23852	-0.0131788	0.185889	0.151125	0.165866	0.0427297
TCGA.67.3774	LUAD	LUAD	12.0591	0.31508	0.377815	0.11379	0.372254	0.147855	0.187655	0.253175	0.266587	0.440952	0.154216	0.175645	0.32025	0.0348051	0.25627	0.0825097	0.197347	0.416279	0.311466	0.290646	0.24779	-0.0415774	0.208573	0.236057	0.165158	-0.0121505
TCGA.67.4679	LUAD	LUAD	16.3	0.256932	0.375317	0.06422	0.385683	0.0779937	0.168513	0.282714	0.300086	0.434268	0.280857	0.198624	0.216114	-0.00202612	0.270379	0.130137	0.111546	0.386471	0.355989	0.304132	0.231934	-0.0543965	0.163077	0.237829	0.13242	-0.0344489
TCGA.67.6215	LUAD	LUAD	12.9988	0.286671	0.327999	0.0488507	0.357031	0.0103994	0.125228	0.214688	0.241244	0.419758	0.148593	0.173982	0.256902	-0.00751848	0.262518	0.11271	0.049967	0.403558	0.319767	0.264867	0.201956	-0.0692643	0.128069	0.216302	0.185499	0.0202689
TCGA.67.6216	LUAD	LUAD	9.39722	0.298344	0.389061	0.16162	0.375487	0.0933131	0.124658	0.243253	0.272957	0.426747	0.152432	0.185257	0.256728	-0.0131905	0.267821	0.113522	0.150493	0.398396	0.322766	0.255962	0.250559	-0.113286	0.184509	0.186574	0.168538	0.0241116
TCGA.67.6217	LUAD	LUAD	13.2195	0.267486	0.384147	0.17204	0.37805	0.115337	0.258804	0.241823	0.27898	0.413752	0.105385	0.142071	0.289697	0.0249143	0.267097	0.0586958	0.195604	0.397935	0.330672	0.254602	0.258622	-0.0818317	0.19786	0.196693	0.127247	0.080886
TCGA.70.6722	LUSC	LUSC	13.8752	0.179232	0.190831	-0.080909	0.190579	-0.0611221	0.0312027	0.0541077	0.0641677	0.254407	-0.0742351	0.0461162	0.102726	-0.0503192	0.190266	-0.0230593	-0.0567849	0.241993	0.15933	0.176536	0.0421344	0.321844	0.0821488	-0.0464651	0.077085	0
TCGA.70.6723	LUSC	LUSC	12.9069	0.162239	0.0100577	-0.172304	0.190816	-0.0402298	-0.140668	0.101444	-0.0254393	0.0962891	-0.155126	-0.0423189	0.000409353	-0.0915047	0.131506	-0.116789	-0.0755271	0.267876	0.159019	0.159357	0.0388733	0.0744562	-0.037982	-0.235471	0.0697526	0
TCGA.71.6725	LUAD	LUAD	5.74124	0.326851	0.261975	0.0266431	0.364788	0.028129	0.0781678	0.218782	0.211203	0.292284	0.0115379	0.132135	0.218093	0.0522925	0.239464	0.0883008	-0.0562019	0.383791	0.292164	0.252355	0.186687	-0.104022	0.121689	0.0944465	0.159887	-0.146212
TCGA.73.4659	LUAD	LUAD	5.60528	0.298579	0.334401	0.0608196	0.352837	0.0619415	0.178918	0.236614	0.284867	0.457778	0.154623	0.202298	0.253501	0.0417606	0.252445	0.126728	0.0432763	0.385536	0.316931	0.281784	0.215359	0.00977713	0.142004	0.19592	0.21978	-0.0155602
TCGA.73.4662	LUAD	LUAD	10.649	0.266231	0.39626	0.147363	0.382517	0.112829	0.246428	0.235406	0.256954	0.447269	0.10068	0.113845	0.253131	0.0157579	0.279148	0.132519	0.188528	0.406879	0.305591	0.288317	0.262058	-0.0605157	0.194486	0.253113	0.169525	0.135225
TCGA.73.4666	LUAD	LUAD	18.379	0.330651	0.439366	0.0578422	0.369665	0.191152	0.214568	0.22001	0.270121	0.437571	0.0828631	0.174068	0.175095	0.182246	0.263875	0.16207	0.23569	0.445146	0.299482	0.263611	0.19676	-0.0367358	0.186646	0.189473	0.249569	0.101994
TCGA.73.4668	LUAD	LUAD	17.4671	0.21641	0.285887	0.0551436	0.369943	0.0570837	0.0851008	0.213703	0.257094	0.399346	0.140271	0.157819	0.204124	0.0362231	0.26266	0.0695744	0.0291339	0.377098	0.298704	0.265979	0.218983	-0.0581534	0.15748	0.163197	0.195559	-0.00116363
TCGA.73.4670	LUAD	LUAD	16.8326	0.134161	0.285488	0.0719562	0.353141	0.0439933	0.144197	0.190235	0.183969	0.384541	0.0429707	0.179181	0.224668	0.034952	0.232797	0.0956073	-0.00211477	0.404046	0.274693	0.236656	0.164523	-0.0124349	0.121571	0.206631	0.207942	-0.0270883
TCGA.73.4675	LUAD	LUAD	0	0.174375	0.299099	0.0560231	0.357725	0.0100584	0.200524	0.229067	0.295767	0.419579	0.102297	0.125203	0.255936	0.00980476	0.255935	0.152165	0.0290477	0.351882	0.291206	0.247356	0.152039	-0.0956396	0.118418	0.252454	0.143255	0.038021
TCGA.73.4677	LUAD	LUAD	16.3599	0.232533	0.328925	0.0879689	0.386498	0.0959334	0.201342	0.240563	0.291301	0.400378	0.15516	0.176115	0.255762	0.0201985	0.255008	0.127323	0.140544	0.398017	0.319585	0.25819	0.215016	-0.0352837	0.159632	0.27261	0.132297	0.0500903
TCGA.75.5122	LUAD	LUAD	7.60238	0.323417	0.559849	0.126877	0.428486	0.299918	0.324065	0.238097	0.344403	0.492189	0.138884	0.223721	0.246173	0.191614	0.261839	0.219223	0.379192	0.451507	0.353421	0.327372	0.257213	0.0208435	0.257621	0.104445	0.192291	0.120882
TCGA.75.5125	LUAD	LUAD	19.5935	0.296352	0.40962	0.099217	0.346332	0.123202	0.227934	0.215259	0.256529	0.438139	0.0925476	0.156188	0.150758	0.101434	0.285283	0.114009	0.176069	0.419415	0.327511	0.327161	0.201973	-0.0583221	0.170913	0.125206	0.229676	0.12846
TCGA.75.5126	LUAD	LUAD	18.7496	0.327041	0.466367	0.077265	0.360242	0.121843	0.28399	0.24834	0.285911	0.523557	0.138237	0.291091	0.231082	0.0924047	0.262192	0.186912	0.17222	0.374542	0.30367	0.271421	0.174695	-0.0303742	0.209985	0.148903	0.191278	0.00305792
TCGA.75.5146	LUAD	LUAD	18.0747	0.220467	0.367629	0.146442	0.388363	0.110827	0.127101	0.196062	0.264907	0.383838	0.0990386	0.103261	0.241048	-0.021023	0.232391	0.0841875	0.205609	0.421511	0.303716	0.244822	0.224091	-0.0495745	0.173785	0.163704	0.161206	-0.0143154
TCGA.75.5147	LUAD	LUAD	0	0.219357	0.374044	0.150154	0.357202	0.0580921	0.193062	0.214219	0.23971	0.436137	0.102547	0.133303	0.23577	-0.0129741	0.24717	0.139338	0.147815	0.396564	0.272129	0.249967	0.237053	-0.067261	0.177836	0.021216	0.205921	0.0493867
TCGA.75.6203	LUAD	LUAD	8.15499	0.29657	0.466085	0.10528	0.371437	0.184017	0.257888	0.25449	0.353172	0.497621	0.178532	0.229398	0.199099	0.06722	0.293227	0.273454	0.237327	0.394819	0.326448	0.298257	0.229833	-0.0196827	0.19329	0.224244	0.143458	0.0358561
TCGA.75.6205	LUAD	LUAD	13.0139	0.301576	0.497468	0.145157	0.381023	0.169553	0.267471	0.230999	0.318515	0.461685	0.189033	0.179422	0.245624	0.110812	0.26574	0.148431	0.262635	0.412439	0.342567	0.291532	0.198492	-0.0332616	0.192956	0.11027	0.191309	0.265444
TCGA.75.6206	LUAD	LUAD	14.063	0.299391	0.324821	0.0545036	0.354272	0.0391073	0.249288	0.234117	0.257115	0.451044	0.114276	0.152174	0.223085	0.0142783	0.264836	0.166021	0.0841694	0.39523	0.353558	0.275988	0.21216	-0.0459063	0.198045	0.282744	0.114671	-0.0132329
TCGA.75.6207	LUAD	LUAD	11.0308	0.253512	0.287375	0.0888302	0.339763	0.0198426	0.127815	0.192542	0.233548	0.387114	0.0257521	0.10953	0.248251	-0.0261817	0.255612	0.0445157	0.038859	0.399384	0.324257	0.275476	0.187511	-0.0636119	0.151368	0.196971	0.181198	-0.00787482
TCGA.75.6211	LUAD	LUAD	9.88621	0.138821	0.269035	0.107008	0.35791	0.0563826	0.0539862	0.227192	0.212187	0.318989	0.116021	0.102762	0.266662	0.123899	0.261702	0.109084	0.139671	0.393137	0.294408	0.250912	0.218651	0.0246855	0.142788	0.15164	0.239736	0.041539
TCGA.75.6212	LUAD	LUAD	5.34125	0.295737	0.409912	0.231287	0.355707	0.0677711	0.275123	0.228579	0.330585	0.450108	0.244337	0.212602	0.214309	-0.0057093	0.27511	0.112385	0.146319	0.399183	0.329412	0.252575	0.277741	-0.0801249	0.186649	0.223926	0.164072	0.095012
TCGA.80.5611	LUAD	LUAD	18.6491	0.201241	0.407531	0.0675598	0.332033	0.0731028	0.0725223	0.194771	0.270016	0.426589	0.0667789	0.132674	0.269109	0.0785464	0.252108	0.0813731	0.119917	0.408015	0.284962	0.26643	0.172503	0.0323158	0.14748	0.219741	0.2012	0.0661647
TCGA.85.6175	LUSC	LUSC	9.42746	0.191226	0.239805	-0.0950145	0.197297	-0.0204348	0.0794733	0.0872347	0.165254	0.286822	-0.0247656	0.0501314	0.0514265	-0.0396561	0.199259	-0.0943431	0.0200145	0.251111	0.152354	0.197333	0.0456553	0.140089	0.0600888	-0.00349222	0.0509833	0
TCGA.85.6560	LUSC	LUSC	18.4593	-0.00903573	0.184538	-0.0925729	0.191311	-0.0324873	-0.0637138	0.0516348	0.0219383	0.256163	-0.128143	-0.0157566	0.10693	-0.0110922	0.139816	-0.0347356	-0.0385752	0.246646	0.183826	0.191259	0.00275621	-0.0645393	-0.0206803	-0.250507	0.13328	0
TCGA.85.6561	LUSC	LUSC	22.6099	0.128544	0.241062	-0.00539768	0.200204	0.00269555	0.0390002	0.0591193	0.111245	0.272577	-0.0232306	0.068448	0.0293626	-0.00425097	0.15854	-0.0366016	0.0852611	0.249588	0.171977	0.204416	0.044311	0.291453	0.0498425	-0.181995	0.0991257	0
TCGA.86.6562	LUAD	LUAD	1.67993	0.258721	0.324215	0.0917008	0.359602	0.0607874	0.131001	0.226526	0.249516	0.400166	0.130351	0.174578	0.227175	0.065145	0.254427	0.172948	0.0792393	0.400552	0.311837	0.294247	0.226404	-0.0673628	0.165761	0.198646	0.20329	-0.0469512
TCGA.91.6828	LUAD	LUAD	15.5309	0.317377	0.413705	0.122634	0.369534	0.109587	0.199914	0.250281	0.273191	0.453389	0.105481	0.217607	0.251335	0.15361	0.271813	0.202499	0.18936	0.427766	0.3729	0.345003	0.265221	-0.0482779	0.177676	0.193094	0.190913	0.0255187
TCGA.91.6829	LUAD	LUAD	8.46058	0.201928	0.300169	0.108395	0.33071	0.0512866	0.0812227	0.21137	0.249848	0.459337	0.183401	0.158775	0.196624	0.0465034	0.27578	0.0242739	0.018207	0.365655	0.329593	0.297937	0.201004	-0.0144144	0.158413	-0.019863	0.240937	-0.0450028
TCGA.91.6831	LUAD	LUAD	12.3946	0.235729	0.3339	0.0968737	0.357414	0.0894074	0.0539597	0.217045	0.189218	0.392803	0.0598491	0.146891	0.246112	0.104995	0.28738	0.0845122	0.0765158	0.397219	0.326014	0.30724	0.206758	-0.0826604	0.0953986	0.132408	0.268899	0.0493326
TCGA.91.6835	LUAD	LUAD	8.49348	0.312706	0.484371	0.238416	0.389753	0.197777	0.179556	0.209693	0.282761	0.457816	0.125439	0.203317	0.215862	0.0948816	0.274722	0.117473	0.327161	0.423737	0.381821	0.312102	0.291294	-0.0543021	0.20553	0.202092	0.203677	0.172136
TCGA.91.6836	LUAD	LUAD	23.7587	0.235676	0.267208	0.064065	0.369535	0.0602834	0.0836595	0.2386	0.171588	0.343661	0.0898206	0.116218	0.130103	0.106534	0.237518	0.0749325	0.0788992	0.426215	0.320502	0.255219	0.204778	-0.00975218	0.161195	0.247006	0.250054	0.0291991
