# Supplementary material for: Assessment of human leukocyte antigen-based neoantigen presentation to determine pan-cancer response to immunotherapy
Source: Nat Commun. 2024 Feb 8;15:1199. doi: 10.1038/s41467-024-45361-5 (PMC10853168; doi:10.1038/s41467-024-45361-5)
Supplement: Supplementary file 11 — Supplementary Data 8 [file 41467_2024_45361_MOESM11_ESM.xlsx]

## Sheet: Sheet
Supplementary Data 8. TCR and panel-based HAPS analysis of Wang-panel-T/B cohort.
Cohort	PFS_Months	PFS_Event	OS_Months	OS_Event	LOH	HAPS	TMB	TNB	Diversity	Clonality	PDL1
Wang-Panel-B	14.3667	1	27.6	0	LOH=1	1.45297	3	2	2.43173	0.651338	0.0932937
Wang-Panel-B	3	1	2.96667	1	LOH=1	0.742541	9	1	3.89307	0.462011	0.0369503
Wang-Panel-B	3.3	1	3.26667	1	LOH=0	0	1	1	0.827518	0.869593	0
Wang-Panel-B	1.93333	1	10.1	1	LOH=1	0	4	0	2.44483	0.654645	0
Wang-Panel-B	3.1	1	5.13333	1	LOH=1	0.826829	1	1	2.44013	0.604893	0.0920163
Wang-Panel-B	2.56667	1	6.9	1	LOH=1	6.13899	20	18	2.085	0.710463	0.0048357
Wang-Panel-B	4.63333	1	8.2	1	LOH=0	3.95032	17	15	3.64488	0.515742	0.671683
Wang-Panel-B	3.73333	1	14	1	LOH=0	0	12	0	4.44152	0.359764	0.456581
Wang-Panel-B	1.8	1	1.76667	1	LOH=1	1.91756	21	4	2.55856	0.581654	0.4
Wang-Panel-B	1.53333	1	5.93333	1	LOH=1	3.25906	20	14	1.84717	0.603904	0.132581
Wang-Panel-B	8.5	1	23.5	0	LOH=0	0.544864	4	2	3.79504	0.445818	0
Wang-Panel-B	5.63333	1	35.3	0	LOH=0	3.15552	14	5	3.16108	0.477485	0.351112
Wang-Panel-B	20.7	1	20.7	1	LOH=0	0.40037	4	2	5.92207	0.268511	0.0486776
Wang-Panel-B	4.8	1	21	1	LOH=1	0	0	0	1.75781	0.723821	0
Wang-Panel-B	1.8	1	9.4	1	LOH=0	0.87098	13	2	2.80934	0.561399	0
Wang-Panel-B	2.8	1	22.8	0	LOH=1	0.321099	1	1	2.2731	0.633878	0
Wang-Panel-B	10.7	1	35.4333	0	LOH=0	4.21712	6	9	3.36515	0.488087	0.0763878
Wang-Panel-B	2.03333	1	4.53333	1	LOH=1	1.63259	9	2	2.44758	0.591318	0
Wang-Panel-B	2.03333	1	13.9667	0	LOH=0	2.76245	22	8	3.40725	0.4578	0.375395
Wang-Panel-B	11.2667	1	11.2667	1	LOH=1	0	0	0	3.56314	0.350361	0
Wang-Panel-B	0.5	1	33	1	LOH=0	5.84777	8	14	2.16022	0.68714	0.221797
Wang-Panel-B	1.8	1	25.1667	0	LOH=1	1.01146	1	3	2.39528	0.60677	0.0962559
Wang-Panel-B	28.2333	1	28.2333	1	LOH=1	0	2	0	2.22851	0.712313	0
Wang-Panel-B	27.3333	0	38.3	0	LOH=0	2.19332	7	3	3.53047	0.501169	0
Wang-Panel-B	5.86667	1	35.8	1	LOH=0	3.18991	8	5	4.81062	0.27733	0
Wang-Panel-B	2.76667	1	10.5667	1	LOH=0	1.60148	7	3	2.26641	0.577265	0.0051027
Wang-Panel-B	1.63333	1	6.8	1	LOH=0	1.14191	11	4	2.56021	0.637034	0.133423
Wang-Panel-B	12.5667	1	28.9	1	LOH=1	0.752575	3	1	2.75497	0.541886	0.21054
Wang-Panel-B	2	1	14.4	1	LOH=1	1.6376	8	2	4.21892	0.415336	0.356878
Wang-Panel-B	1.9	1	15.9333	1	LOH=0	1.69537	5	2	2.44304	0.600399	0.163188
Wang-Panel-B	2.8	1	18.5333	1	LOH=0	1.38875	10	2	3.04093	0.524997	0.314962
Wang-Panel-B	7.1	1	33.4	0	LOH=0	1.51676	19	8	4.0015	0.342836	0.0714768
Wang-Panel-B	4.53333	1	20	1	LOH=1	0.891049	1	3	3.16735	0.588136	0
Wang-Panel-B	35.2333	1	35.2333	1	LOH=0	0.754582	2	1	2.39015	0.65394	0
Wang-Panel-B	1.9	1	11.8667	1	LOH=0	3.61944	10	5	2.75304	0.60011	0.00434247
Wang-Panel-B	27.7	1	27.7	1	LOH=0	3.19889	9	4	4.39225	0.361148	0.0259999
Wang-Panel-B	2.76667	1	3.23333	1	LOH=1	1.69537	4	2	3.12368	0.559584	0
Wang-Panel-B	2.86667	1	14.9667	1	LOH=0	0.390336	5	1	4.52845	0.312286	0.35157
Wang-Panel-B	3.9	1	3.93333	1	LOH=0	0	5	0	4.76336	0.431455	0
Wang-Panel-B	1.8	1	21.8	1	LOH=0	2.59287	5	4	4.39435	0.392557	0.427888
Wang-Panel-B	2	1	5.9	1	LOH=0	0	0	0	3.82014	0.479049	0
Wang-Panel-B	2.03333	1	28.9	1	LOH=0	1.93863	8	2	3.97798	0.247772	0.129595
Wang-Panel-B	16	1	16	1	LOH=0	0.243834	6	1	3.69055	0.310417	0.480708
Wang-Panel-B	2.6	1	7.46667	1	LOH=0	2.5678	3	14	2.05735	0.676407	0
Wang-Panel-B	28.3	0	28.3	0	LOH=1	1.18505	2	2	4.18158	0.413202	0
Wang-Panel-B	5.76667	1	10.7	1	LOH=0	1.9009	7	3	3.1785	0.432626	0.191529
Wang-Panel-B	7.33333	1	7.33333	1	LOH=0	0.812781	2	1	4.45398	0.440526	0
Wang-Panel-B	2.66667	1	27.8333	0	LOH=0	0	0	0	3.67907	0.486778	0.0849146
Wang-Panel-B	1.8	1	17.8	1	LOH=1	1.20871	2	2	4.66346	0.390902	0.27499
Wang-Panel-B	1.8	1	1.8	1	LOH=0	0.625139	5	1	1.85243	0.734928	0.572043
Wang-Panel-B	3.46667	1	26.9333	1	LOH=1	2.13732	12	5	4.64029	0.460308	0.143193
Wang-Panel-B	3.26667	1	7.7	1	LOH=0	2.88817	30	8	3.74739	0.516343	0.573777
Wang-Panel-B	1.8	1	1.8	1	LOH=0	1.16914	4	2
Wang-Panel-B	1.9	1	2.13	1	LOH=0	1.15752	5	3
Wang-Panel-B	2.2	1	2.2	1	LOH=0	1.17905	3	2
Wang-Panel-B	7.9	1	28.4	1	LOH=0	1.91639	6	3
Wang-Panel-B	10.3	0	33.4	0	LOH=0	1.92645	7	4
Wang-Panel-B	11.2	0	34.2	0	LOH=0	1.71402	9	3
Wang-Panel-T	14.3667	1	27.6	0	LOH=1	2.05696	6	3	2.43173	0.651338	0.0932937
Wang-Panel-T	3	1	2.96667	1	LOH=1	0.742541	10	2	3.89307	0.462011	0.0369503
Wang-Panel-T	2.56667	1	6.9	1	LOH=1	5.43676	50	22	2.085	0.710463	0.0048357
Wang-Panel-T	4.63333	1	8.2	1	LOH=0	4.24095	22	19	3.64488	0.515742	0.671683
Wang-Panel-T	3.73333	1	14	1	LOH=0	2.64479	11	8	4.44152	0.359764	0.456581
Wang-Panel-T	1.8	1	1.76667	1	LOH=1	3.91677	22	8	2.55856	0.581654	0.4
Wang-Panel-T	1.53333	1	5.93333	1	LOH=1	3.1095	20	13	1.84717	0.603904	0.132581
Wang-Panel-T	5.63333	1	35.3	0	LOH=0	3.15552	14	5	3.16108	0.477485	0.351112
Wang-Panel-T	20.7	1	20.7	1	LOH=0	0.645208	10	11	5.92207	0.268511	0.0486776
Wang-Panel-T	10.7	1	35.4333	0	LOH=0	4.33431	6	10	3.36515	0.488087	0.0763878
Wang-Panel-T	2.03333	1	13.9667	0	LOH=0	2.06988	14	5	3.40725	0.4578	0.375395
Wang-Panel-T	0.5	1	33	1	LOH=0	5.4767	14	12	2.16022	0.68714	0.221797
Wang-Panel-T	1.8	1	25.1667	0	LOH=1	0	0	0	2.39528	0.60677	0.0962559
Wang-Panel-T	2.76667	1	10.5667	1	LOH=0	0.952652	8	3	2.26641	0.577265	0.0051027
Wang-Panel-T	1.63333	1	6.8	1	LOH=0	0.727509	11	3	2.56021	0.637034	0.133423
Wang-Panel-T	12.5667	1	28.9	1	LOH=1	0.445343	12	6	2.75497	0.541886	0.21054
Wang-Panel-T	2.8	1	18.5333	1	LOH=0	4.29995	55	17	3.04093	0.524997	0.314962
Wang-Panel-T	7.1	1	33.4	0	LOH=0	0	11	4	4.0015	0.342836	0.0714768
Wang-Panel-T	1.9	1	11.8667	1	LOH=0	4.56054	15	9	2.75304	0.60011	0.00434247
Wang-Panel-T	27.7	1	27.7	1	LOH=0	7.16871	17	20	4.39225	0.361148	0.0259999
Wang-Panel-T	2.86667	1	14.9667	1	LOH=0	0.390336	5	1	4.52845	0.312286	0.35157
Wang-Panel-T	1.8	1	21.8	1	LOH=0	0	3	0	4.39435	0.392557	0.427888
Wang-Panel-T	2.03333	1	28.9	1	LOH=0	0.445343	10	2	3.97798	0.247772	0.129595
Wang-Panel-T	16	1	16	1	LOH=0	0.243834	6	1	3.69055	0.310417	0.480708
Wang-Panel-T	2.6	1	7.46667	1	LOH=0	2.68648	8	16	2.05735	0.676407	0
Wang-Panel-T	5.76667	1	10.7	1	LOH=0	0.952652	4	2	3.1785	0.432626	0.191529
Wang-Panel-T	2.66667	1	27.8333	0	LOH=0	0	5	0	3.67907	0.486778	0.0849146
Wang-Panel-T	1.8	1	1.8	1	LOH=0	0.625139	5	1	1.85243	0.734928	0.572043
Wang-Panel-T	3.46667	1	26.9333	1	LOH=1	3.21099	13	8	4.64029	0.460308	0.143193
Wang-Panel-T	1.8	1	1.8	1	LOH=0	1.22514	4	2
Wang-Panel-T	1.9	1	2.13	1	LOH=0	0.952652	5	3
Wang-Panel-T	2.2	1	2.2	1	LOH=0	1.30871	3	2
Wang-Panel-T	7.9	1	28.4	1	LOH=0	1.61148	6	3
Wang-Panel-T	10.3	0	33.4	0	LOH=0	1.91148	7	4
Wang-Panel-T	11.2	0	34.2	0	LOH=0	1.31164	9	3
