# Supplementary material for: Assessment of human leukocyte antigen-based neoantigen presentation to determine pan-cancer response to immunotherapy
Source: Nat Commun. 2024 Feb 8;15:1199. doi: 10.1038/s41467-024-45361-5 (PMC10853168; doi:10.1038/s41467-024-45361-5)
Supplement: Supplementary file 12 — Supplementary Data 9 [file 41467_2024_45361_MOESM12_ESM.xlsx]

## Sheet: Sheet
Supplementary Data 9. Data used in the neural network model.
Cohort	Lib	RECIST	PFS_Months	PFS_Event	OS_Months	OS_Event	LOH	HAPS	TMB	TNB	Diversity	Clonality	Het	Smoke	PDL1	NN score	group
Wang-Panel-B	HUMRDGOSOPEI-1038-v109	PD	3.3	1	3.26667	1	LOH=0	0	1	1	0.827518	0.869593	1	1	0	0.0500828	Low Score
Wang-Panel-B	HUMRSEZBIPEI-140-v109	PD	1.53333	1	5.93333	1	LOH=1	3.25906	20	14	1.84717	0.603904	0	1	0.132581	0.0806988	Low Score
Wang-Panel-T	HUMRNFKEKPEI-135-v109	PD	1.53333	1	5.93333	1	LOH=1	3.1095	20	13	1.84717	0.603904	0	1	0.132581	0.0809624	Low Score
Wang-Panel-T	HUMRNGQKHPEI-1015-v109	PD	1.8	1	1.76667	1	LOH=1	3.91677	22	8	2.55856	0.581654	0	1	0.4	0.0868206	Low Score
Wang-Panel-B	HUMRSFBTJPEI-128-v109	PD	2.56667	1	6.9	1	LOH=1	6.13899	20	18	2.085	0.710463	0	1	0.0048357	0.0884429	Low Score
Wang-Panel-B	HUMRDGOTHPEI-1059-v109	PD	1.8	1	1.76667	1	LOH=1	1.91756	21	4	2.55856	0.581654	0	1	0.4	0.0956251	Low Score
Wang-Panel-T	HUMRNGQKNPEI-1022-v109	PD	0.5	1	33	1	LOH=0	5.4767	14	12	2.16022	0.68714	0	1	0.221797	0.0958826	Low Score
Wang-Panel-B	HUMRDFVGTPEI-109-v109	PD	3.26667	1	7.7	1	LOH=0	2.88817	30	8	3.74739	0.516343	0	0	0.573777	0.114357	Low Score
Wang-Panel-B	HUMRDGABUPEI-129-v109	PD	2.03333	1	13.9667	0	LOH=0	2.76245	22	8	3.40725	0.4578	0	1	0.375395	0.115577	Low Score
Wang-Panel-T	HUMCNIRYKPEI-1180-v109	PD	1.9	1	11.8667	1	LOH=0	4.56054	15	9	2.75304	0.60011	0	1	0.00434247	0.135201	Low Score
Wang-Panel-T	HUMRNGQLNPEI-1090-v109	PD	4.63333	1	8.2	1	LOH=0	4.24095	22	19	3.64488	0.515742	1	0	0.671683	0.135533	Low Score
Wang-Panel-T	HUMRNGQKMPEI-1021-v109	PD	2.6	1	7.46667	1	LOH=0	2.68648	8	16	2.05735	0.676407	0	1	0	0.139996	Low Score
Wang-Panel-B	HUMRDGABQPEI-127-v109	PD	1.8	1	1.8	1	LOH=0	0.625139	5	1	1.85243	0.734928	0	0	0.572043	0.151658	Low Score
Wang-Panel-T	HUMRNGQLMPEI-1089-v109	PD	1.8	1	1.8	1	LOH=0	0.625139	5	1	1.85243	0.734928	0	0	0.572043	0.151658	Low Score
Wang-Panel-B	HUMRSFUQEPEI-102-v109	PD	1.63333	1	6.8	1	LOH=0	1.14191	11	4	2.56021	0.637034	0	1	0.133423	0.178912	Low Score
Wang-Panel-T	HUMRNGQLKPEI-1085-v109	PD	1.63333	1	6.8	1	LOH=0	0.727509	11	3	2.56021	0.637034	0	1	0.133423	0.182338	Low Score
Wang-Panel-T	HUMRNGQLVPEI-1105-v109	PD	2.76667	1	10.5667	1	LOH=0	0.952652	8	3	2.26641	0.577265	0	1	0.0051027	0.191007	Low Score
Wang-Panel-B	HUMRDGABVPEI-106-v109	PD	1.8	1	9.4	1	LOH=0	0.87098	13	2	2.80934	0.561399	1	1	0	0.200076	Low Score
Wang-Panel-B	HUMRDIWAKPEI-467-v109	PD	0.5	1	33	1	LOH=0	5.84777	8	14	2.16022	0.68714	0	1	0.221797	0.208194	Low Score
Wang-Panel-T	HUMRNGQLPPEI-1092-v109	PD	2.56667	1	6.9	1	LOH=1	5.43676	50	22	2.085	0.710463	0	1	0.0048357	0.223257	Low Score
Wang-Panel-B	HUMRDFVGVPEI-113-v109	PD	2.03333	1	4.53333	1	LOH=1	1.63259	9	2	2.44758	0.591318	0	0	0	0.224187	Low Score
Wang-Panel-T	HUMRNFKELPEI-116-v109	PR	12.5667	1	28.9	1	LOH=1	0.445343	12	6	2.75497	0.541886	0	1	0.21054	0.229062	Low Score
Wang-Panel-B	HUMRDGOSMPEI-1036-v109	PD	2.76667	1	10.5667	1	LOH=0	1.60148	7	3	2.26641	0.577265	0	1	0.0051027	0.237351	Low Score
Wang-Panel-B	HUMRDGOSNPEI-1037-v109	SD	4.8	1	21	1	LOH=1	0	0	0	1.75781	0.723821	0	0	0	0.2968	Low Score
Wang-Panel-B	HUMRSEZBEPEI-137-v109	PR	5.63333	1	35.3	0	LOH=0	3.15552	14	5	3.16108	0.477485	0	1	0.351112	0.325192	Low Score
Wang-Panel-T	HUMRNGQKJPEI-1017-v109	PD	3	1	3	1	LOH=1	0.742541	10	2	3.89307	0.462011	0	1	0.0369503	0.325192	Low Score
Wang-Panel-T	HUMRNGQKKPEI-1019-v109	PR	2.8	1	18.5333	1	LOH=0	4.29995	55	17	3.04093	0.524997	0	1	0.314962	0.346748	Low Score
Wang-Panel-B	HUMRDGABLPEI-148-v109	SD	28.2333	1	28.2333	1	LOH=1	0	2	0	2.22851	0.712313	0	0	0	0.360241	Low Score
Wang-Panel-B	HUMRDGZQMPEI-1522-v109	PD	2.8	1	22.8	0	LOH=1	0.321099	1	1	2.2731	0.633878	0	1	0	0.374442	Low Score
Wang-Panel-B	HUMRDFVHBPEI-116-v109	PD	4.63333	1	8.2	1	LOH=0	3.95032	17	15	3.64488	0.515742	1	0	0.671683	0.375765	Low Score
Wang-Panel-B	HUMRDGABMPEI-149-v109	PD	2.6	1	7.46667	1	LOH=0	2.5678	3	14	2.05735	0.676407	0	1	0	0.377879	Low Score
Wang-Panel-B	HUMRDGOSVPEI-1045-v109	PD	1.9	1	11.8667	1	LOH=0	3.61944	10	5	2.75304	0.60011	0	1	0.00434247	0.379315	Low Score
Wang-Panel-B	HUMRDGABKPEI-125-v109	PD	1.93333	1	10.1	1	LOH=1	0	4	0	2.44483	0.654645	0	1	0	0.380549	Low Score
Wang-Panel-T	HUMRNGQLXPEI-1109-v109	PD	1.8	1	25.1667	0	LOH=1	0	0	0	2.39528	0.60677	0	1	0.0962559	0.381474	Low Score
Wang-Panel-T	HUMRNGQLIPEI-1083-v109	PR	14.3667	1	27.6	0	LOH=1	2.05696	6	3	2.43173	0.651338	0	1	0.0932937	0.387522	Low Score
Wang-Panel-B	HUMRSFBTIPEI-101-v109	PR	35.2333	1	35.2333	1	LOH=0	0.754582	2	1	2.39015	0.65394	1	1	0	0.399434	Low Score
Wang-Panel-B	HUMRDGOSLPEI-1035-v109	SD	11.2667	1	11.2667	1	LOH=1	0	0	0	3.56314	0.350361	0	1	0	0.409068	Low Score
Wang-Panel-B	HUMRDGABRPEI-103-v109	PD	2.66667	1	27.8333	0	LOH=0	0	0	0	3.67907	0.486778	1	1	0.0849146	0.410247	Low Score
Wang-Panel-B	HUMRSEZBGPEI-138-v109	PD	1.9	1	15.9333	1	LOH=0	1.69537	5	2	2.44304	0.600399	0	0	0.163188	0.411344	Low Score
Wang-Panel-B	HUMRDGGEVPEI-126-v109	PD	2	1	5.9	1	LOH=0	0	0	0	3.82014	0.479049	0	0	0	0.411689	Low Score
Wang-Panel-B	HUMRSFUQAPEI-148-v109	PD	3.1	1	5.13333	1	LOH=1	0.826829	1	1	2.44013	0.604893	0	1	0.0920163	0.412019	Low Score
Wang-Panel-B	HUMRDGOTIPEI-1060-v109	PD	1.8	1	25.1667	0	LOH=1	1.01146	1	3	2.39528	0.60677	0	1	0.0962559	0.436093	High Score
Wang-Panel-B	HUMRDFVGUPEI-132-v109	PR	14.3667	1	27.6	0	LOH=1	1.45297	3	2	2.43173	0.651338	0	1	0.0932937	0.436868	High Score
Wang-Panel-B	HUMRSFBTKPEI-102-v109	PR	12.5667	1	28.9	1	LOH=1	0.752575	3	1	2.75497	0.541886	0	1	0.21054	0.447781	High Score
Wang-Panel-T	HUMRNGQLUPEI-1103-v109	PD	1.8	1	21.8	1	LOH=0	0	3	0	4.39435	0.392557	0	1	0.427888	0.460358	High Score
Wang-Panel-B	HUMRDFVHCPEI-136-v109	PR	2.8	1	18.5333	1	LOH=0	1.38875	10	2	3.04093	0.524997	0	1	0.314962	0.463095	High Score
Wang-Panel-B	HUMRDFVGZPEI-115-v109	SD	4.53333	1	20	1	LOH=1	0.891049	1	3	3.16735	0.588136	0	0	0	0.463216	High Score
Wang-Panel-T	HUMRNGQLHPEI-1082-v109	PD	2.03333	1	13.9667	0	LOH=0	2.06988	14	5	3.40725	0.4578	0	1	0.375395	0.464608	High Score
Wang-Panel-T	HUMRNGQKLPEI-1020-v109	PD	2.66667	1	27.8333	0	LOH=0	0	5	0	3.67907	0.486778	1	1	0.0849146	0.483654	High Score
Wang-Panel-B	HUMRSFUPZPEI-125-v109	SD	7.1	1	33.4	0	LOH=0	1.51676	19	8	4.0015	0.342836	0	1	0.0714768	0.483704	High Score
Wang-Panel-B	HUMRDGABTPEI-105-v109	PD	3.9	1	3.93333	1	LOH=0	0	5	0	4.76336	0.431455	0	0	0	0.499295	High Score
Wang-Panel-B	HUMRDGZQBPEI-1511-v109	SD	8.5	1	23.5	0	LOH=0	0.544864	4	2	3.79504	0.445818	1	1	0	0.502501	High Score
Wang-Panel-B	HUMRDGGEWPEI-102-v109	PR	7.33333	1	7.33333	1	LOH=0	0.812781	2	1	4.45398	0.440526	0	0	0	0.505998	High Score
Wang-Panel-T	HUMRNGQLOPEI-1091-v109	PR	5.76667	1	10.7	1	LOH=0	0.952652	4	2	3.1785	0.432626	1	1	0.191529	0.506055	High Score
Wang-Panel-B	HUMRSEZBKPEI-142-v109	PR	16	1	16	1	LOH=0	0.243834	6	1	3.69055	0.310417	0	0	0.480708	0.513142	High Score
Wang-Panel-T	HUMRNFKEPPEI-118-v109	PR	16	1	16	1	LOH=0	0.243834	6	1	3.69055	0.310417	0	0	0.480708	0.513142	High Score
Wang-Panel-B	HUMRSFUQLPEI-130-v109	PD	2.86667	1	14.9667	1	LOH=0	0.390336	5	1	4.52845	0.312286	1	0	0.35157	0.524678	High Score
Wang-Panel-T	HUMCNIRYLPEI-1181-v109	PD	2.86667	1	14.9667	1	LOH=0	0.390336	5	1	4.52845	0.312286	1	0	0.35157	0.524678	High Score
Wang-Panel-B	HUMRDGABJPEI-147-v109	SD	28.3	0	28.3	0	LOH=1	1.18505	2	2	4.18158	0.413202	0	1	0	0.532184	High Score
Wang-Panel-B	HUMRSFUQFPEI-127-v109	SD	20.7	1	20.7	1	LOH=0	0.40037	4	2	5.92207	0.268511	1	1	0.0486776	0.538451	High Score
Wang-Panel-B	HUMRNFKEJPEI-115-v109	PD	1.8	1	17.8	1	LOH=1	1.20871	2	2	4.66346	0.390902	0	1	0.27499	0.546798	High Score
Wang-Panel-B	HUMRSFUQCPEI-101-v109	PD	2.76667	1	3.23333	1	LOH=1	1.69537	4	2	3.12368	0.559584	0	1	0	0.563533	High Score
Wang-Panel-B	HUMRDFVGWPEI-133-v109	PR	5.76667	1	10.7	1	LOH=0	1.9009	7	3	3.1785	0.432626	1	1	0.191529	0.599116	High Score
Wang-Panel-B	HUMRDGGFHPEI-132-v109	PD	3	1	2.96667	1	LOH=1	0.742541	9	1	3.89307	0.462011	0	1	0.0369503	0.603354	High Score
Wang-Panel-B	HUMRSFUPYPEI-147-v109	PR	3.73333	1	14	1	LOH=0	0	12	0	4.44152	0.359764	0	1	0.456581	0.63915	High Score
Wang-Panel-B	HUMRDGGFAPEI-105-v109	SD	27.3333	0	38.3	0	LOH=0	2.19332	7	3	3.53047	0.501169	0	1	0	0.668748	High Score
Wang-Panel-T	HUMRNGQLTPEI-1099-v109	SD	20.7	1	20.7	1	LOH=0	0.645208	10	11	5.92207	0.268511	1	1	0.0486776	0.669889	High Score
Wang-Panel-B	HUMRSFUQDPEI-126-v109	PD	2	1	14.4	1	LOH=1	1.6376	8	2	4.21892	0.415336	0	0	0.356878	0.676058	High Score
Wang-Panel-T	HUMRNGQLQPEI-1094-v109	PD	2.03333	1	28.9	1	LOH=0	0.445343	10	2	3.97798	0.247772	0	0	0.129595	0.676689	High Score
Wang-Panel-B	HUMRSFUQBPEI-149-v109	PD	2.03333	1	28.9	1	LOH=0	1.93863	8	2	3.97798	0.247772	0	0	0.129595	0.68923	High Score
Wang-Panel-T	HUMRNFKEMPEI-136-v109	PR	5.63333	1	35.3	0	LOH=0	3.15552	14	5	3.16108	0.477485	0	1	0.351112	0.691261	High Score
Wang-Panel-T	HUMRNGQLSPEI-1097-v109	SD	7.1	1	33.4	0	LOH=0	0	11	4	4.0015	0.342836	0	1	0.0714768	0.697672	High Score
Wang-Panel-T	HUMRNGQLJPEI-1084-v109	PR	27.7	1	27.7	1	LOH=0	7.16871	17	20	4.39225	0.361148	0	1	0.0259999	0.708586	High Score
Wang-Panel-B	HUMRSFUQMPEI-107-v109	PD	1.8	1	21.8	1	LOH=0	2.59287	5	4	4.39435	0.392557	0	1	0.427888	0.715299	High Score
Wang-Panel-B	HUMRSFKEUPEI-264-v109	SD	3.46667	1	26.9333	1	LOH=1	2.13732	12	5	4.64029	0.460308	0	1	0.143193	0.767887	High Score
Wang-Panel-B	HUMRSEZBFPEI-111-v109	PR	10.7	1	35.4333	0	LOH=0	4.21712	6	9	3.36515	0.488087	0	1	0.0763878	0.770504	High Score
Wang-Panel-T	HUMRNFKEOPEI-137-v109	PR	10.7	1	35.4333	0	LOH=0	4.33431	6	10	3.36515	0.488087	0	1	0.0763878	0.774783	High Score
Wang-Panel-T	HUMRNGQLLPEI-1087-v109	PR	3.73333	1	14	1	LOH=0	2.64479	11	8	4.44152	0.359764	0	1	0.456581	0.778348	High Score
Wang-Panel-B	HUMRDFVGSPEI-131-v109	PR	27.7	1	27.7	1	LOH=0	3.19889	9	4	4.39225	0.361148	0	1	0.0259999	0.789748	High Score
Wang-Panel-B	HUMRDGOTDPEI-1054-v109	PR	5.86667	1	35.8	1	LOH=0	3.18991	8	5	4.81062	0.27733	0	1	0	0.791018	High Score
Wang-Panel-T	HUMRNGQLRPEI-1095-v109	SD	3.46667	1	26.9333	1	LOH=1	3.21099	13	8	4.64029	0.460308	0	1	0.143193	0.812081	High Score
