# Supplementary material for: Assessment of human leukocyte antigen-based neoantigen presentation to determine pan-cancer response to immunotherapy
Source: Nat Commun. 2024 Feb 8;15:1199. doi: 10.1038/s41467-024-45361-5 (PMC10853168; doi:10.1038/s41467-024-45361-5)
Supplement: Supplementary file 13 — Supplementary Data 10 [file 41467_2024_45361_MOESM13_ESM.xlsx]

## Sheet: Sheet
Supplementary Data 10. List of primer sequences used for PCR
Primer name	Primer sequences
VTRB2F	CAGACGTGTGCTCTTCCGATCTAGATTTCACTCTGAAGATCCGGTCCAC
TRBV3-1-F4	CAGACGTGTGCTCTTCCGATCTAGAAACAGTTCCAAATCGMTTCTCAC
TRBV4-1/2/3-F4	CAGACGTGTGCTCTTCCGATCTAGCAAGTCGCTTCTCACCTGAATG
TRBV5-1-F4	CAGACGTGTGCTCTTCCGATCTAGGCCAGTTCTCTAACTCTCGCTCT
TRBV5-4/5/6/8-F4	CAGACGTGTGCTCTTCCGATCTAGTCAGGTCGCCAGTTCCCTAAYTAT
TRBV6-4.1-F	CAGACGTGTGCTCTTCCGATCTAGCACGTTGGCGTCTGCTGTACCCT
TRBV6-8/5/1.2-F	CAGACGTGTGCTCTTCCGATCTAGCAGGCTGGTGTCGGCTGCTCCCT
TRBV6-9/7/1.1/6-F	CAGACGTGTGCTCTTCCGATCTAGCAGGCTGGAGTCAGCTGCTCCCT
TRBV6-4.2-F	CAGACGTGTGCTCTTCCGATCTAGAGTCGCTTGCTGTACCCTCTCAG
TRRBV6-2/3-F	CAGACGTGTGCTCTTCCGATCTAGGGGGTTGGAGTCGGCTGCTCCCT
TRBV7-2/4/6/7/8-F4	CAGACGTGTGCTCTTCCGATCTAGGGGATCCGTCTCCACTCTGAMGAT
TRBV7-3-F4	CAGACGTGTGCTCTTCCGATCTAGGGGATCCGTCTCTACTCTGAAGAT
TRBV7-9-F4	CAGACGTGTGCTCTTCCGATCTAGGGGATCTTTCTCCACCTTGGAGAT
TRBV9F	CAGACGTGTGCTCTTCCGATCTAGCCTGACTTGCACTCTGAACTAAACCT
TRBV10-1-F4	CAGACGTGTGCTCTTCCGATCTAGCCTCACTCTGGAGTCTGCTGCC
TRBV10-2/3-F4	CAGACGTGTGCTCTTCCGATCTAGCCTCACTCTGGAGTCMGCTACC
TRBV11-1/2/3-F4	CAGACGTGTGCTCTTCCGATCTAGGCAGAGAGGCTCAAAGGAGTAGACT
TRBV12-3.2/5.2	CAGACGTGTGCTCTTCCGATCTAGGAAGGTGCAGCCTGCAGAACCCAG
TRBV12-3.1/4/5.1-F	CAGACGTGTGCTCTTCCGATCTAGGAAGATCCAGCCCTCAGAACCCAG
TRBV13-F4	CAGACGTGTGCTCTTCCGATCTAGTCGATTCTCAGCTCAACAGTTC
TRBV14F	CAGACGTGTGCTCTTCCGATCTAGGGAGGGACGTATTCTACTCTGAAGG
TRBV15F	CAGACGTGTGCTCTTCCGATCTAGTTCTTGACATCCGCTCACCAGG
TRBV16-F2	CAGACGTGTGCTCTTCCGATCTAGCTGTAGCCTTGAGATCCAGGCTACGA
TRBV18-F4	CAGACGTGTGCTCTTCCGATCTAGTAGATGAGTCAGGAATGCCAAAG
TRBV19F	CAGACGTGTGCTCTTCCGATCTAGTCCTTTCCTCTCACTGTGACATCGG
TRBV20-1-F4	CAGACGTGTGCTCTTCCGATCTAGAACCATGCAAGCCTGACCTT
TRBV24-1-F2	CAGACGTGTGCTCTTCCGATCTAGCTCCCTGTCCCTAGAGTCTGCCAT
TRBV25-1F	CAGACGTGTGCTCTTCCGATCTAGGCCCTCACATACCTCTCAGTACCTC
TRBV27-1	CAGACGTGTGCTCTTCCGATCTAGGATCCTGGAGTCGCCCAGC
TRBV28	CAGACGTGTGCTCTTCCGATCTAGATTCTGGAGTCCGCCAGC
TRBV29-1-F4	CAGACGTGTGCTCTTCCGATCTAGAACTCTGACTGTGAGCAACATGAG
TRBV30-F5	CAGACGTGTGCTCTTCCGATCTAGCAGATCAGCTCTGAGGTGCCCCA
TRBJ1.1-R2	CTACACGACGCTCTTCCGATCTCTTACCTACAACTGTGAGTCTGGTG
TRBJ1.2R	CTACACGACGCTCTTCCGATCTCTTACCTACAACGGTTAACCTGGTC
TRBJ1.3R	CTACACGACGCTCTTCCGATCTCTTACCTACAACAGTGAGCCAACTT
TRBJ1-4	CTACACGACGCTCTTCCGATCTAAGACAGAGAGCTGGGTTCCACT
TRBJ1.5R	CTACACGACGCTCTTCCGATCTCTTACCTAGGATGGAGAGTCGAGTC
TRBJ1.6R	CTACACGACGCTCTTCCGATCTCATACCTGTCACAGTGAGCCTG
TRBJ2.1R	CTACACGACGCTCTTCCGATCTCCTTCTTACCTAGCACGGTGA
