# Supplementary material for: Assessment of human leukocyte antigen-based neoantigen presentation to determine pan-cancer response to immunotherapy
Source: Nat Commun. 2024 Feb 8;15:1199. doi: 10.1038/s41467-024-45361-5 (PMC10853168; doi:10.1038/s41467-024-45361-5)
Supplement: Supplementary file 15 — Source Data [file 41467_2024_45361_MOESM15_ESM.xlsx]

## Sheet: Fig1A
Cohort	Sample	HLA.A	HLA.B	HLA.C	TNB.A	TNB.B	TNB.C
Roh.2017	12A	6.64	12.88	4.49	108	86	117
Roh.2017	15C	6.43	14.3	7.47	841	362	250
Roh.2017	16C	10.5	7.48	3.46	621	91	574
Roh.2017	16D	10.5	6.99	3.46	592	435	535
Roh.2017	18A	7.07	9.18	7.12	72	39	13
Roh.2017	18C	7.07	9.18	7.12	57	34	12
Roh.2017	19D	6.28	7.33	6.42	669	147	72
Roh.2017	1D	7.02	0	7.28	72	17	55
Roh.2017	20A	3.08	9.09	3.39	2095	1250	637
Roh.2017	20E	3.08	9.09	3.39	2068	1236	646
Roh.2017	21C	12.49	6.65	2.9	429	186	424
Roh.2017	22A	3.83	9.8	5.16	391	129	381
Roh.2017	22B	3.2	0	5.16	16	9	49
Roh.2017	23A	7.27	2.78	0	60	15	0
Roh.2017	24C	10.5	7.03	5.83	653	295	162
Roh.2017	25A	6.43	9.2	3.98	231	128	118
Roh.2017	25C	6.43	8.76	3.98	245	169	137
Roh.2017	26C	8.1	7.15	0	1592	821	439
Roh.2017	26E	8.1	7.15	0	1470	753	396
Roh.2017	28A	0	0	0	119	217	36
Roh.2017	28D	0	0	0	119	215	37
Roh.2017	29C	5.97	12.88	0	35	105	21
Roh.2017	2E	6.39	5.29	0	31	105	36
Roh.2017	31A	3.26	3.49	4.53	553	164	280
Roh.2017	32A	10.15	0	0	28	3	41
Roh.2017	33A	9.41	9.2	0	179	66	21
Roh.2017	33C	9.41	9.2	0	411	166	50
Roh.2017	34A	5.2	6.9	3.03	4098	968	562
Roh.2017	37B	8.97	0	3.92	66	19	70
Roh.2017	3C	8.94	10.34	7.19	277	152	70
Roh.2017	3D1	8.94	0	7.19	91	24	29
Roh.2017	3D2	8.94	0	7.19	116	24	36
Roh.2017	41A	3.2	6.62	6.18	117	21	38
Roh.2017	42E	10.66	8.6	3.39	206	19	62
Roh.2017	45C	7.07	11.93	0	216	108	26
Roh.2017	45E	6.39	0	0	68	80	36
Roh.2017	47A	10.29	9.54	5.52	1999	601	358
Roh.2017	47D	10.29	9.54	5.52	292	95	51
Roh.2017	49E	7.42	14.33	4.76	1200	658	615
Roh.2017	4D	4.76	7.86	4.24	115	78	108
Roh.2017	50A	10.5	8.76	4.93	2146	1923	1968
Roh.2017	50C	10.5	8.76	4.93	2130	1910	1921
Roh.2017	53A	10.26	10.17	7.33	485	272	357
Roh.2017	53D	10.26	9.48	7.33	544	462	410
Roh.2017	54A	2.78	8.34	0	410	177	99
Roh.2017	54C	2.78	8.34	0	370	159	79
Roh.2017	5A	10.61	11.78	7.19	103	95	98
Roh.2017	6B	5.28	0	0	43	6	3
Roh.2017	7A	5.04	7.57	0	73	16	26
Roh.2017	7D	5.04	0	0	9	1	15
Roh.2017	9A	6.43	0.86	0	74	34	9
Roh.2017	9C	6.43	0.86	0	75	36	11
Roh.2017	9D	6.43	0.86	0	76	18	9
Allen.2018	AC_PD1-1	8.97	0.95	4.12	130	41	77
Allen.2018	AL4602	6.32	9.8	7.4	106	37	45
Rizvi.2015	AL4602	6.32	9.8	7.4	35	14	44
Allen.2018	AU5884	10.66	6.09	5.8	53	3	10
Rizvi.2015	AU5884	10.66	6.09	5.8	24	0	24
Allen.2018	BL3403	8.97	8.1	4.61	56	29	8
Rizvi.2015	BL3403	8.97	8.1	4.61	15	13	2
Allen.2018	BLADDER-15330_CCPM_0700629	7.18	0	0	239	21	18
Allen.2018	BLADDER-15330_CCPM_0700691	0	0	3.39	6	53	28
Allen.2018	BLADDER-15330_CCPM_0700692	0	0	0	14	5	17
Allen.2018	BLADDER-15330_CCPM_0700694	6.48	6.87	4.45	162	36	240
Allen.2018	BLCA_immunotherapy_responder-DFCI_11-104_011	8.97	6.21	3.4	242	36	221
Allen.2018	BLCA-001	8.97	7.02	7.58	63	72	40
Allen.2018	BLCA-002	5.36	8.17	0	14	26	7
Allen.2018	BLCA-003	0.87	8.92	3.12	115	23	13
Allen.2018	BLCA-005	3.55	8.34	6.71	200	71	20
Allen.2018	BLCA-006	6.99	10.18	3.39	65	45	17
Allen.2018	BLCA-007	5.36	8.64	6.18	2	5	28
Allen.2018	BLCA-008	6.43	6.18	0	96	66	18
Allen.2018	BLCA-009	3.2	9.8	7.06	183	85	110
Allen.2018	BLCA-010	12.49	0	7.47	143	93	53
Allen.2018	BLCA-011	0	7.64	7.28	159	130	118
Allen.2018	BLCA-012	10.61	7.69	4.47	214	250	439
Allen.2018	BLCA-014	0	0	0	24	4	1
Allen.2018	BLCA-015	7.07	7.15	6	156	108	23
Allen.2018	BLCA-016	10.66	8.13	6.64	79	56	51
Hellmann.2018	CA209012-10-182	8.1	10.39	3.83	208	37	18
Hellmann.2018	CA209012-10-187	8.97	9.08	0.69	136	42	273
Hellmann.2018	CA209012-10-200	0	0	0	231	0	57
Hellmann.2018	CA209012-10-211	10.66	4.87	7.58	190	144	176
Hellmann.2018	CA209012-10-219	6.43	9.03	7.28	123	92	126
Hellmann.2018	CA209012-10-238	13.04	6.85	5.61	6	9	0
Hellmann.2018	CA209012-10-239	5.39	7.69	4.47	196	100	228
Hellmann.2018	CA209012-10-240	6.75	9.25	6.11	165	15	38
Hellmann.2018	CA209012-10-252	5.29	8.73	4.39	46	33	46
Hellmann.2018	CA209012-10-256	6.28	7.37	5.38	147	184	16
Hellmann.2018	CA209012-10-275	0	6.7	6.49	9	3	8
Hellmann.2018	CA209012-10-285	6.43	7.8	4.1	14	1	9
Hellmann.2018	CA209012-10-324	3.78	7.03	6.7	222	122	60
Hellmann.2018	CA209012-10-325	7.42	0	6.77	206	32	84
Hellmann.2018	CA209012-10-345	10.49	7.57	6.36	272	158	311
Hellmann.2018	CA209012-10-346	12.13	5.75	6.18	141	31	139
Hellmann.2018	CA209012-10-347	0	0	0	207	35	52
Hellmann.2018	CA209012-10-352	10.34	8.06	5.23	20	44	34
Hellmann.2018	CA209012-10-353	12.14	9.04	5.86	175	195	132
Hellmann.2018	CA209012-10-361	10.5	14.1	3.12	157	62	73
Hellmann.2018	CA209012-10-381	0	0	0	127	21	545
Hellmann.2018	CA209012-10-384	6.43	8.34	6.71	76	20	24
Hellmann.2018	CA209012-10-395	10.66	0	0	482	162	137
Hellmann.2018	CA209012-10-396	10.66	5.75	6.49	275	66	84
Hellmann.2018	CA209012-10-424	7.62	7	6.36	235	102	188
Hellmann.2018	CA209012-10-429	6.43	7.04	4.22	220	69	13
Hellmann.2018	CA209012-10-437	0	0	4.82	30	71	44
Hellmann.2018	CA209012-10-444	10.88	7.65	6.11	356	621	63
Hellmann.2018	CA209012-10-445	6.43	8.08	7.06	1322	211	1319
Hellmann.2018	CA209012-10-446	4.18	6.78	6.42	56	2	2
Hellmann.2018	CA209012-10-468	7.07	6.96	6.49	283	167	67
Hellmann.2018	CA209012-13-156	10.2	8.69	4.24	42	28	90
Hellmann.2018	CA209012-13-166	9.17	7.57	2.76	29	93	94
Hellmann.2018	CA209012-13-170	2.4	12.1	6.34	27	4	1
Hellmann.2018	CA209012-13-195	4.27	8.13	6.64	95	55	64
Hellmann.2018	CA209012-13-212	5.36	11.92	0	9	97	15
Hellmann.2018	CA209012-13-218	10.52	0	0	97	63	31
Hellmann.2018	CA209012-13-234	5.75	9.48	6.64	138	309	333
Hellmann.2018	CA209012-13-235	7.45	7.06	5.38	224	21	3
Hellmann.2018	CA209012-13-244	5.14	11.57	0.77	252	32	43
Hellmann.2018	CA209012-13-247	8.1	7.91	3.12	2113	542	515
Hellmann.2018	CA209012-13-260	9.17	6.7	6.49	0	21	16
Hellmann.2018	CA209012-13-273	0	8.44	3.12	30	64	98
Hellmann.2018	CA209012-13-293	0	9.64	6.52	728	429	701
Hellmann.2018	CA209012-13-296	3.08	0	0	904	44	919
Hellmann.2018	CA209012-13-327	0	5.75	4.61	9	13	5
Hellmann.2018	CA209012-13-354	9.39	0	0	931	407	0
Hellmann.2018	CA209012-13-358	6.43	8.1	4.61	1606	1101	310
Hellmann.2018	CA209012-13-370	10.5	7.33	5.52	1450	300	547
Hellmann.2018	CA209012-13-375	5.75	14.1	3.12	116	111	103
Hellmann.2018	CA209012-13-380	3.39	6.57	6.49	102	3	19
Hellmann.2018	CA209012-13-389	0	7.03	6.7	89	123	73
Hellmann.2018	CA209012-13-392	6.43	10.18	3.39	205	94	68
Hellmann.2018	CA209012-13-399	7.42	14.33	4.76	49	55	16
Hellmann.2018	CA209012-13-410	3.08	9.01	6.71	31	51	17
Hellmann.2018	CA209012-13-414	10.5	10.57	3.12	93	25	35
Hellmann.2018	CA209012-13-436	10.5	6.09	3.92	0	0	0
Hellmann.2018	CA209012-13-442	10.66	11.93	7.47	87	23	26
Hellmann.2018	CA209012-14-228	10.29	6.31	4.48	492	308	456
Hellmann.2018	CA209012-14-231	0	4.68	1.31	38	496	386
Hellmann.2018	CA209012-14-329	8.24	7.93	5.52	3324	326	700
Hellmann.2018	CA209012-14-374	10.61	9.08	0.69	2	7	43
Hellmann.2018	CA209012-1-439	9.72	8.14	3.49	741	1422	15
Hellmann.2018	CA209012-14-447	0	14.1	3.12	2	33	13
Hellmann.2018	CA209012-14-472	6.43	7.54	4.61	397	133	64
Hellmann.2018	CA209012-1-454	3.79	10.85	5.83	9	0	0
Hellmann.2018	CA209012-1-467	4.67	8.42	5.9	327	215	753
Hellmann.2018	CA209012-16-281	0	3.76	3.69	326	485	817
Hellmann.2018	CA209012-16-286	5.98	7.49	3.78	114	284	49
Hellmann.2018	CA209012-16-401	8.24	0	0	721	3	80
Hellmann.2018	CA209012-16-418	7.07	9.08	4.47	89	158	125
Hellmann.2018	CA209012-4-254	0	9.02	4.93	32	6	41
Hellmann.2018	CA209012-4-463	7.62	10.85	5.83	1190	582	279
Hellmann.2018	CA209012-5-300	3.33	7.03	6.7	184	90	47
Hellmann.2018	CA209012-8-316	10.61	9.41	7.06	48	157	207
Allen.2018	CA9903	8.1	9.02	5.26	353	33	57
Rizvi.2015	CA9903	8.1	9.02	5.26	145	24	46
Allen.2018	CANSEQU01-0100425	0	4.68	1.31	17	94	24
Anagnostou.2020	CGLU111	0.75	2.12	6.67	281	129	48
Anagnostou.2020	CGLU113	0	14.24	3.39	358	214	89
Anagnostou.2020	CGLU115	0	6.05	4.49	205	57	110
Anagnostou.2020	CGLU116	7.62	1.55	3.89	80	1	75
Anagnostou.2020	CGLU117	13.04	6.57	6.71	86	59	55
Anagnostou.2020	CGLU120	4.17	8.14	3.49	57	87	2
Anagnostou.2020	CGLU121	0	9.7	6.11	29	44	23
Anagnostou.2020	CGLU124	10.66	3.33	3.49	33	21	2
Anagnostou.2020	CGLU125	9.74	1.75	3.12	97	207	82
Anagnostou.2020	CGLU126	4.17	6.98	4.53	13	2	2
Anagnostou.2020	CGLU127	8.24	4.98	6.67	507	277	47
Anagnostou.2020	CGLU128	10.7	12.82	4.93	18	5	37
Anagnostou.2020	CGLU129	6.43	12.88	4.49	186	52	66
Anagnostou.2020	CGLU130	10.49	5.63	2.76	198	56	19
Anagnostou.2020	CGLU131	4.13	6.58	0	8	29	78
Anagnostou.2020	CGLU132	10.31	2.12	6.67	37	47	8
Anagnostou.2020	CGLU133	6.43	0	0	351	130	63
Anagnostou.2020	CGLU134	10.5	0.95	4.61	5	2	1
Anagnostou.2020	CGLU135	0	5.63	7.19	227	77	79
Anagnostou.2020	CGLU159	10.72	11.78	0	44	10	4
Anagnostou.2020	CGLU160	6.43	9.48	6.64	57	44	40
Anagnostou.2020	CGLU162	0	7.69	0	11	44	11
Anagnostou.2020	CGLU163	4.67	7.39	7.28	46	76	92
Anagnostou.2020	CGLU168	0	0.95	4.61	293	129	42
Anagnostou.2020	CGLU169	0	7.5	6.67	20	68	23
Anagnostou.2020	CGLU172	12.01	6.96	6	93	411	16
Anagnostou.2020	CGLU178	7.03	7.7	0	5	0	1
Anagnostou.2020	CGLU180	7.86	7.75	2.84	4	1	10
Anagnostou.2020	CGLU181	9.72	2.12	6.67	323	268	55
Anagnostou.2020	CGLU185	7.76	8.1	6.43	212	157	0
Anagnostou.2020	CGLU187	8.24	8.17	0	326	30	10
Anagnostou.2020	CGLU189	7.52	9.48	6.64	227	119	126
Anagnostou.2020	CGLU193	0	4.94	5.52	271	131	64
Anagnostou.2020	CGLU197	6.43	7.62	6.67	18	17	0
Anagnostou.2020	CGLU198	6.06	8.19	0	2	3	1
Anagnostou.2020	CGLU199	9.18	3.88	4.66	51	33	22
Anagnostou.2020	CGLU200	3.07	8.34	6.71	83	23	12
Anagnostou.2020	CGLU201	10.61	0	0	90	42	25
Anagnostou.2020	CGLU203	10.61	9.15	6.59	17	24	67
Anagnostou.2020	CGLU208	7.42	7.77	6.77	121	11	43
Anagnostou.2020	CGLU211	4.44	7.02	2.87	153	88	220
Anagnostou.2020	CGLU212	8.19	8.76	4.93	131	234	309
Anagnostou.2020	CGLU213	7.42	13.74	6.3	582	79	47
Anagnostou.2020	CGLU227	9.33	8.85	5.83	54	21	14
Anagnostou.2020	CGLU229	6.13	10.35	5.38	0	0	0
Anagnostou.2020	CGLU230	10.94	8.35	5.27	54	11	17
Anagnostou.2020	CGLU231	5.3	8.42	5.9	45	11	39
Anagnostou.2020	CGLU232	0	0	0	47	9	5
Anagnostou.2020	CGLU233	6.33	7.24	7.28	412	31	64
Anagnostou.2020	CGLU240	11.42	7.4	7.33	463	265	395
Anagnostou.2020	CGLU243	8.34	9.8	5.99	28	21	76
Anagnostou.2020	CGLU244	8.48	10.2	5.9	105	52	164
Anagnostou.2020	CGLU246	6.32	6.96	6.36	36	30	42
Anagnostou.2020	CGLU247	7.62	8.13	6.64	28	43	57
Anagnostou.2020	CGLU248	6.43	10.74	3.39	183	59	44
Anagnostou.2020	CGLU252	10.52	14.33	6.71	60	70	19
Anagnostou.2020	CGLU257	10.5	7.03	6.7	66	21	13
Anagnostou.2020	CGLU260	7.42	0.95	4.12	129	21	60
Anagnostou.2020	CGLU262	0	10.83	4.24	64	35	90
Anagnostou.2020	CGLU266	0	9.64	4.24	15	16	15
Anagnostou.2020	CGLU268	10.5	14.24	3.39	368	283	162
Anagnostou.2020	CGLU270	10.66	8.13	6.64	370	234	280
Anagnostou.2020	CGLU274	5.3	10.35	7.4	123	43	95
Anagnostou.2020	CGLU286	8.92	8.81	1.31	8	7	7
Anagnostou.2020	CGLU287	5.75	14.3	7.47	81	56	51
Anagnostou.2020	CGLU288	6.43	10.35	6.11	156	63	50
Anagnostou.2020	CGLU289	10.66	9.2	4.99	305	123	53
Anagnostou.2020	CGLU295	10.2	9.93	4.75	2	4	13
Anagnostou.2020	CGLU299	6.78	10.33	6.11	0	3	0
Anagnostou.2020	CGLU304	7.72	8.81	3.33	131	56	26
Anagnostou.2020	CGLU305	6.43	9.48	7.33	7	6	9
Anagnostou.2020	CGLU307	0	9.48	7.33	27	38	26
Anagnostou.2020	CGLU309	3.26	8.45	4.37	118	53	8
Anagnostou.2020	CGLU310	10.49	2.86	6.77	261	177	106
Anagnostou.2020	CGLU311	8.85	10.25	6.77	518	219	234
Anagnostou.2020	CGLU327	0	3.3	5.87	20	12	0
Anagnostou.2020	CGLU329	7.52	8.13	7.47	127	40	19
Anagnostou.2020	CGLU334	8.19	9.25	4.38	1	3	11
Anagnostou.2020	CGLU337	0	8.72	7.09	618	151	442
Anagnostou.2020	CGLU341	6.43	9.51	0	595	120	53
Anagnostou.2020	CGLU348	8.24	6.69	6.43	395	163	2
Anagnostou.2020	CGLU389	12.01	13.88	2.6	63	32	0
Anagnostou.2020	CGLU436	10.5	11.93	7.19	15	11	8
Anagnostou.2020	CGLU510	8.62	7.79	5.8	231	18	63
Anagnostou.2020	CGLU512	4.67	6.58	4.17	17	5	81
Anagnostou.2020	CGLU514	0	5.51	0	66	6	126
Anagnostou.2020	CGLU515	8.1	14.33	4.76	1041	412	434
Anagnostou.2020	CGLU519	10.26	6.6	5.79	288	388	32
Anagnostou.2020	CGLU521	5.75	14.24	3.39	237	402	169
Allen.2018	CR0095	7.52	6.06	6.71	282	20	32
Snyder.2014	CR0095	7.52	6.06	6.71	150	0	34
Allen.2018	CR04885	10.29	8.81	1.31	1650	651	349
Snyder.2014	CR04885	10.29	8.81	1.31	873	428	563
Allen.2018	CR06670	9.74	9.25	1.63	138	148	421
Snyder.2014	CR06670	13.04	9.25	1.63	54	37	240
Allen.2018	CR1509	5.43	8.07	6.18	180	165	206
Snyder.2014	CR1509	5.43	8.07	6.18	103	115	3
Allen.2018	CR22640	6.43	3.98	5.74	364	73	18
Snyder.2014	CR22640	6.43	3.98	5.74	163	0	46
Allen.2018	CR3665	4.85	6.06	6.42	170	15	11
Snyder.2014	CR3665	4.85	6.06	6.42	26	0	19
Snyder.2014	CR4880	10.5	7	6.36	573	705	715
Allen.2018	CR6126	6.32	9.02	3.45	469	65	147
Snyder.2014	CR6126	6.32	9.02	3.45	188	40	205
Allen.2018	CR6161	0	11.73	2.9	405	253	425
Snyder.2014	CR6161	0	11.73	2.9	221	151	526
Snyder.2014	CR7623	5.2	6.31	4.82	240	114	59
Allen.2018	CR9306	0	8.88	7.09	274	234	446
Snyder.2014	CR9306	0	8.88	7.09	126	77	7
Allen.2018	CR9699	12.53	8.25	6.43	450	605	1
Snyder.2014	CR9699	12.53	8.25	6.43	186	206	2
Snyder.2014	CRNR0244	5.75	14.3	7.47	94	104	118
Snyder.2014	CRNR2472	7.1	5.43	4.93	160	226	252
Snyder.2014	CRNR4941	4.06	6.02	2.82	92	11	15
Allen.2018	CU9061	6.64	7.47	1.63	141	64	278
Rizvi.2015	CU9061	6.64	7.47	1.63	66	30	150
Allen.2018	DFCI_MM_1	6.32	6.96	4.24	25	10	19
Allen.2018	DFCI_MM_2	3.2	7.38	6.49	706	550	63
Allen.2018	DFCI-11-104	7.62	8.33	7.12	870	397	89
Allen.2018	DI6359	3.08	8.73	3.19	206	43	205
Rizvi.2015	DI6359	3.08	8.73	3.19	85	26	123
Allen.2018	DM123062	6.43	5.4	3.35	123	35	21
Rizvi.2015	DM123062	6.43	5.4	3.35	40	16	9
Allen.2018	FR9547	10.66	7.69	0	176	79	24
Rizvi.2015	FR9547	10.66	7.69	0	101	56	52
Rizvi.2015	GR0134	7.73	10.03	6.3	14	0	5
Allen.2018	GR4788	5.36	9.09	4.82	8	33	1
Rizvi.2015	GR4788	5.36	9.09	4.82	4	16	5
Allen.2018	HE3202	5.77	9.15	4.39	552	131	323
Rizvi.2015	HE3202	5.77	9.15	4.39	220	18	316
Allen.2018	HNSCC-186	0.87	5.63	7.19	55	9	5
Allen.2018	HNSCC-215	0	0.88	7.27	53	12	15
Allen.2018	HNSCC-238	8.1	9.02	4.99	36	4	3
Allen.2018	HNSCC-239	12.49	7.03	6.7	14	25	3
Allen.2018	HNSCC-243	7.07	14.1	3.12	32	22	5
Allen.2018	HNSCC-258	6.23	8.64	4.82	448	91	11
Allen.2018	HNSCC-266	10.5	11.93	7.19	13	14	2
Allen.2018	HNSCC-287	0.54	10.06	5.86	327	106	71
Allen.2018	HNSCC-296	9.08	7.61	0	238	11	19
Allen.2018	HNSCC-305	0	9.12	4.22	42	38	2
Allen.2018	HNSCC-306	10.69	10.49	5.98	22	7	4
Allen.2018	HNSCC-323	5.75	4.68	1.31	71	134	42
Allen.2018	IM_01	8.1	11.9	6	163	37	19
Allen.2018	IM_04	10.5	10.37	6.89	29	17	24
Allen.2018	IM_06	6.43	9.02	5.9	88	12	30
Allen.2018	IM_07	3.78	4.74	7.33	198	86	122
Allen.2018	IM_09	0	7.73	6.89	80	104	63
Allen.2018	IM_10	5.18	13.74	6.3	162	73	16
Allen.2018	IM_11	10.5	8.76	4.93	176	224	112
Allen.2018	IM_12	8.59	8.07	6.18	85	48	72
Allen.2018	JB112852	8.1	8.88	5.51	153	25	0
Rizvi.2015	JB112852	0	8.88	5.51	42	2	0
Allen.2018	KA3947	1.08	6.84	6.39	158	66	18
Rizvi.2015	KA3947	1.08	6.84	6.39	61	0	50
Hugo.2016	LAPT1	10.5	9.64	4.24	290	162	134
Hugo.2016	LAPT10	0	0	0	42	10	12
Hugo.2016	LAPT11	5.75	11.73	5.52	53	40	13
Hugo.2016	LAPT12	10.61	7.96	5.62	4	2	7
Hugo.2016	LAPT13	9.64	7.34	3.69	71	43	50
Hugo.2016	LAPT14	5.75	7.38	6.49	243	208	26
Hugo.2016	LAPT15	10.66	6.48	5.99	79	43	47
Hugo.2016	LAPT16	0	4.93	1.26	96	16	50
Hugo.2016	LAPT17	10.61	11.04	5.83	88	88	46
Hugo.2016	LAPT18	10.66	9.64	4.24	70	29	27
Hugo.2016	LAPT19	6.43	10.35	6.11	197	52	26
Hugo.2016	LAPT2	3.55	8.81	1.31	502	222	51
Hugo.2016	LAPT20	8.19	11.1	3.12	102	50	9
Hugo.2016	LAPT21	3.26	5.56	6.49	57	11	7
Hugo.2016	LAPT22	10.5	7.93	3.83	14	9	4
Hugo.2016	LAPT23	8.1	0	0	82	15	4
Hugo.2016	LAPT24	5.18	10.54	2.94	37	32	76
Hugo.2016	LAPT25	3.81	6.58	0	1	5	24
Hugo.2016	LAPT26	6.32	8.07	6.18	217	76	120
Hugo.2016	LAPT27	3.08	11.64	4.99	566	237	58
Hugo.2016	LAPT28	7.86	13.74	6.3	74	40	10
Hugo.2016	LAPT29	0	9.54	5.52	42	26	5
Hugo.2016	LAPT3	4.22	9.62	3.36	271	145	46
Hugo.2016	LAPT30	0	9.01	6.71	88	118	13
Hugo.2016	LAPT31	5.75	11.93	7.19	112	73	36
Hugo.2016	LAPT32	4.27	5.59	6.49	77	22	2
Hugo.2016	LAPT33	10.31	8.91	6.42	164	13	18
Hugo.2016	LAPT34	5.38	7.77	6.49	14	6	5
Hugo.2016	LAPT35	6.43	14.3	7.47	95	48	13
Hugo.2016	LAPT36	5.75	4.68	1.31	13	7	5
Hugo.2016	LAPT37	9.39	0.86	0	161	29	1
Hugo.2016	LAPT38	0	0	5.82	17	0	16
Hugo.2016	LAPT4	10.49	9.41	3.35	770	440	108
Hugo.2016	LAPT5	5.2	9.37	7.21	126	27	15
Hugo.2016	LAPT6	7.04	0	0	21	23	0
Hugo.2016	LAPT7	0	7.22	6.18	198	20	160
Hugo.2016	LAPT9	1.29	3.45	6.1	94	32	32
Allen.2018	LO3793	6.43	8.85	7.12	77	31	5
Rizvi.2015	LO3793	6.43	8.85	7.12	32	6	9
Allen.2018	LO5004	8.97	8.94	4.38	22	2	27
Rizvi.2015	LO5004	8.97	8.94	4.38	6	1	21
Allen.2018	LSD0167	5.75	4.68	1.31	210	191	86
Snyder.2014	LSD0167	5.75	4.68	1.31	78	111	142
Allen.2018	LSD2057	10.94	6.31	6.43	142	49	0
Snyder.2014	LSD2057	10.94	6.31	6.43	56	34	0
Allen.2018	LSD3484	8.1	8.1	4.61	554	228	38
Snyder.2014	LSD3484	8.1	8.1	4.61	272	159	57
Snyder.2014	LSD4691	10.61	7.69	4.61	37	28	33
Allen.2018	LSD4744	10.66	6.18	4.75	847	412	690
Snyder.2014	LSD4744	10.66	6.18	4.75	424	305	665
Allen.2018	LSD6819	6.64	12.88	4.49	85	67	75
Snyder.2014	LSD6819	6.64	12.88	4.49	42	38	38
Snyder.2014	LSDNR1120	6.43	0	1.31	236	54	85
Snyder.2014	LSDNR1650	6.32	7.65	5.61	8	2	0
Snyder.2014	LSDNR3086	8.24	8.37	6.59	29	5	6
Snyder.2014	LSDNR9298	6.07	4.94	5.52	442	233	243
Allen.2018	LUNG-2630	5.29	11.57	0.77	280	94	45
Allen.2018	M4945	8.24	6.98	3.76	362	40	57
Rizvi.2015	M4945	8.24	6.98	3.76	132	10	29
Allen.2018	MA7027	0	10.98	5.54	48	82	57
Rizvi.2015	MA7027	0	10.98	5.54	17	21	20
Allen.2018	MEL-582186	10.65	9.6	3.56	27	48	39
Allen.2018	MEL-587761	0	4.68	1.31	10	70	31
Allen.2018	MEL-650366	10.66	4.93	7.19	153	17	29
Allen.2018	MEL-682321	5.75	10.85	5.83	501	463	197
Allen.2018	NI9507	8.1	0	0	60	18	12
Rizvi.2015	NI9507	6.43	0	0	26	3	9
Allen.2018	NR1867	3.54	0	0	109	52	12
Snyder.2014	NR1867	3.54	0	0	22	42	0
Allen.2018	NR2137	10.5	6.18	4.75	326	254	358
Snyder.2014	NR2137	10.5	6.18	4.75	171	183	379
Snyder.2014	NR3156	7.45	12.12	4.82	1	1	3
Allen.2018	NR3549	3.08	0	0	373	98	43
Snyder.2014	NR3549	3.08	0	0	129	47	83
Allen.2018	NR4018	12.49	4.71	6.18	72	40	65
Snyder.2014	NR4018	8.97	4.71	6.18	40	33	58
Allen.2018	NR4045	12.49	8.81	4.75	220	162	276
Snyder.2014	NR4045	8.97	8.81	4.75	141	97	291
Allen.2018	NR4083	7.62	7.93	3.83	210	95	68
Snyder.2014	NR4083	7.62	7.93	3.83	144	41	50
Allen.2018	NR4631	5.75	2.56	1.31	563	583	188
Snyder.2014	NR4631	5.75	2.12	1.31	222	254	339
Allen.2018	NR4810	7.73	6.99	4.12	290	220	58
Allen.2018	NR4949	6.43	9.2	4.99	445	300	37
Snyder.2014	NR4949	6.43	9.2	4.99	207	47	31
Snyder.2014	NR5784	9.39	11.02	5.38	0	2	0
Snyder.2014	NR6689	3.08	7.38	6.49	3	3	1
Snyder.2014	NR6721	3.08	6.46	5.92	19	1	0
Snyder.2014	NR6842	10.66	4.69	7.58	2	0	1
Snyder.2014	NR8727	6.29	6.63	5.38	0	0	0
Allen.2018	NR8815	6.43	10.14	5.94	1576	26	245
Snyder.2014	NR9341	0	7.03	6.7	129	38	67
Allen.2018	NR9445	8.97	12.17	5.88	142	145	17
Snyder.2014	NR9445	8.97	12.17	5.88	97	60	25
Allen.2018	NR9449	6.43	9.54	5.52	260	86	34
Snyder.2014	NR9449	6.43	9.54	5.52	120	35	64
Allen.2018	NR9521	10.66	9.02	4.99	800	172	78
Snyder.2014	NR9521	10.66	9.02	4.99	396	80	85
Allen.2018	NR9705	10.61	9.41	7.06	1	9	4
Snyder.2014	NR9705	10.61	9.41	7.06	0	8	13
Allen.2018	NR9765	5.75	13.28	1.31	44	61	10
Snyder.2014	NR9765	5.75	13.28	1.31	2	73	30
Wang.2022	P01	6.88	9.93	4.12	12	3	11
Wang.2022	P03	0	3.3	3.52	0	0	0
Wang.2022	P08	3.08	6.22	4.19	1	0	2
Wang.2022	P09	10.94	9.92	5.06	19	7	23
Wang.2022	P10	11.36	10.23	4.66	44	1	7
Wang.2022	P11	7.98	9.48	6.71	56	43	3
Wang.2022	P13	10.49	8.07	4.48	8	5	13
Wang.2022	P14	9.18	7.12	6.89	13	1	6
Wang.2022	P15	10.5	6.95	5.87	12	3	2
Wang.2022	P16	5.63	6.06	3.56	0	3	2
Wang.2022	P19	11.25	9.66	4.66	25	20	4
Wang.2022	P20	0.12	7.06	6.1	48	11	12
Wang.2022	P21	0.12	7.31	5.06	76	0	43
Wang.2022	P22	1.16	5.76	5.55	30	9	1
Wang.2022	P23	10.94	6.94	7.6	23	7	1
Wang.2022	P24	0	9.48	7.33	92	98	57
Wang.2022	P25	8.76	9.46	0	52	11	2
Wang.2022	P27	0.12	7.5	0.69	49	33	23
Wang.2022	P28	8.1	7.61	5.92	55	27	21
Wang.2022	P29	0	5.24	6.71	3	14	11
Wang.2022	P30	8.24	7.2	7.28	35	15	11
Wang.2022	P33	8.1	1.55	5.43	26	20	4
Wang.2022	P34	9.18	11.51	5.23	12	13	3
Wang.2022	P39	7.62	6.96	6.71	2	1	0
Wang.2022	P42	8.1	8.37	3.39	75	18	9
Wang.2022	P43	0	6.58	3.48	1	0	0
Wang.2022	P45	8.1	6.35	6.15	0	0	0
Wang.2022	P46	9.18	11.51	4.71	1	0	0
Wang.2022	P53	0	0	0	8	0	4
Wang.2022	P54	10.61	10.17	5.88	21	22	12
Allen.2015	Pat02	8.97	4.68	0	107	79	58
Allen.2018	Pat02	8.97	4.68	0	83	75	16
Allen.2015	Pat03	3.71	9.14	5.98	172	170	133
Allen.2018	Pat03	3.71	9.14	5.98	294	220	41
Allen.2015	Pat04	10.5	9.2	4.67	156	85	327
Allen.2018	Pat04	10.5	9.2	4.67	204	239	159
Allen.2015	Pat06	8.1	10.21	4.67	153	34	195
Allen.2018	Pat06	8.1	10.21	4.67	159	18	67
Allen.2015	Pat07	0	4.68	1.31	22	78	47
Allen.2018	Pat07	0	4.68	1.31	17	83	23
Allen.2015	Pat08	5.3	8.07	6.18	174	125	371
Allen.2018	Pat08	5.3	8.07	6.18	177	84	134
Allen.2015	Pat100	6.43	8.69	4.24	348	157	947
Allen.2018	Pat100	6.43	8.69	4.24	493	147	396
Allen.2015	Pat101	3.26	14.33	4.76	19	17	43
Allen.2018	Pat101	3.26	14.33	4.76	58	14	36
Allen.2015	Pat103	11.39	8.92	3.12	311	167	127
Allen.2018	Pat103	11.39	8.92	3.12	303	160	74
Allen.2015	Pat104	6.43	9.48	6.64	21	11	15
Allen.2018	Pat104	6.43	9.48	6.64	29	25	18
Allen.2015	Pat105	10.5	11.93	7.19	56	29	46
Allen.2018	Pat105	10.5	11.93	7.19	52	40	17
Allen.2015	Pat106	8.1	7.2	6.59	14	4	16
Allen.2018	Pat106	8.1	7.2	6.59	13	8	7
Allen.2015	Pat109	6.43	7.64	5.23	189	141	169
Allen.2018	Pat11	3.33	13.41	5.82	1512	1330	1093
Allen.2015	Pat110	10.29	8.53	0	6890	3107	6302
Allen.2018	Pat110	10.29	8.53	0	4757	2197	830
Allen.2018	Pat111	10.5	2.12	1.27	805	687	259
Allen.2015	Pat113	11.39	6.78	0	171	78	70
Allen.2018	Pat113	11.39	6.78	0	120	55	14
Allen.2015	Pat115	0	9.48	7.33	58	46	53
Allen.2018	Pat115	0	9.48	7.33	30	65	26
Allen.2015	Pat117	8.1	11.74	5.83	607	224	424
Allen.2018	Pat117	8.1	11.74	5.83	706	138	134
Allen.2015	Pat118	6.43	6.31	6.43	78	39	20
Allen.2018	Pat118	6.43	6.31	6.43	95	21	0
Allen.2018	Pat119	5.2	8.72	4.61	309	44	12
Allen.2018	Pat12	4.44	11.78	4.47	254	138	110
Allen.2015	Pat121	8.97	9.41	5.6	17	13	9
Allen.2018	Pat121	0	0	0	5	31	0
Allen.2015	Pat123	7.62	6.31	6	270	243	343
Allen.2018	Pat123	7.62	6.31	6	288	151	76
Allen.2015	Pat124	10.29	6.09	5.8	419	105	141
Allen.2018	Pat124	10.29	6.09	5.8	296	14	98
Allen.2015	Pat126	10.5	7	6.36	224	134	291
Allen.2018	Pat126	10.5	7	6.36	234	129	133
Allen.2015	Pat127	10.66	10.59	6.11	81	35	96
Allen.2018	Pat127	10.66	10.59	6.11	77	32	40
Allen.2015	Pat128	0	0	0	24	18	76
Allen.2018	Pat128	0	0	0	9	8	21
Allen.2015	Pat129	4.76	8.07	4.23	69	37	63
Allen.2018	Pat129	4.76	8.07	4.23	110	23	36
Allen.2018	Pat13	7.86	6.78	6.42	61	26	9
Allen.2015	Pat130	0	7.41	3.98	192	143	226
Allen.2015	Pat131	7.07	7.69	0	53	36	14
Allen.2015	Pat132	11.39	12.88	6.49	966	649	501
Allen.2018	Pat132	11.39	12.88	6.49	720	682	104
Allen.2015	Pat133	10.94	14.3	6.11	122	64	105
Allen.2018	Pat133	10.94	14.3	6.11	183	94	45
Allen.2018	Pat134	7.62	13.93	6.59	250	146	117
Allen.2015	Pat135	6.43	4.68	1.31	97	42	39
Allen.2018	Pat135	6.43	4.68	1.31	166	65	30
Allen.2015	Pat138	7.45	11.57	0.77	5117	867	2544
Allen.2018	Pat138	7.45	11.57	0.77	4538	880	566
Allen.2015	Pat139	10.29	7.05	3.69	1687	1009	2467
Allen.2018	Pat139	10.29	7.05	3.69	1197	1033	1110
Allen.2015	Pat14	6.75	4.78	4.82	47	11	4
Allen.2018	Pat14	6.75	4.78	4.82	43	20	2
Allen.2015	Pat140	6.43	7.46	3.83	218	125	180
Allen.2018	Pat140	6.43	7.46	3.83	346	104	71
Allen.2015	Pat143	5.2	0	0.69	934	662	1084
Allen.2018	Pat143	5.2	0	0.69	993	571	574
Allen.2018	Pat144	10.26	6.31	4.48	240	76	119
Allen.2015	Pat147	10.61	5.45	7.12	232	132	94
Allen.2018	Pat147	10.61	5.45	7.12	184	200	33
Allen.2015	Pat148	0	9.41	6.36	12	69	89
Allen.2018	Pat148	0	9.41	6.36	11	204	78
Allen.2015	Pat15	6.07	7.64	0.69	258	161	278
Allen.2018	Pat15	6.07	7.64	0.69	185	200	150
Allen.2015	Pat151	5.2	8.07	5.01	1487	409	1885
Allen.2018	Pat151	5.2	8.07	5.01	2707	363	1331
Allen.2015	Pat157	10.5	0.53	0	78	39	40
Allen.2018	Pat157	10.5	0.53	0	90	81	14
Allen.2018	Pat159	0	9.04	7.27	224	86	84
Allen.2018	Pat16	6.43	13.04	1.31	1723	592	333
Allen.2015	Pat160	0	7.44	7.58	34	11	31
Allen.2018	Pat160	0	7.44	7.58	39	27	21
Allen.2015	Pat162	0	4.68	1.31	12	18	13
Allen.2018	Pat162	0	4.68	1.31	5	49	15
Allen.2018	Pat163	1.08	5.7	4.47	47	36	61
Allen.2015	Pat165	5.2	8.76	4.93	17	17	16
Allen.2015	Pat166	6.43	8.13	6.64	9	13	20
Allen.2018	Pat166	6.43	8.13	6.64	31	23	20
Allen.2015	Pat167	8.24	9.04	5.76	49	12	35
Allen.2018	Pat167	8.24	9.04	5.76	67	21	33
Allen.2015	Pat168	10.5	9.41	7.06	134	110	165
Allen.2018	Pat168	10.5	9.41	7.06	162	221	99
Allen.2015	Pat17	4.97	8.5	7.26	117	94	308
Allen.2018	Pat17	4.97	8.5	7.26	108	114	105
Allen.2015	Pat170	8.1	6.2	4.61	206	68	82
Allen.2018	Pat170	8.1	6.2	4.61	244	69	13
Allen.2015	Pat171	5.75	0.56	0	24	29	14
Allen.2018	Pat171	5.75	0.56	0	39	27	0
Allen.2015	Pat174	7.42	9.02	7.27	541	163	350
Allen.2018	Pat174	7.42	9.02	7.27	575	92	88
Allen.2015	Pat175	10.5	6.38	5.83	59	65	68
Allen.2018	Pat175	10.5	6.38	5.83	54	58	22
Allen.2018	Pat18	5.18	11.2	4.06	11	11	10
Allen.2015	Pat19	10.61	8.31	7.28	175	190	295
Allen.2015	Pat21	5.75	0	0	480	512	390
Allen.2018	Pat21	5.75	0	0	766	274	77
Allen.2015	Pat24	10.5	2.12	1.31	16	8	10
Allen.2018	Pat24	10.5	2.12	1.31	21	17	3
Allen.2015	Pat25	5.53	8.46	3.47	14	30	64
Allen.2018	Pat27	8.1	8.73	7.12	41	4	1
Allen.2015	Pat29	6.43	8.81	4.75	22	38	40
Allen.2015	Pat32	0	8.07	6.18	300	324	946
Allen.2018	Pat32	0	8.07	6.18	281	211	342
Allen.2015	Pat33	6.63	2.12	0	5	5	8
Allen.2015	Pat36	0	9.2	4.93	2	6	4
Allen.2015	Pat37	5.97	6.78	6.42	27	18	38
Allen.2015	Pat38	6.43	13.43	5.83	1773	3497	1714
Allen.2015	Pat39	10.5	9.8	6.09	35	23	43
Allen.2018	Pat39	10.5	9.8	6.09	36	20	27
Allen.2015	Pat40	10.5	11.93	7.19	11	3	3
Allen.2015	Pat41	10.49	8.85	7.12	377	160	77
Allen.2018	Pat41	10.49	8.85	7.12	317	159	29
Allen.2015	Pat43	6.64	8.25	3.47	64	74	296
Allen.2018	Pat43	6.64	8.25	3.47	55	88	72
Allen.2015	Pat44	3.78	7.4	5.62	39	17	38
Allen.2015	Pat45	10.66	9.02	3.45	682	281	463
Allen.2018	Pat45	10.66	9.02	3.45	627	157	227
Allen.2015	Pat46	5.36	7.93	3.83	55	109	151
Allen.2018	Pat46	5.36	7.93	3.83	26	95	57
Allen.2015	Pat47	5.96	8.1	7.58	147	53	103
Allen.2018	Pat47	5.96	8.1	7.58	78	91	46
Allen.2015	Pat49	3.2	11.97	0	431	185	162
Allen.2018	Pat49	3.2	11.97	0	473	142	39
Allen.2015	Pat50	8.1	9.71	5.9	479	163	577
Allen.2018	Pat50	8.1	9.71	5.9	564	44	212
Allen.2018	Pat52	10.66	13.93	6.59	248	179	108
Allen.2015	Pat54	6.43	7.73	6.89	671	502	750
Allen.2018	Pat54	6.43	7.73	6.89	871	424	294
Allen.2015	Pat55	6.43	9.48	6.71	351	305	141
Allen.2018	Pat55	6.43	9.48	6.71	485	476	63
Allen.2015	Pat56	10.66	4.74	7.33	21	14	35
Allen.2018	Pat56	10.66	4.74	7.33	18	20	21
Allen.2015	Pat57	5.75	14.24	1.31	26	40	24
Allen.2018	Pat57	5.75	14.24	1.31	32	30	14
Allen.2015	Pat58	7.42	10.26	1.63	1218	818	3264
Allen.2018	Pat58	7.42	10.26	1.63	1843	710	2059
Allen.2015	Pat59	0	7.44	3.64	198	150	288
Allen.2018	Pat59	0	7.44	3.64	104	161	148
Allen.2015	Pat60	3.2	5.45	7.12	451	212	163
Allen.2018	Pat60	3.2	5.45	7.12	490	282	54
Allen.2018	Pat61	4.69	5.64	6.1	21	2	10
Allen.2015	Pat62	10.66	11.29	3.48	1183	629	1435
Allen.2018	Pat62	10.66	11.29	3.48	1221	564	824
Allen.2015	Pat63	0	0.88	7.27	64	55	133
Allen.2015	Pat64	3.2	9.8	6.09	373	211	258
Allen.2018	Pat64	3.2	9.8	6.09	453	116	159
Allen.2015	Pat66	10.61	9.99	0	133	134	432
Allen.2018	Pat66	10.61	9.99	0	110	153	99
Allen.2015	Pat67	3.78	8.34	6	14	11	12
Allen.2018	Pat67	3.78	8.34	6	29	56	10
Allen.2015	Pat70	10.7	10.59	6.11	44	24	54
Allen.2015	Pat71	8.97	9.93	4.75	429	251	880
Allen.2018	Pat71	8.97	9.93	4.75	449	219	472
Allen.2015	Pat73	6.13	5.51	4.45	161	75	349
Allen.2018	Pat73	6.13	5.51	4.45	156	17	132
Allen.2015	Pat74	6.23	5	2.9	706	106	634
Allen.2018	Pat74	6.23	5	2.9	660	10	286
Allen.2015	Pat76	0	7.38	6.49	24	66	48
Allen.2018	Pat76	0	7.38	6.49	9	81	11
Allen.2015	Pat77	13.04	8.27	4.1	169	70	498
Allen.2018	Pat77	13.04	8.27	4.1	118	78	210
Allen.2015	Pat78	5.75	6.78	6.42	4	3	2
Allen.2015	Pat79	10.49	9.12	4.12	289	76	245
Allen.2018	Pat79	10.49	9.12	4.12	266	74	61
Allen.2015	Pat80	6.43	8.13	6.64	154	84	169
Allen.2018	Pat80	6.43	8.13	6.64	185	93	89
Allen.2015	Pat81	8.97	6.48	5.16	63	39	97
Allen.2018	Pat81	8.97	6.48	5.16	76	35	52
Allen.2015	Pat82	5.18	14.33	4.76	141	158	458
Allen.2018	Pat82	5.18	14.33	4.76	140	166	181
Allen.2018	Pat83	0	6.57	3.12	5	15	10
Allen.2015	Pat85	8.1	1.15	0	339	91	382
Allen.2018	Pat85	8.1	1.15	0	551	152	80
Allen.2015	Pat86	5.81	7.96	4.82	79	22	10
Allen.2018	Pat86	5.81	7.96	4.82	106	4	5
Allen.2018	Pat87	10.5	5.7	1.31	23	18	8
Allen.2015	Pat88	3.26	10.62	3.35	602	247	1436
Allen.2015	Pat90	13.04	5.4	5.83	84	122	124
Allen.2018	Pat90	13.04	5.4	5.83	57	81	38
Allen.2015	Pat92	5.75	9.09	4.82	10	5	6
Allen.2015	Pat98	5.75	6.7	6.49	14	8	8
Allen.2018	Pat98	5.75	6.7	6.49	40	16	2
Allen.2018	Pat99	4.06	7.27	5.61	2	4	0
Snyder.2014	PR03803	10.49	4.48	5.83	103	42	39
Allen.2018	PR12117	6.43	7.73	6.89	1135	541	348
Snyder.2014	PR12117	6.43	7.73	6.89	522	352	8
Allen.2018	PR4035	10.5	0.73	2.9	305	81	265
Snyder.2014	PR4035	10.5	0.73	2.9	150	13	305
Allen.2018	PR4046	0.87	7.94	7.06	111	60	44
Snyder.2014	PR4046	0.87	7.94	7.06	30	0	67
Allen.2018	PR4077	0	14.1	3.12	122	628	170
Snyder.2014	PR4077	0	14.1	3.12	64	342	452
Allen.2018	PR4091	10.5	7.35	5.52	153	53	27
Snyder.2014	PR4091	10.5	7.35	5.52	89	19	50
Allen.2018	PR4092	13.04	6.14	4.47	842	366	1620
Snyder.2014	PR4092	13.04	6.14	4.47	386	66	2042
Riaz.2017	Pt10	8.94	10.2	0	21	8	29
Riaz.2017	Pt100	5.29	9.12	4.12	1	3	2
Riaz.2017	Pt101	0	0	0	2	0	4
Riaz.2017	Pt102	8.24	9.17	3.12	278	99	392
Riaz.2017	Pt103	0	8.16	0	6	5	0
Riaz.2017	Pt104	5.04	7.57	4.59	3	2	0
Riaz.2017	Pt106	0	0	0	167	106	0
Riaz.2017	Pt108	5.18	11.1	3.12	11	1	14
Riaz.2017	Pt11	5.75	4.68	1.31	29	40	118
Riaz.2017	Pt13	6.43	10.71	7.28	74	0	161
Riaz.2017	Pt17	3.26	14.33	4.76	16	9	7
Riaz.2017	Pt18	7.62	7	6.36	86	87	138
Riaz.2017	Pt24	6.23	6.31	0	0	1	0
Riaz.2017	Pt26	8.3	6.78	6.42	51	102	118
Riaz.2017	Pt27	10.26	7.73	6.89	92	99	130
Riaz.2017	Pt28	10.33	3.01	4.59	18	8	0
Riaz.2017	Pt29	7.42	14.33	4.76	207	147	227
Riaz.2017	Pt3	11.39	10.26	6.18	70	76	200
Riaz.2017	Pt30	10.61	0	1.31	23	11	52
Riaz.2017	Pt31	0	7.03	6.7	93	384	393
Riaz.2017	Pt32	12.02	8.3	4.82	51	18	116
Riaz.2017	Pt34	7.18	5.59	7.58	135	0	233
Riaz.2017	Pt36	9.08	9.17	3.12	1	0	0
Riaz.2017	Pt37	10.61	11.93	7.19	12	13	21
Riaz.2017	Pt4	1.08	0	0	109	63	143
Riaz.2017	Pt44	0	9.54	5.52	82	132	296
Riaz.2017	Pt46	0	0	0	92	0	71
Riaz.2017	Pt47	10.94	7.4	4.99	497	0	374
Riaz.2017	Pt48	0	9.01	6.71	23	18	126
Riaz.2017	Pt49	10.61	5.64	4.48	310	486	970
Riaz.2017	Pt5	0	8.07	3.47	14	12	0
Riaz.2017	Pt51	0	0	0	38	23	107
Riaz.2017	Pt52	10.5	11.21	4.17	118	208	306
Riaz.2017	Pt53	10.8	0	0	24	34	30
Riaz.2017	Pt54	5.2	10.85	6.36	3592	2836	4269
Riaz.2017	Pt58	0	4.68	1.31	171	325	879
Riaz.2017	Pt59	13.04	11.25	4.19	182	73	225
Riaz.2017	Pt60	8.97	8.42	4.17	345	336	729
Riaz.2017	Pt65	10.5	0	7.47	923	968	1989
Riaz.2017	Pt66	10.82	6.59	4.82	75	0	161
Riaz.2017	Pt67	10.5	8.13	6.64	10	4	7
Riaz.2017	Pt68	5.75	4.68	1.31	365	428	1021
Riaz.2017	Pt7	3.78	8.58	0.77	685	0	560
Riaz.2017	Pt70	4.49	7	6.36	187	191	236
Riaz.2017	Pt71	10.5	10.85	7.12	0	1	4
Riaz.2017	Pt72	6.43	14.3	7.47	189	166	355
Riaz.2017	Pt73	6.32	9.01	6.71	8	4	9
Riaz.2017	Pt76	3.26	0	4.76	106	97	134
Riaz.2017	Pt77	10.26	0	3.03	23	13	19
Riaz.2017	Pt79	3.26	0	4.76	202	192	274
Riaz.2017	Pt8	0	9.64	4.24	13	27	29
Riaz.2017	Pt82	0	9.48	6.64	7	7	11
Riaz.2017	Pt83	8.1	7.38	6.49	135	176	389
Riaz.2017	Pt84	5.75	7.38	6.49	6	9	26
Riaz.2017	Pt85	10.29	9.2	3.35	84	49	47
Riaz.2017	Pt86	3.2	7.38	6.49	231	346	660
Riaz.2017	Pt87	10.5	8.31	7.28	260	257	663
Riaz.2017	Pt89	7.71	8.51	6.01	37	38	124
Riaz.2017	Pt90	8.62	7.96	3.6	215	0	87
Riaz.2017	Pt92	10.61	6.14	4.47	250	129	707
Riaz.2017	Pt93	5.75	10.54	4.66	0	1	0
Riaz.2017	Pt94	10.7	7.54	4.15	166	74	304
Riaz.2017	Pt98	3.78	5.23	0.56	9	6	8
Allen.2018	R7495	8.1	8.07	6.18	65	32	39
Rizvi.2015	R7495	0	8.07	6.18	12	6	36
Allen.2018	RH090935	7.6	8.07	6.18	25	37	39
Rizvi.2015	RH090935	7.6	8.07	6.18	15	22	43
Allen.2018	RI1933	6.13	8.17	0	323	119	23
Rizvi.2015	RI1933	6.13	8.17	0	132	34	51
Allen.2018	RO3338	8.94	9.44	4.47	65	18	49
Rizvi.2015	RO3338	8.94	9.44	4.47	29	7	36
Allen.2018	SA9755	3.2	7.38	6.49	748	526	54
Rizvi.2015	SA9755	3.2	7.38	6.49	30	289	182
Allen.2018	SARC-PD1	6.96	10.34	7.19	37	34	12
Allen.2018	SB010944	5.75	4.68	1.31	172	60	32
Rizvi.2015	SB010944	5.75	4.68	1.31	3	23	27
Allen.2018	SC0899	13.04	7.33	6.18	118	42	218
Rizvi.2015	SC0899	13.04	7.33	6.18	44	6	180
Allen.2018	SC6470	3.41	5.75	4.61	154	33	16
Rizvi.2015	SC6470	3.41	5.75	4.61	66	20	26
Allen.2018	SD0346	6.43	7.03	6.7	436	156	64
Snyder.2014	SD0346	6.43	7.03	6.7	212	78	146
Allen.2018	SD1494	6.64	12.88	4.49	345	289	397
Snyder.2014	SD1494	6.64	12.88	4.49	261	188	6
Allen.2018	SD2051	12.26	0	0	14	2	0
Snyder.2014	SD2051	12.26	0	0	3	1	0
Allen.2018	SD2056	10.7	7.96	6.71	98	47	16
Snyder.2014	SD2056	10.7	7.96	6.71	22	6	13
Allen.2018	SD5038	7.73	3.01	3.4	249	35	153
Snyder.2014	SD5038	7.73	3.01	3.4	116	35	134
Allen.2018	SD5118	0	0	0	7	27	13
Snyder.2014	SD5118	0	0	0	4	13	13
Allen.2018	SD5934	0	0	0	21	13	0
Snyder.2014	SD5934	0	0	0	7	0	0
Allen.2018	SD6336	4.32	10.03	6.3	330	9	36
Snyder.2014	SD6336	4.32	10.03	6.3	82	76	2
Allen.2018	SD6494	10.24	7.37	5.38	411	165	12
Snyder.2014	SD6494	10.24	7.37	5.38	229	8	263
Allen.2018	SD7357	10.66	8.08	4.38	860	220	910
Snyder.2014	SD7357	10.66	8.08	4.38	428	76	915
Allen.2018	SR070761	7.07	3.8	6.43	49	8	0
Rizvi.2015	SR070761	7.07	4.31	6.43	26	0	0
Allen.2018	SU2C-1002	6.43	8.4	6.59	36	1	16
Allen.2018	SU2C-1003	3.26	6.76	3.4	46	9	60
Allen.2018	SU2C-1004	3.77	7.77	6.77	72	12	48
Allen.2018	SU2C-1005	8.6	11.08	5.88	73	0	6
Allen.2018	SU2C-1006	0	7.33	6.18	17	5	51
Allen.2018	SU2C-1010	9.12	10.62	3.35	77	19	48
Allen.2018	SU2C-1011	0	0	0	2	50	0
Allen.2018	SU2C-1013	4.17	6.98	4.53	114	23	45
Allen.2018	SU2C-1016	0	8.11	0.56	45	41	156
Allen.2018	SU2C-1017	0	11.97	0	81	276	67
Allen.2018	SU2C-1018	4.82	8.36	5.99	93	39	42
Allen.2018	SU2C-1020	0	0	0	2	21	0
Allen.2018	SU2C-1021	0	6.83	2.83	100	54	83
Allen.2018	SU2C-1022	7.52	0	0	243	48	75
Allen.2018	SU2C-1024	6.43	10.59	6.11	338	80	85
Allen.2018	SU2C-1025	10.5	7.65	2.76	203	43	11
Allen.2018	SU2C-1026	7.62	11.1	3.12	83	23	23
Allen.2018	SU2C-1027	4.76	7.15	6.77	75	50	36
Allen.2018	SU2C-1028	5.84	10.62	3.35	91	22	52
Allen.2018	SU2C-1029	0	12.2	3.39	65	99	72
Allen.2018	SU2C-1030	10.5	8.76	4.93	92	159	74
Allen.2018	SU2C-1034	8.24	7.46	3.83	1050	294	173
Allen.2018	SU2C-1035	10.49	8.59	4.82	96	56	12
Allen.2018	SU2C-1037	4.67	7.04	6.11	74	106	36
Allen.2018	SU2C-1038	4.17	7.15	6.77	80	22	24
Allen.2018	SU2C-1039	0	9.41	3.35	94	66	40
TCGA_LUAD	TCGA-05-4244	10.72	9.01	3.83	149	87	134
TCGA_LUAD	TCGA-05-4249	7.96	6.77	0	317	170	112
TCGA_LUAD	TCGA-05-4250	3.2	13.94	0	139	136	27
TCGA_LUAD	TCGA-05-4382	8.1	14.3	3.03	1478	498	463
TCGA_LUAD	TCGA-05-4384	10.49	7.78	2.9	141	43	159
TCGA_LUAD	TCGA-05-4389	10.29	8.1	4.24	287	122	372
TCGA_LUAD	TCGA-05-4390	10.5	4.68	1.31	308	289	175
TCGA_LUAD	TCGA-05-4395	6.43	6.31	6.43	206	106	49
TCGA_LUAD	TCGA-05-4397	10.5	7	6.36	494	306	678
TCGA_LUAD	TCGA-05-4398	10.5	9.2	3.83	492	309	554
TCGA_LUAD	TCGA-05-4402	7.42	10.26	4.76	129	90	226
TCGA_LUAD	TCGA-05-4403	8.86	7.69	7.19	44	41	72
TCGA_LUAD	TCGA-05-4405	3.07	6.31	6.1	298	187	158
TCGA_LUAD	TCGA-05-4410	10.61	0	0	392	188	163
TCGA_LUAD	TCGA-05-4415	8.97	9.04	3.35	129	62	148
TCGA_LUAD	TCGA-05-4417	6.13	6.18	4.75	218	220	519
TCGA_LUAD	TCGA-05-4418	8.92	7.78	3.39	185	72	56
TCGA_LUAD	TCGA-05-4420	5.75	14.24	3.39	85	138	98
TCGA_LUAD	TCGA-05-4422	13.04	5.43	4.38	22	21	110
TCGA_LUAD	TCGA-05-4424	10.66	8.76	4.93	605	358	788
TCGA_LUAD	TCGA-05-4426	3.08	7.03	6.7	40	31	26
TCGA_LUAD	TCGA-05-4427	10.5	3.83	6.89	722	774	1003
TCGA_LUAD	TCGA-05-4430	3.79	9.12	4.22	262	107	100
TCGA_LUAD	TCGA-05-4432	13.04	5.43	4.38	221	231	1217
TCGA_LUAD	TCGA-05-4433	6.43	8.13	6.64	52	43	44
TCGA_LUAD	TCGA-05-4434	5.75	7.37	5.38	8	6	10
TCGA_LUAD	TCGA-05-5420	5.75	4.68	1.31	41	58	37
TCGA_LUAD	TCGA-05-5423	7.42	14.33	4.76	123	50	178
TCGA_LUAD	TCGA-05-5428	1.08	8.07	7.58	179	108	253
TCGA_LUAD	TCGA-05-5429	10.49	14.33	6.71	27	8	9
TCGA_LUAD	TCGA-05-5715	10.61	9.48	3.39	32	68	22
TCGA_LUSC	TCGA-18-3406	7.6	9.03	4.38	132	98	259
TCGA_LUSC	TCGA-18-3407	7.98	1.55	5.87	164	84	39
TCGA_LUSC	TCGA-18-3408	6.64	4.68	1.31	13	52	9
TCGA_LUSC	TCGA-18-3409	0	14.3	7.47	589	849	1033
TCGA_LUSC	TCGA-18-3410	8.92	11.93	7.19	87	66	79
TCGA_LUSC	TCGA-18-3411	10.49	0.95	4.61	312	67	148
TCGA_LUSC	TCGA-18-3412	3.2	12.9	6.36	78	76	130
TCGA_LUSC	TCGA-18-3414	9.18	8.38	3.59	165	186	134
TCGA_LUSC	TCGA-18-3415	10.5	4.68	1.31	121	55	41
TCGA_LUSC	TCGA-18-3416	0	0	0	192	69	53
TCGA_LUSC	TCGA-18-3417	0	11.93	5.83	27	60	179
TCGA_LUSC	TCGA-18-3419	7.42	10.35	5.38	270	145	314
TCGA_LUSC	TCGA-18-3421	10.61	7.33	5.88	74	109	25
TCGA_LUSC	TCGA-18-4083	13.04	0	0	127	113	175
TCGA_LUSC	TCGA-18-4086	5.36	1.75	4.47	8	55	12
TCGA_LUSC	TCGA-18-5592	0.87	6.2	5.88	267	81	50
TCGA_LUSC	TCGA-18-5595	6.43	14.3	3.35	138	67	127
TCGA_LUSC	TCGA-21-1070	1.03	0	3.35	228	30	382
TCGA_LUSC	TCGA-21-1071	3.2	6.12	7.06	62	45	136
TCGA_LUSC	TCGA-21-1076	8.86	5.75	4.61	137	100	124
TCGA_LUSC	TCGA-21-1077	7.62	0	0	89	30	38
TCGA_LUSC	TCGA-21-1078	1.08	4.93	5.16	66	86	294
TCGA_LUSC	TCGA-21-1081	7.52	6.2	2.9	97	48	202
TCGA_LUSC	TCGA-21-5782	5.36	7	6.36	87	112	243
TCGA_LUSC	TCGA-21-5784	10.5	11.93	7.19	87	62	41
TCGA_LUSC	TCGA-21-5786	4.18	0	0.77	420	81	153
TCGA_LUSC	TCGA-21-5787	5.2	6.97	4.82	449	68	112
TCGA_LUSC	TCGA-22-0944	10.61	6.78	6.42	26	26	34
TCGA_LUSC	TCGA-22-1002	8.97	0	5.6	162	31	85
TCGA_LUSC	TCGA-22-1011	8.97	9.32	0	46	32	3
TCGA_LUSC	TCGA-22-1012	6.64	12.88	4.49	76	71	253
TCGA_LUSC	TCGA-22-1016	10.5	7.54	4.15	212	114	271
TCGA_LUSC	TCGA-22-4591	10.66	6.09	6.18	160	160	281
TCGA_LUSC	TCGA-22-4593	7.52	9.04	3.35	92	53	166
TCGA_LUSC	TCGA-22-4595	6.43	9.48	6.15	213	159	64
TCGA_LUSC	TCGA-22-4599	7.07	9.41	7.27	132	174	267
TCGA_LUSC	TCGA-22-4601	5.2	9.2	6.11	147	72	96
TCGA_LUSC	TCGA-22-4604	9.4	6.58	4.47	264	59	321
TCGA_LUSC	TCGA-22-4607	10.5	4.68	1.31	141	83	66
TCGA_LUSC	TCGA-22-4613	8.97	8.81	4.75	398	255	696
TCGA_LUSC	TCGA-22-5471	3.2	7.33	6.42	98	34	89
TCGA_LUSC	TCGA-22-5472	4.67	9.01	7.4	98	192	107
TCGA_LUSC	TCGA-22-5473	8.97	9.25	1.63	445	261	1547
TCGA_LUSC	TCGA-22-5474	3.2	9.54	7.19	42	16	22
TCGA_LUSC	TCGA-22-5477	6.43	0	1.31	82	64	25
TCGA_LUSC	TCGA-22-5478	0	9.12	4.22	91	53	47
TCGA_LUSC	TCGA-22-5480	6.32	9.01	6.71	144	103	45
TCGA_LUSC	TCGA-22-5482	3.2	11.08	5.88	84	24	17
TCGA_LUSC	TCGA-22-5485	6.43	7.44	0	120	62	28
TCGA_LUSC	TCGA-22-5489	5.2	11.93	2.76	213	59	42
TCGA_LUSC	TCGA-22-5491	10.5	6.77	0	116	114	207
TCGA_LUSC	TCGA-22-5492	10.5	11.93	7.19	116	59	34
TCGA_LUSC	TCGA-33-4532	10.5	9.54	5.52	190	106	125
TCGA_LUSC	TCGA-33-4533	8.3	10.23	4.49	237	114	300
TCGA_LUSC	TCGA-33-4547	4.67	6.09	6.18	56	87	182
TCGA_LUSC	TCGA-33-4582	5.75	8.53	6.3	60	38	55
TCGA_LUSC	TCGA-33-4586	8.1	6.09	6.71	248	229	96
TCGA_LUSC	TCGA-33-6737	0	13.07	2.9	199	171	443
TCGA_LUSC	TCGA-34-2596	0	11.1	3.12	30	107	80
TCGA_LUSC	TCGA-34-2600	8.3	8.92	3.12	269	116	59
TCGA_LUSC	TCGA-34-2608	10.49	6.7	6.1	129	76	50
TCGA_LUSC	TCGA-34-5231	8.24	8.99	3.39	646	289	111
TCGA_LUSC	TCGA-34-5232	9.08	2.56	6.39	168	55	38
TCGA_LUSC	TCGA-34-5234	0	0	0	117	33	24
TCGA_LUSC	TCGA-34-5236	3.08	9.01	6.71	122	133	50
TCGA_LUSC	TCGA-34-5239	3.07	8.76	4.24	165	119	148
TCGA_LUSC	TCGA-34-5240	6.43	8.13	6.64	57	68	85
TCGA_LUSC	TCGA-34-5927	6.43	0.56	0	157	154	26
TCGA_LUSC	TCGA-34-5928	9.08	8.72	7.28	189	69	119
TCGA_LUSC	TCGA-34-5929	8.24	7.2	6.59	146	89	110
TCGA_LUAD	TCGA-35-3615	10.5	10.85	5.83	124	117	184
TCGA_LUAD	TCGA-35-4122	0	0	0	34	52	43
TCGA_LUAD	TCGA-35-4123	10.61	5.75	3.12	102	91	102
TCGA_LUAD	TCGA-35-5375	5.2	8.1	5.51	484	168	85
TCGA_LUSC	TCGA-37-3783	10.8	8.99	3.39	410	108	55
TCGA_LUSC	TCGA-37-3789	8.24	7.2	7.28	524	162	127
TCGA_LUSC	TCGA-37-4133	6.43	11.38	7.27	180	109	169
TCGA_LUSC	TCGA-37-4135	5.36	6.84	3.91	47	150	249
TCGA_LUSC	TCGA-37-4141	6.43	6.31	6.1	237	147	121
TCGA_LUAD	TCGA-38-4625	10.62	5.92	5.85	442	139	164
TCGA_LUAD	TCGA-38-4626	4.49	10.35	7.4	223	104	127
TCGA_LUAD	TCGA-38-4627	0.87	7.79	3.92	74	15	44
TCGA_LUAD	TCGA-38-4628	6.43	10.59	6.15	100	75	32
TCGA_LUAD	TCGA-38-4629	0	8.76	4.24	162	62	193
TCGA_LUAD	TCGA-38-4630	6.43	8.81	1.31	21	49	41
TCGA_LUAD	TCGA-38-4631	10.29	0	0	945	190	118
TCGA_LUAD	TCGA-38-4632	4.18	11.87	6.71	514	148	118
TCGA_LUAD	TCGA-38-6178	10.66	6.77	6.43	68	23	14
TCGA_LUSC	TCGA-39-5016	10.7	9.92	2.04	152	183	312
TCGA_LUSC	TCGA-39-5019	0	12.12	0.77	21	23	57
TCGA_LUSC	TCGA-39-5021	0	0	0	7	40	8
TCGA_LUSC	TCGA-39-5022	5.75	9.12	7.28	80	142	207
TCGA_LUSC	TCGA-39-5024	7.48	7.93	5.52	190	44	71
TCGA_LUSC	TCGA-39-5027	3.08	0	0	127	122	40
TCGA_LUSC	TCGA-39-5028	10.5	6.7	6.49	84	47	36
TCGA_LUSC	TCGA-39-5029	3.71	0.13	7.46	58	21	40
TCGA_LUSC	TCGA-39-5030	10.6	8.06	5.23	256	73	170
TCGA_LUSC	TCGA-39-5031	8.1	9.2	3.35	505	194	420
TCGA_LUSC	TCGA-39-5035	5.75	9.8	1.31	49	36	52
TCGA_LUSC	TCGA-39-5036	10.7	8.81	1.31	143	100	88
TCGA_LUSC	TCGA-39-5037	10.66	4.6	0	141	142	44
TCGA_LUSC	TCGA-39-5039	10.61	5.23	0.56	60	29	286
TCGA_LUSC	TCGA-43-2578	5.2	13.93	6.59	304	106	245
TCGA_LUSC	TCGA-43-3394	6.74	13.27	3.39	244	196	54
TCGA_LUSC	TCGA-43-3920	6.64	12.88	4.49	110	72	377
TCGA_LUSC	TCGA-43-5668	5.75	4.68	1.31	130	238	73
TCGA_LUSC	TCGA-43-6143	10.29	6.46	3.48	299	91	124
TCGA_LUSC	TCGA-43-6647	5.44	6.96	4.47	104	66	172
TCGA_LUSC	TCGA-43-6770	5.63	7.55	7.6	80	76	220
TCGA_LUSC	TCGA-43-6771	10.26	8.69	6.52	149	47	160
TCGA_LUAD	TCGA-44-2655	0	0	0	33	34	70
TCGA_LUAD	TCGA-44-2656	0	5.33	7.47	493	283	395
TCGA_LUAD	TCGA-44-2657	10.49	6.98	4.82	303	70	76
TCGA_LUAD	TCGA-44-2659	0	8.76	5.6	334	243	220
TCGA_LUAD	TCGA-44-2661	3.07	8.13	6.64	51	28	66
TCGA_LUAD	TCGA-44-2662	7.6	0	4.39	192	132	203
TCGA_LUAD	TCGA-44-2665	7.07	7.33	6.42	163	73	80
TCGA_LUAD	TCGA-44-2666	7.04	5.75	6.18	33	20	100
TCGA_LUAD	TCGA-44-2668	0	0	0	229	22	114
TCGA_LUAD	TCGA-44-3396	10.66	8.52	7.4	133	37	70
TCGA_LUAD	TCGA-44-3398	0	6.48	6.7	84	60	63
TCGA_LUAD	TCGA-44-3918	6.43	8.13	6.64	777	432	822
TCGA_LUAD	TCGA-44-3919	8.97	0	2.34	53	35	270
TCGA_LUAD	TCGA-44-4112	10.5	4.68	1.31	284	238	164
TCGA_LUAD	TCGA-44-5643	5.81	12.43	5.74	140	31	37
TCGA_LUAD	TCGA-44-5645	9.47	12	3.39	9	8	9
TCGA_LUAD	TCGA-44-6145	6.13	10.01	5.83	183	136	172
TCGA_LUAD	TCGA-44-6146	11.39	8.92	3.12	18	9	4
TCGA_LUAD	TCGA-44-6147	8.97	10.59	6.11	72	63	135
TCGA_LUAD	TCGA-44-6148	0	11.1	3.12	4	3	2
TCGA_LUAD	TCGA-44-6774	11.39	8.44	3.12	168	42	75
TCGA_LUAD	TCGA-44-6775	8.1	10.35	6.11	49	28	58
TCGA_LUAD	TCGA-44-6776	10.5	12.88	5.16	168	79	277
TCGA_LUAD	TCGA-44-6777	8.83	9.51	7.19	361	203	170
TCGA_LUAD	TCGA-44-6778	5.12	6.53	1.63	272	915	825
TCGA_LUAD	TCGA-44-6779	0	0	0	62	30	76
TCGA_LUSC	TCGA-46-3765	4.27	9.8	6.09	164	82	80
TCGA_LUSC	TCGA-46-3767	8.97	9.25	1.63	64	48	483
TCGA_LUSC	TCGA-46-3768	6.43	8.1	4.61	286	134	113
TCGA_LUSC	TCGA-46-3769	10.2	0.95	4.12	442	229	986
TCGA_LUSC	TCGA-46-6025	0	8.31	7.28	15	70	146
TCGA_LUSC	TCGA-46-6026	0	4.74	7.33	101	81	116
TCGA_LUAD	TCGA-49-4486	7.45	10.14	3.3	284	91	133
TCGA_LUAD	TCGA-49-4487	5.2	11.21	7.47	404	136	166
TCGA_LUAD	TCGA-49-4488	10.26	12.51	6	235	81	196
TCGA_LUAD	TCGA-49-4490	0	10.83	2.94	41	13	63
TCGA_LUAD	TCGA-49-4494	10.2	6.48	6.7	122	55	83
TCGA_LUAD	TCGA-49-4501	10.5	11.93	7.19	37	20	20
TCGA_LUAD	TCGA-49-4505	0	12.88	4.49	93	31	163
TCGA_LUAD	TCGA-49-4506	5.75	8.31	4.82	47	52	38
TCGA_LUAD	TCGA-49-4507	0	6.63	5.38	114	77	125
TCGA_LUAD	TCGA-49-4510	6.91	11.78	1.31	84	52	65
TCGA_LUAD	TCGA-49-4512	10.5	13.93	6.59	54	15	74
TCGA_LUAD	TCGA-49-4514	1.08	6.76	3.4	204	40	458
TCGA_LUAD	TCGA-49-6742	8.97	8.1	4.61	145	104	75
TCGA_LUAD	TCGA-49-6743	0	11.93	0	367	150	319
TCGA_LUAD	TCGA-49-6744	0	6.31	6	249	107	127
TCGA_LUAD	TCGA-49-6745	10.29	10.26	1.63	127	65	217
TCGA_LUAD	TCGA-49-6767	10.61	8.45	6.71	130	312	130
TCGA_LUAD	TCGA-50-5044	9.57	6.55	5.26	60	51	65
TCGA_LUAD	TCGA-50-5045	4.97	12.88	5.74	413	149	71
TCGA_LUAD	TCGA-50-5049	7.52	10.35	5.38	841	281	887
TCGA_LUAD	TCGA-50-5051	10.7	9.25	6.49	74	68	55
TCGA_LUAD	TCGA-50-5055	6.43	0	0	14	9	5
TCGA_LUAD	TCGA-50-5066	5.96	5.36	4.12	233	627	176
TCGA_LUAD	TCGA-50-5068	5.36	8.44	3.12	22	53	45
TCGA_LUAD	TCGA-50-5930	5.36	0	0	182	376	151
TCGA_LUAD	TCGA-50-5931	10.7	9.73	3.12	105	81	69
TCGA_LUAD	TCGA-50-5932	5.2	10.59	6.11	64	26	59
TCGA_LUAD	TCGA-50-5933	5.75	14.24	3.39	160	215	133
TCGA_LUAD	TCGA-50-5935	5.75	4.68	1.31	36	27	34
TCGA_LUAD	TCGA-50-5936	5.36	10.85	7.12	17	53	30
TCGA_LUAD	TCGA-50-5939	10.94	7.75	1.92	67	17	22
TCGA_LUAD	TCGA-50-5941	10.26	14.24	3.39	339	167	100
TCGA_LUAD	TCGA-50-5942	7.62	0	0	50	23	57
TCGA_LUAD	TCGA-50-5944	7.62	8.37	6.59	31	22	34
TCGA_LUAD	TCGA-50-5946	0	9.54	5.52	61	186	157
TCGA_LUAD	TCGA-50-6590	3.08	8.13	6.64	623	392	735
TCGA_LUAD	TCGA-50-6591	7.6	5.51	3.4	43	14	118
TCGA_LUAD	TCGA-50-6592	10.72	11.78	0	109	107	39
TCGA_LUAD	TCGA-50-6593	3.08	0	0	138	87	49
TCGA_LUAD	TCGA-50-6594	9.27	3.03	5.76	396	265	646
TCGA_LUAD	TCGA-50-6595	6.43	8.03	3.98	89	22	120
TCGA_LUAD	TCGA-50-6597	10.7	0	0	20	11	13
TCGA_LUSC	TCGA-51-4079	0	8.81	6.11	149	145	107
TCGA_LUSC	TCGA-51-4080	8.83	8.64	3.35	149	56	339
TCGA_LUSC	TCGA-51-4081	10.7	13.28	1.31	87	227	35
TCGA_LUAD	TCGA-55-1592	10.61	11.78	0	206	214	107
TCGA_LUAD	TCGA-55-1594	10.5	8.28	3.12	146	100	43
TCGA_LUAD	TCGA-55-1595	10.66	8.07	6.77	199	92	372
TCGA_LUAD	TCGA-55-1596	6.55	7.03	4.1	216	57	284
TCGA_LUAD	TCGA-55-5899	0	11.74	5.83	168	52	273
TCGA_LUAD	TCGA-55-6543	4.49	8.81	1.31	28	16	8
TCGA_LUAD	TCGA-55-6642	7.04	5.7	1.31	125	94	33
TCGA_LUAD	TCGA-55-6712	0	9.7	6.15	105	55	31
TCGA_LUSC	TCGA-56-1622	0	0	0	97	26	50
TCGA_LUSC	TCGA-56-5897	8.1	9.08	0.69	90	20	118
TCGA_LUSC	TCGA-56-5898	6.43	14.3	7.47	119	57	49
TCGA_LUSC	TCGA-56-6545	3.2	6.12	7.06	101	74	200
TCGA_LUSC	TCGA-56-6546	3.55	9.48	6.64	182	165	252
TCGA_LUSC	TCGA-60-2698	7.52	8.69	4.24	1002	261	1416
TCGA_LUSC	TCGA-60-2707	5.3	11.87	4.06	66	41	105
TCGA_LUSC	TCGA-60-2708	5.75	7.08	2.9	58	77	164
TCGA_LUSC	TCGA-60-2709	6.32	11.87	4.76	151	78	222
TCGA_LUSC	TCGA-60-2711	7.45	9.12	7.28	133	58	125
TCGA_LUSC	TCGA-60-2712	0	6.31	6	47	47	44
TCGA_LUSC	TCGA-60-2713	6.64	4.68	4.49	102	85	292
TCGA_LUSC	TCGA-60-2715	10.61	4.68	1.31	47	63	43
TCGA_LUSC	TCGA-60-2719	10.7	5.56	6.49	58	58	36
TCGA_LUSC	TCGA-60-2720	10.5	11.1	3.12	227	118	90
TCGA_LUSC	TCGA-60-2721	6.64	12.88	4.49	21	9	64
TCGA_LUSC	TCGA-60-2722	8.97	5.51	0.77	163	86	94
TCGA_LUSC	TCGA-60-2723	5.75	4.68	1.31	85	99	76
TCGA_LUSC	TCGA-60-2724	10.7	6.96	6.49	184	168	88
TCGA_LUSC	TCGA-60-2725	5.3	9.99	5.99	86	32	158
TCGA_LUSC	TCGA-60-2726	6.43	9.57	4.12	261	90	218
TCGA_LUSC	TCGA-63-5128	10.5	7	6.36	187	77	278
TCGA_LUSC	TCGA-63-5131	10.5	11.74	5.83	191	123	134
TCGA_LUSC	TCGA-63-6202	5.78	9.43	4.39	91	60	178
TCGA_LUAD	TCGA-64-1676	5.75	14.24	3.39	89	181	183
TCGA_LUAD	TCGA-64-1677	6.43	0	0	166	76	14
TCGA_LUAD	TCGA-64-1678	0	0	0	24	73	59
TCGA_LUAD	TCGA-64-1680	13.04	5.54	3.12	37	29	36
TCGA_LUAD	TCGA-64-5774	0	8.38	6.49	43	38	44
TCGA_LUAD	TCGA-64-5778	6.64	12.88	4.49	139	127	558
TCGA_LUAD	TCGA-64-5779	0	12.12	0.77	184	52	165
TCGA_LUAD	TCGA-64-5781	8.92	9.8	6.09	775	283	479
TCGA_LUAD	TCGA-64-5815	7.52	8.29	6.89	93	54	126
TCGA_LUSC	TCGA-66-2727	6.13	14.1	3.39	112	52	31
TCGA_LUSC	TCGA-66-2734	8.1	8.72	4.75	154	68	287
TCGA_LUSC	TCGA-66-2742	0	14.3	7.47	98	67	56
TCGA_LUSC	TCGA-66-2744	5.2	13.93	6.59	294	71	212
TCGA_LUSC	TCGA-66-2754	10.29	8.76	4.61	249	132	123
TCGA_LUSC	TCGA-66-2755	5.04	5.64	0	122	47	26
TCGA_LUSC	TCGA-66-2756	7.52	3.83	7.58	505	318	473
TCGA_LUSC	TCGA-66-2757	4.67	8.08	3.69	96	105	456
TCGA_LUSC	TCGA-66-2758	10.29	12.12	0.77	365	62	168
TCGA_LUSC	TCGA-66-2759	10.61	9.41	7.06	147	203	260
TCGA_LUSC	TCGA-66-2763	6.43	8.45	3.78	230	152	130
TCGA_LUSC	TCGA-66-2765	8.62	7.75	2.84	80	17	73
TCGA_LUSC	TCGA-66-2766	0	0	0	76	89	43
TCGA_LUSC	TCGA-66-2767	4.44	8.64	4.82	390	124	76
TCGA_LUSC	TCGA-66-2770	10.5	11.93	7.19	82	62	59
TCGA_LUSC	TCGA-66-2771	10.66	9.01	6.71	199	80	79
TCGA_LUSC	TCGA-66-2773	10.66	2.77	3.98	287	209	384
TCGA_LUSC	TCGA-66-2777	0	9.73	3.83	27	40	82
TCGA_LUSC	TCGA-66-2778	5.12	10.59	6.89	40	43	89
TCGA_LUSC	TCGA-66-2780	7.52	10.83	2.94	106	39	116
TCGA_LUSC	TCGA-66-2781	0	0	0	26	17	18
TCGA_LUSC	TCGA-66-2782	3.08	6.31	6.1	152	169	141
TCGA_LUSC	TCGA-66-2783	10.61	8.81	6.15	72	71	43
TCGA_LUSC	TCGA-66-2785	1.91	5.45	0	997	277	92
TCGA_LUSC	TCGA-66-2786	10.5	8.07	6.18	110	64	196
TCGA_LUSC	TCGA-66-2787	5.36	4.91	7.58	69	125	396
TCGA_LUSC	TCGA-66-2788	10.5	9.03	6.18	126	100	118
TCGA_LUSC	TCGA-66-2789	5.75	4.68	1.31	101	120	67
TCGA_LUSC	TCGA-66-2791	6.43	10.35	6.15	193	99	61
TCGA_LUSC	TCGA-66-2792	5.28	6.06	3.4	118	38	189
TCGA_LUSC	TCGA-66-2793	4.27	12.82	6.33	344	94	53
TCGA_LUSC	TCGA-66-2794	9.39	11.02	3.83	155	51	95
TCGA_LUSC	TCGA-66-2795	10.8	7.03	6.7	146	116	116
TCGA_LUSC	TCGA-66-2800	8.97	11.02	5.88	152	44	23
TCGA_LUAD	TCGA-67-3770	4.67	5.51	4.45	65	100	435
TCGA_LUAD	TCGA-67-3771	8.94	12.54	3.6	1026	220	435
TCGA_LUAD	TCGA-67-3772	10.5	9.8	5.16	41	36	88
TCGA_LUAD	TCGA-67-3773	5.36	9.93	4.75	33	44	177
TCGA_LUAD	TCGA-67-3774	0	9.48	6.64	42	162	194
TCGA_LUAD	TCGA-67-4679	6.43	9.31	6.64	228	86	228
TCGA_LUAD	TCGA-67-6215	8.1	9.25	4.61	109	54	23
TCGA_LUAD	TCGA-67-6216	6.43	11.8	3.39	41	16	8
TCGA_LUAD	TCGA-67-6217	7.42	8.59	4.53	137	51	98
TCGA_LUSC	TCGA-70-6722	6.23	8.51	3.85	305	153	89
TCGA_LUSC	TCGA-70-6723	4.82	8.53	5.82	105	70	182
TCGA_LUAD	TCGA-71-6725	7.98	0	0	143	21	24
TCGA_LUAD	TCGA-73-4659	0	5.4	3.12	12	147	42
TCGA_LUAD	TCGA-73-4662	3.2	7.38	6.49	93	115	39
TCGA_LUAD	TCGA-73-4666	10.49	8.07	4.48	388	103	406
TCGA_LUAD	TCGA-73-4668	6.43	9.01	6.14	385	294	158
TCGA_LUAD	TCGA-73-4670	8.24	7.93	5.52	514	106	152
TCGA_LUAD	TCGA-73-4675	0	0	0	14	39	77
TCGA_LUAD	TCGA-73-4677	8.11	8.91	6.42	267	61	122
TCGA_LUAD	TCGA-75-5122	0.75	7.79	3.92	294	35	178
TCGA_LUAD	TCGA-75-5125	10.26	10.02	5.83	176	217	127
TCGA_LUAD	TCGA-75-5126	8.1	7.5	6	444	354	408
TCGA_LUAD	TCGA-75-5146	10.7	12.82	7.21	55	51	74
TCGA_LUAD	TCGA-75-5147	0	0	0	30	3	12
TCGA_LUAD	TCGA-75-6203	10.94	8.99	0.82	8	24	59
TCGA_LUAD	TCGA-75-6205	10.66	10.59	6.11	38	20	20
TCGA_LUAD	TCGA-75-6206	8.1	8.24	7.06	97	31	85
TCGA_LUAD	TCGA-75-6207	2.4	9.8	5.99	58	47	115
TCGA_LUAD	TCGA-75-6211	0	7.44	5.23	219	174	301
TCGA_LUAD	TCGA-75-6212	10.94	4.45	1.31	11	4	6
TCGA_LUAD	TCGA-80-5611	10.61	11.93	7.19	91	63	76
TCGA_LUSC	TCGA-85-6175	3.78	10.35	7.4	14	33	11
TCGA_LUSC	TCGA-85-6560	8.1	8.72	7.28	378	80	282
TCGA_LUSC	TCGA-85-6561	10.66	10.2	7.19	351	200	245
TCGA_LUAD	TCGA-86-6562	4.67	0	0	11	14	9
TCGA_LUAD	TCGA-91-6828	8.92	8.92	3.12	329	123	55
TCGA_LUAD	TCGA-91-6829	5.36	4.68	1.31	122	265	144
TCGA_LUAD	TCGA-91-6831	10.5	4.68	1.31	184	198	99
TCGA_LUAD	TCGA-91-6835	6.43	11.57	0.77	37	15	63
TCGA_LUAD	TCGA-91-6836	6.43	14.3	7.47	600	268	314
Rizvi.2015	TU0428	5.75	9.01	6.71	206	457	148
Rizvi.2015	VA1330	4.67	7.93	0	9	2	0
Rizvi.2015	VA7859	9.12	4.68	4.49	4	1	3
Allen.2018	WA7899	10.7	1.04	0	84	46	0
Rizvi.2015	WA7899	10.7	1.04	0	15	22	0
Allen.2018	Y2087	5.04	8.64	4.82	75	21	5
Rizvi.2015	Y2087	5.04	8.64	4.82	60	21	12
Rizvi.2015	ZA6505	5.63	8.94	4.5	12	45	341
Rizvi.2015	ZA6965	10.29	5.97	6.59	18	0	11

## Sheet: Fig1C
Cohort	Sample	HAPS.A	HAPS.B	HAPS.C
Roh.2017	12A	13.5285	24.981	9.30275
Roh.2017	15C	18.8098	36.6067	17.9256
Roh.2017	16C	29.3348	14.6891	9.54845
Roh.2017	16D	29.1171	18.45	9.44291
Roh.2017	18A	13.1737	14.7069	8.16043
Roh.2017	18C	12.4674	14.1745	7.93128
Roh.2017	19D	17.7477	15.908	11.9625
Roh.2017	1D	13.0805	0	12.7268
Roh.2017	20A	10.2299	28.1541	9.50834
Roh.2017	20E	10.2125	28.1096	9.52897
Roh.2017	21C	32.892	15.1077	7.62233
Roh.2017	22A	9.93229	20.7166	13.3234
Roh.2017	22B	3.93744	0	8.76669
Roh.2017	23A	12.9793	3.34745	0
Roh.2017	24C	29.5636	17.3732	12.8971
Roh.2017	25A	15.2101	19.4174	8.26068
Roh.2017	25C	15.3737	19.5387	8.51672
Roh.2017	26C	25.9379	20.8413	0
Roh.2017	26E	25.6577	20.5732	0
Roh.2017	28A	0	0	0
Roh.2017	28D	0	0	0
Roh.2017	29C	9.29113	26.0859	0
Roh.2017	2E	9.61791	10.7139	0
Roh.2017	31A	8.94384	7.73902	11.0926
Roh.2017	32A	14.8433	0	0
Roh.2017	33A	21.2221	16.7999	0
Roh.2017	33C	24.6062	20.449	0
Roh.2017	34A	18.7859	20.6056	8.33404
Roh.2017	37B	16.3799	0	7.25693
Roh.2017	3C	21.8498	22.5897	13.3105
Roh.2017	3D1	17.5563	0	10.6205
Roh.2017	3D2	18.4896	0	11.2754
Roh.2017	41A	6.63002	8.88684	9.83278
Roh.2017	42E	24.6882	11.1889	6.09976
Roh.2017	45C	16.5188	24.3065	0
Roh.2017	45E	11.7502	0	0
Roh.2017	47A	33.9676	26.5174	14.1041
Roh.2017	47D	25.3841	18.9109	9.47234
Roh.2017	49E	22.8502	40.3946	13.2784
Roh.2017	4D	9.82682	14.9153	8.63869
Roh.2017	50A	34.9842	28.7696	16.2406
Roh.2017	50C	34.9501	28.7438	16.1889
Roh.2017	53A	27.5649	24.7758	18.72
Roh.2017	53D	28.0754	25.2697	19.1595
Roh.2017	54A	7.26648	18.7685	0
Roh.2017	54C	7.14286	18.3824	0
Roh.2017	5A	21.4007	23.3512	14.3486
Roh.2017	6B	8.67743	0	0
Roh.2017	7A	9.42093	9.3145	0
Roh.2017	7D	5.04	0	0
Roh.2017	9A	12.0566	1.3279	0
Roh.2017	9C	12.0936	1.34865	0
Roh.2017	9D	12.1301	1.09973	0
Allen.2018	AC_PD1-1	18.9919	1.54209	7.79543
Allen.2018	AL4602	12.8257	15.4819	12.3044
Rizvi.2015	AL4602	9.83583	11.5257	12.2338
Allen.2018	AU5884	18.4673	3.66655	6.04008
Rizvi.2015	AU5884	14.902	0	8.10805
Allen.2018	BL3403	15.7502	11.9647	4.39906
Rizvi.2015	BL3403	10.801	9.28364	2.19953
Allen.2018	BLADDER-15330_CCPM_0700629	17.0899	0	0
Allen.2018	BLADDER-15330_CCPM_0700691	0	0	4.95753
Allen.2018	BLADDER-15330_CCPM_0700692	0	0	0
Allen.2018	BLADDER-15330_CCPM_0700694	14.335	10.7735	10.6
Allen.2018	BLCA_immunotherapy_responder-DFCI_11-104_011	21.3989	9.73853	7.9776
Allen.2018	BLCA-001	16.2014	13.0805	12.2249
Allen.2018	BLCA-002	6.30385	11.6942	0
Allen.2018	BLCA-003	1.79608	12.3115	3.57592
Allen.2018	BLCA-005	8.17635	15.4902	8.87209
Allen.2018	BLCA-006	12.7186	16.9269	4.25537
Allen.2018	BLCA-007	2.55737	6.72323	9.03762
Allen.2018	BLCA-008	12.7749	11.2851	0
Allen.2018	BLCA-009	7.24742	18.9581	14.44
Allen.2018	BLCA-010	26.9579	0	12.941
Allen.2018	BLCA-011	0	16.176	15.11
Allen.2018	BLCA-012	24.7472	18.4535	11.8162
Allen.2018	BLCA-014	0	0	0
Allen.2018	BLCA-015	15.525	14.5676	8.28127
Allen.2018	BLCA-016	20.2869	14.2753	11.3943
Hellmann.2018	CA209012-10-182	18.7932	16.414	4.89763
Hellmann.2018	CA209012-10-187	19.1664	14.8319	1.68205
Hellmann.2018	CA209012-10-200	0	0	0
Hellmann.2018	CA209012-10-211	24.3158	10.5259	17.0396
Hellmann.2018	CA209012-10-219	13.4607	17.7754	15.3157
Hellmann.2018	CA209012-10-238	11.0201	6.85	0
Hellmann.2018	CA209012-10-239	12.3672	15.4132	10.5485
Hellmann.2018	CA209012-10-240	14.9857	11.1381	9.7214
Hellmann.2018	CA209012-10-252	8.8454	13.3698	7.34051
Hellmann.2018	CA209012-10-256	13.6292	16.7091	6.61982
Hellmann.2018	CA209012-10-275	0	4.0338	6.19303
Hellmann.2018	CA209012-10-285	7.56227	2.34803	4.1
Hellmann.2018	CA209012-10-324	8.87659	14.692	11.9617
Hellmann.2018	CA209012-10-325	17.1845	0	13.0622
Hellmann.2018	CA209012-10-345	25.5553	16.6646	15.8628
Hellmann.2018	CA209012-10-346	26.1073	8.65461	13.2631
Hellmann.2018	CA209012-10-347	0	0	0
Hellmann.2018	CA209012-10-352	13.6717	13.3249	8.07548
Hellmann.2018	CA209012-10-353	27.2605	20.722	12.4458
Hellmann.2018	CA209012-10-361	23.0859	25.3707	5.832
Hellmann.2018	CA209012-10-381	0	0	0
Hellmann.2018	CA209012-10-384	12.1301	11.0273	9.38018
Hellmann.2018	CA209012-10-395	28.6109	0	0
Hellmann.2018	CA209012-10-396	26.0201	10.4999	12.5219
Hellmann.2018	CA209012-10-424	18.0816	14.0899	14.4783
Hellmann.2018	CA209012-10-429	15.0744	12.9895	4.83666
Hellmann.2018	CA209012-10-437	0	0	7.96848
Hellmann.2018	CA209012-10-444	27.773	21.3725	11.0358
Hellmann.2018	CA209012-10-445	20.0716	18.7968	22.0313
Hellmann.2018	CA209012-10-446	7.33956	3.23488	3.06312
Hellmann.2018	CA209012-10-468	17.345	15.4882	11.893
Hellmann.2018	CA209012-13-156	16.6614	12.7082	8.30634
Hellmann.2018	CA209012-13-166	13.5452	14.9366	5.45852
Hellmann.2018	CA209012-13-170	3.47318	8.45754	1.90853
Hellmann.2018	CA209012-13-195	8.4643	14.2128	12.0377
Hellmann.2018	CA209012-13-212	5.36	23.7354	0
Hellmann.2018	CA209012-13-218	20.9477	0	0
Hellmann.2018	CA209012-13-234	12.3223	23.6181	16.7577
Hellmann.2018	CA209012-13-235	17.5238	9.4775	3.23908
Hellmann.2018	CA209012-13-244	12.352	17.5692	1.26546
Hellmann.2018	CA209012-13-247	26.9334	21.6323	8.46347
Hellmann.2018	CA209012-13-260	0	8.99423	7.98561
Hellmann.2018	CA209012-13-273	0	15.301	6.22638
Hellmann.2018	CA209012-13-293	0	25.3866	18.5581
Hellmann.2018	CA209012-13-296	9.10648	0	0
Hellmann.2018	CA209012-13-327	0	6.59024	3.58728
Hellmann.2018	CA209012-13-354	27.8828	0	0
Hellmann.2018	CA209012-13-358	20.6147	24.6417	11.4916
Hellmann.2018	CA209012-13-370	33.1975	18.1679	15.1181
Hellmann.2018	CA209012-13-375	11.8921	28.894	6.29314
Hellmann.2018	CA209012-13-380	6.82352	3.95553	8.44368
Hellmann.2018	CA209012-13-389	0	14.7168	12.5239
Hellmann.2018	CA209012-13-392	14.8782	20.1332	6.2337
Hellmann.2018	CA209012-13-399	12.6064	25.0515	5.85694
Hellmann.2018	CA209012-13-410	4.63586	15.4612	8.42288
Hellmann.2018	CA209012-13-414	20.7178	14.9563	4.85566
Hellmann.2018	CA209012-13-436	0	0	0
Hellmann.2018	CA209012-13-442	20.7282	16.4659	10.6923
Hellmann.2018	CA209012-14-228	27.7094	15.7116	11.9164
Hellmann.2018	CA209012-14-231	0	12.6189	3.3899
Hellmann.2018	CA209012-14-329	29.0196	19.9404	15.7084
Hellmann.2018	CA209012-14-374	5.06226	8.20006	1.13398
Hellmann.2018	CA209012-1-439	27.9003	25.6671	4.20238
Hellmann.2018	CA209012-14-447	0	21.5939	3.57592
Hellmann.2018	CA209012-14-472	16.7172	16.0384	8.35753
Hellmann.2018	CA209012-1-454	3.79	0	0
Hellmann.2018	CA209012-1-467	11.7491	19.6561	16.9765
Hellmann.2018	CA209012-16-281	0	10.1018	10.7481
Hellmann.2018	CA209012-16-286	12.323	18.3868	6.42211
Hellmann.2018	CA209012-16-401	23.5543	0	0
Hellmann.2018	CA209012-16-418	13.8165	19.9887	9.38866
Hellmann.2018	CA209012-4-254	0	7.62278	8.00262
Hellmann.2018	CA209012-4-463	23.4384	30.0075	14.2669
Hellmann.2018	CA209012-5-300	7.54968	13.7721	11.2643
Hellmann.2018	CA209012-8-316	17.933	20.6894	16.3655
Allen.2018	CA9903	20.6469	13.8139	9.27563
Rizvi.2015	CA9903	17.5313	12.6094	8.79523
Allen.2018	CANSEQU01-0100425	0	9.25575	1.8313
Anagnostou.2020	CGLU111	1.83769	4.48156	11.2736
Anagnostou.2020	CGLU113	0	33.2139	6.62488
Anagnostou.2020	CGLU115	0	10.6687	9.1835
Anagnostou.2020	CGLU116	14.5427	0.466596	7.31636
Anagnostou.2020	CGLU117	25.2913	11.6825	11.7303
Anagnostou.2020	CGLU120	7.35349	15.8281	1.66515
Anagnostou.2020	CGLU121	0	16.0362	8.43309
Anagnostou.2020	CGLU124	16.3256	4.47027	1.66515
Anagnostou.2020	CGLU125	19.3945	4.05661	5.98752
Anagnostou.2020	CGLU126	4.77935	3.33031	2.16136
Anagnostou.2020	CGLU127	22.2963	12.1713	11.2139
Anagnostou.2020	CGLU128	13.6827	9.9759	7.78833
Anagnostou.2020	CGLU129	14.6079	22.2087	8.19908
Anagnostou.2020	CGLU130	24.115	9.88558	3.59084
Anagnostou.2020	CGLU131	3.94102	9.71946	0
Anagnostou.2020	CGLU132	16.2876	3.56423	6.3648
Anagnostou.2020	CGLU133	16.3743	0	0
Anagnostou.2020	CGLU134	8.17059	0.453265	1.38775
Anagnostou.2020	CGLU135	0	10.6525	13.6832
Anagnostou.2020	CGLU159	17.7224	12.2676	0
Anagnostou.2020	CGLU160	11.3388	15.6725	10.7089
Anagnostou.2020	CGLU162	0	12.7132	0
Anagnostou.2020	CGLU163	7.8087	13.9412	14.3306
Anagnostou.2020	CGLU168	0	2.00825	7.53029
Anagnostou.2020	CGLU169	0	13.7914	9.20601
Anagnostou.2020	CGLU172	23.6973	18.1997	7.38269
Anagnostou.2020	CGLU178	5.4704	0	0
Anagnostou.2020	CGLU180	5.4939	2.33298	2.95756
Anagnostou.2020	CGLU181	24.4025	5.15107	11.6604
Anagnostou.2020	CGLU185	18.0682	17.8091	0
Anagnostou.2020	CGLU187	20.7199	12.1844	0
Anagnostou.2020	CGLU189	17.7317	19.7106	13.9693
Anagnostou.2020	CGLU193	0	10.4756	10.0073
Anagnostou.2020	CGLU197	8.22239	9.56518	0
Anagnostou.2020	CGLU198	2.89135	4.93087	0
Anagnostou.2020	CGLU199	15.7529	5.94214	6.34565
Anagnostou.2020	CGLU200	5.90754	11.511	7.47456
Anagnostou.2020	CGLU201	20.7854	0	0
Anagnostou.2020	CGLU203	13.3184	12.7912	12.0762
Anagnostou.2020	CGLU208	15.4808	8.38524	11.1262
Anagnostou.2020	CGLU211	9.71259	13.6847	6.72841
Anagnostou.2020	CGLU212	17.3675	20.7706	12.2824
Anagnostou.2020	CGLU213	20.5213	26.1485	10.5918
Anagnostou.2020	CGLU227	16.2376	11.8804	6.85661
Anagnostou.2020	CGLU229	0	0	0
Anagnostou.2020	CGLU230	19.0396	9.01116	6.61529
Anagnostou.2020	CGLU231	8.81262	9.08671	9.45215
Anagnostou.2020	CGLU232	0	0	0
Anagnostou.2020	CGLU233	16.559	10.8973	13.198
Anagnostou.2020	CGLU240	30.4516	17.9441	19.0411
Anagnostou.2020	CGLU243	12.1964	13.1557	11.3001
Anagnostou.2020	CGLU244	17.1746	17.5876	13.0832
Anagnostou.2020	CGLU246	9.91103	10.3799	10.3889
Anagnostou.2020	CGLU247	11.1435	13.3613	11.7092
Anagnostou.2020	CGLU248	14.5628	19.0973	5.60439
Anagnostou.2020	CGLU252	18.7817	26.5285	8.72991
Anagnostou.2020	CGLU257	19.1738	9.43723	7.67906
Anagnostou.2020	CGLU260	15.6855	1.2753	7.35556
Anagnostou.2020	CGLU262	0	16.8548	8.30634
Anagnostou.2020	CGLU266	0	11.8615	5.10547
Anagnostou.2020	CGLU268	26.9538	34.9353	7.49932
Anagnostou.2020	CGLU270	27.3895	19.2768	16.2594
Anagnostou.2020	CGLU274	11.0951	17.0097	14.6688
Anagnostou.2020	CGLU286	8.51184	7.95622	1.18305
Anagnostou.2020	CGLU287	11.0044	25.109	12.8185
Anagnostou.2020	CGLU288	14.1196	18.694	10.4333
Anagnostou.2020	CGLU289	26.4978	19.2595	8.64464
Anagnostou.2020	CGLU295	4.86664	6.94077	5.44411
Anagnostou.2020	CGLU299	0	6.21928	0
Anagnostou.2020	CGLU304	16.3708	15.4693	4.76644
Anagnostou.2020	CGLU305	5.80687	8.01153	7.33
Anagnostou.2020	CGLU307	0	15.0833	10.4919
Anagnostou.2020	CGLU309	6.76628	14.6387	4.17004
Anagnostou.2020	CGLU310	25.368	6.4362	13.7389
Anagnostou.2020	CGLU311	24.0292	24.0098	16.0521
Anagnostou.2020	CGLU327	0	3.67601	0
Anagnostou.2020	CGLU329	15.8462	13.1119	9.71869
Anagnostou.2020	CGLU334	2.46544	5.56905	4.72681
Anagnostou.2020	CGLU337	0	19.0257	18.763
Anagnostou.2020	CGLU341	17.8448	19.8073	0
Anagnostou.2020	CGLU348	21.405	14.8173	3.06789
Anagnostou.2020	CGLU389	21.6922	21.077	0
Anagnostou.2020	CGLU436	12.6433	12.8746	6.861
Anagnostou.2020	CGLU510	20.3905	9.96149	10.4758
Anagnostou.2020	CGLU512	5.86212	5.12024	7.9806
Anagnostou.2020	CGLU514	0	4.65649	0
Anagnostou.2020	CGLU515	24.4447	37.4866	12.5592
Anagnostou.2020	CGLU519	25.2488	17.0937	8.7922
Anagnostou.2020	CGLU521	13.6653	37.0995	7.56122
Allen.2018	CR0095	18.4374	8.01265	10.1892
Snyder.2014	CR0095	16.3859	0	10.3607
Allen.2018	CR04885	33.1106	24.7935	3.33273
Snyder.2014	CR04885	30.2682	23.1919	3.60418
Allen.2018	CR06670	20.873	20.102	4.27926
Snyder.2014	CR06670	22.6943	14.613	3.88269
Allen.2018	CR1509	12.2592	17.9163	14.3127
Snyder.2014	CR1509	10.9525	16.6602	3.72073
Allen.2018	CR22640	16.4755	7.43954	7.34005
Snyder.2014	CR22640	14.2414	0	9.59784
Allen.2018	CR3665	10.83	7.29697	6.92834
Snyder.2014	CR3665	6.94211	0	8.35261
Snyder.2014	CR4880	28.9686	19.9416	18.1572
Allen.2018	CR6126	16.8877	16.4123	7.4874
Snyder.2014	CR6126	14.3872	14.5473	7.98284
Allen.2018	CR6161	0	28.2087	7.62529
Snyder.2014	CR6161	0	25.593	7.89325
Snyder.2014	CR7623	12.3865	13.003	8.57069
Allen.2018	CR9306	0	21.0551	18.7907
Snyder.2014	CR9306	0	16.8018	6.40291
Allen.2018	CR9699	33.2568	22.9554	1.93562
Snyder.2014	CR9699	28.4662	19.1068	3.06789
Snyder.2014	CRNR0244	11.3719	28.903	15.5043
Snyder.2014	CRNR2472	15.6685	12.7932	11.8474
Snyder.2014	CRNR4941	7.99204	6.49667	3.39562
Allen.2018	CU9061	14.2912	13.5425	3.98633
Rizvi.2015	CU9061	12.1251	11.1405	3.55173
Allen.2018	DFCI_MM_1	8.94263	7.24809	5.51637
Allen.2018	DFCI_MM_2	9.11814	20.2297	11.7221
Allen.2018	DFCI-11-104	22.4029	21.657	13.9142
Allen.2018	DI6359	7.13319	14.3473	7.38124
Rizvi.2015	DI6359	5.95826	12.4958	6.67802
Allen.2018	DM123062	13.4607	8.40403	4.49712
Rizvi.2015	DM123062	10.3702	6.64442	3.35
Allen.2018	FR9547	23.9634	14.6348	0
Rizvi.2015	FR9547	21.4117	13.5027	0
Rizvi.2015	GR0134	9.09119	0	4.90235
Allen.2018	GR4788	5.11474	13.9211	1.45096
Rizvi.2015	GR4788	3.74648	11.1848	3.75069
Allen.2018	HE3202	15.8255	19.4033	11.0213
Rizvi.2015	HE3202	13.5271	11.7006	10.9797
Allen.2018	HNSCC-186	1.52092	5.63	5.59491
Allen.2018	HNSCC-215	0	0.98027	8.75395
Allen.2018	HNSCC-238	12.7024	6.30471	3.00428
Allen.2018	HNSCC-239	14.6894	9.94726	4.0338
Allen.2018	HNSCC-243	10.7359	19.2004	2.42783
Allen.2018	HNSCC-258	16.5235	16.9671	5.20165
Allen.2018	HNSCC-266	12.0343	14.0308	3.4305
Allen.2018	HNSCC-287	1.35857	20.4156	10.884
Allen.2018	HNSCC-296	21.5959	8.21257	0
Allen.2018	HNSCC-305	0	14.5105	2.01345
Allen.2018	HNSCC-306	14.5569	9.47341	4.17984
Allen.2018	HNSCC-323	10.6797	9.96996	2.13984
Allen.2018	IM_01	17.9402	18.7994	7.80618
Allen.2018	IM_04	15.5098	13.0172	9.63181
Allen.2018	IM_06	12.5346	10.0478	8.79903
Allen.2018	IM_07	8.68966	9.19332	15.319
Allen.2018	IM_09	0	15.6238	12.4446
Allen.2018	IM_10	11.4591	25.6832	7.75183
Allen.2018	IM_11	23.6037	20.6051	10.1217
Allen.2018	IM_12	16.6173	13.6399	11.5153
Allen.2018	JB112852	17.7189	12.565	0
Rizvi.2015	JB112852	0	4.23684	0
Allen.2018	KA3947	2.37751	12.4904	8.17124
Rizvi.2015	KA3947	1.93578	0	10.9114
Hugo.2016	LAPT1	25.8709	21.3255	9.03262
Hugo.2016	LAPT10	0	0	0
Hugo.2016	LAPT11	9.96126	18.918	6.32663
Hugo.2016	LAPT12	7.41607	3.79789	5.07537
Hugo.2016	LAPT13	17.9047	12.0629	6.30093
Hugo.2016	LAPT14	13.7275	17.1227	9.28955
Hugo.2016	LAPT15	20.2869	10.6496	10.0706
Hugo.2016	LAPT16	0	6.06611	2.15154
Hugo.2016	LAPT17	20.683	21.5213	9.74833
Hugo.2016	LAPT18	19.7344	14.2394	6.13595
Hugo.2016	LAPT19	14.7676	17.8463	8.74563
Hugo.2016	LAPT2	9.59057	20.6886	2.24796
Hugo.2016	LAPT20	16.4851	18.954	3.12
Hugo.2016	LAPT21	5.74878	6.00025	5.86105
Hugo.2016	LAPT22	12.349	7.93	2.67706
Hugo.2016	LAPT23	15.5445	0	0
Hugo.2016	LAPT24	8.18328	16.0051	5.54628
Hugo.2016	LAPT25	1.14692	5.12024	0
Hugo.2016	LAPT26	14.779	15.224	12.8716
Hugo.2016	LAPT27	8.48104	27.6634	8.83655
Hugo.2016	LAPT28	14.738	22.1597	6.56077
Hugo.2016	LAPT29	0	13.6552	4.29539
Hugo.2016	LAPT3	10.2739	20.8211	5.61825
Hugo.2016	LAPT30	0	18.7007	7.69052
Hugo.2016	LAPT31	11.8052	22.2999	11.2754
Hugo.2016	LAPT32	8.07924	7.61206	3.09652
Hugo.2016	LAPT33	22.8623	10.212	8.2096
Hugo.2016	LAPT34	6.32737	6.56641	5.0502
Hugo.2016	LAPT35	12.746	24.1698	8.56158
Hugo.2016	LAPT36	6.59024	4.22646	1.01938
Hugo.2016	LAPT37	20.7473	1.27032	0
Hugo.2016	LAPT38	0	0	7.16121
Hugo.2016	LAPT4	30.2852	24.8842	6.82538
Hugo.2016	LAPT5	10.9398	13.5599	8.68171
Hugo.2016	LAPT6	9.45066	0	0
Hugo.2016	LAPT7	0	9.54642	13.6382
Hugo.2016	LAPT9	2.55126	5.23887	9.26294
Allen.2018	LO3793	12.1662	13.3206	5.54044
Rizvi.2015	LO3793	9.76404	7.47912	7.12
Allen.2018	LO5004	12.2147	4.26546	6.33855
Rizvi.2015	LO5004	7.58053	2.69121	5.87981
Allen.2018	LSD0167	13.3646	10.6858	2.54077
Snyder.2014	LSD0167	10.9114	9.59034	2.82349
Allen.2018	LSD2057	23.5794	10.7205	0
Snyder.2014	LSD2057	19.2093	9.74307	0
Allen.2018	LSD3484	22.2288	19.1147	7.33481
Snyder.2014	LSD3484	19.7329	17.8534	8.1294
Snyder.2014	LSD4691	16.7615	11.2458	7.06012
Allen.2018	LSD4744	31.2167	16.1666	13.4875
Snyder.2014	LSD4744	28.0186	15.3618	13.4115
Allen.2018	LSD6819	12.8451	23.6027	8.44485
Snyder.2014	LSD6819	10.8462	20.4929	7.14388
Snyder.2014	LSDNR1120	15.2696	0	2.53419
Snyder.2014	LSDNR1650	6.03081	3.64998	0
Snyder.2014	LSDNR3086	12.1715	6.51313	5.5692
Snyder.2014	LSDNR9298	16.0637	11.7039	13.1784
Allen.2018	LUNG-2630	12.9537	22.8823	1.28032
Allen.2018	M4945	21.0936	11.2572	6.63049
Rizvi.2015	M4945	17.5005	7.26892	5.55398
Allen.2018	MA7027	0	21.0715	9.76939
Rizvi.2015	MA7027	0	14.7398	7.32509
Allen.2018	MEL-582186	15.4122	16.2259	5.70333
Allen.2018	MEL-587761	0	8.66389	1.97175
Allen.2018	MEL-650366	23.319	6.18849	10.6205
Allen.2018	MEL-682321	15.529	28.9317	13.3896
Allen.2018	NI9507	14.4612	0	0
Rizvi.2015	NI9507	9.20367	0	0
Allen.2018	NR1867	7.22653	0	0
Snyder.2014	NR1867	4.82052	0	0
Allen.2018	NR2137	26.4028	14.8724	12.1367
Snyder.2014	NR2137	23.473	13.9966	12.254
Snyder.2014	NR3156	2.24267	3.64848	2.90193
Allen.2018	NR3549	7.92444	0	0
Snyder.2014	NR3549	6.51095	0	0
Allen.2018	NR4018	23.2729	7.59621	11.2448
Snyder.2014	NR4018	14.4667	7.21327	10.9439
Allen.2018	NR4045	29.2815	19.4894	11.6018
Snyder.2014	NR4045	19.306	17.5427	11.7106
Allen.2018	NR4083	17.711	15.7194	7.04279
Snyder.2014	NR4083	16.4696	12.8724	6.53999
Allen.2018	NR4631	15.8199	7.08202	2.98216
Snyder.2014	NR4631	13.5028	5.10187	3.31624
Allen.2018	NR4810	19.0459	16.3873	7.29591
Allen.2018	NR4949	17.0352	22.8028	7.88312
Snyder.2014	NR4949	14.9051	15.4674	7.5107
Snyder.2014	NR5784	0	5.25788	0
Snyder.2014	NR6689	1.85434	4.4432	1.95368
Snyder.2014	NR6721	4.00717	1.94465	0
Snyder.2014	NR6842	5.08611	0	2.28181
Snyder.2014	NR8727	0	0	0
Allen.2018	NR8815	20.5621	14.514	14.2022
Snyder.2014	NR9341	0	11.1852	12.2778
Allen.2018	NR9445	19.3334	26.3402	7.381
Snyder.2014	NR9445	17.8613	21.7275	8.32004
Allen.2018	NR9449	15.539	18.503	8.52326
Snyder.2014	NR9449	13.3923	14.8471	10.0073
Allen.2018	NR9521	30.9527	20.1872	9.46916
Snyder.2014	NR9521	27.7031	17.2145	9.65315
Allen.2018	NR9705	3.19393	9.41	4.93473
Snyder.2014	NR9705	0	8.97942	8.09166
Allen.2018	NR9765	9.50597	23.803	1.36422
Snyder.2014	NR9765	2.74345	24.8234	1.95368
Wang.2022	P01	7.66393	5.97846	4.44623
Wang.2022	P03	0	0	0
Wang.2022	P08	0.927172	0	1.99914
Wang.2022	P09	14.2333	8.95865	6.98387
Wang.2022	P10	18.7805	3.07954	4.2084
Wang.2022	P11	14.0119	15.5799	4.03982
Wang.2022	P13	10.01	6.27968	5.13465
Wang.2022	P14	10.5215	2.14333	5.82273
Wang.2022	P15	11.6964	4.18432	2.8007
Wang.2022	P16	0	3.64848	1.69855
Wang.2022	P19	15.9185	12.7726	3.2572
Wang.2022	P20	0.202824	7.61902	6.79505
Wang.2022	P21	0.226379	0	8.31587
Wang.2022	P22	1.72998	5.76	1.67072
Wang.2022	P23	15.0995	6.26744	2.28783
Wang.2022	P24	0	18.9186	12.9259
Wang.2022	P25	15.1047	10.2091	0
Wang.2022	P27	0.203876	11.4861	0.952346
Wang.2022	P28	14.1603	11.0129	7.94714
Wang.2022	P29	0	6.16272	7.24131
Wang.2022	P30	12.8239	8.66966	7.85644
Wang.2022	P33	11.594	2.04944	3.79541
Wang.2022	P34	10.226	13.1919	3.14877
Wang.2022	P39	3.63566	2.09517	0
Wang.2022	P42	15.2346	10.7032	3.39
Wang.2022	P43	0	0	0
Wang.2022	P45	0	0	0
Wang.2022	P46	2.76346	0	0
Wang.2022	P53	0	0	0
Wang.2022	P54	14.2431	13.8488	6.54999
Allen.2015	Pat02	18.2398	8.90646	0
Allen.2018	Pat02	17.2608	8.80221	0
Allen.2015	Pat03	8.30315	20.4096	12.7201
Allen.2018	Pat03	9.16304	21.4277	9.70703
Allen.2015	Pat04	23.0569	17.7974	11.7491
Allen.2018	Pat04	24.2734	21.8979	10.2932
Allen.2015	Pat06	17.7189	15.7649	10.7048
Allen.2018	Pat06	17.8534	13.0561	8.55782
Allen.2015	Pat07	0	8.88089	2.20243
Allen.2018	Pat07	0	9.00563	1.80808
Allen.2015	Pat08	11.8881	16.95	15.886
Allen.2018	Pat08	11.9272	15.5704	13.1655
Allen.2015	Pat100	16.3504	19.1063	12.6217
Allen.2018	Pat100	17.3207	18.8596	11.0189
Allen.2015	Pat101	4.24136	17.9881	7.82283
Allen.2018	Pat101	5.77298	16.8534	7.46464
Allen.2015	Pat103	28.4084	19.8498	6.5745
Allen.2018	Pat103	28.2799	19.6849	5.85019
Allen.2015	Pat104	8.63178	10.2306	7.99536
Allen.2018	Pat104	9.49789	13.4139	8.49092
Allen.2015	Pat105	18.4367	17.6221	12.0224
Allen.2018	Pat105	18.1049	19.2405	9.02541
Allen.2015	Pat106	9.52634	5.03258	8.10866
Allen.2018	Pat106	9.28364	6.87055	5.95136
Allen.2015	Pat109	14.6524	16.4435	11.6652
Allen.2018	Pat11	10.5889	41.8952	17.6871
Allen.2015	Pat110	39.4959	29.7909	0
Allen.2018	Pat110	37.8407	28.5075	0
Allen.2018	Pat111	30.5165	6.01569	3.06702
Allen.2015	Pat113	25.4627	12.8659	0
Allen.2018	Pat113	23.7229	11.8527	0
Allen.2015	Pat115	0	15.8515	12.6984
Allen.2018	Pat115	0	17.2493	10.4919
Allen.2015	Pat117	22.5496	27.6146	15.3235
Allen.2018	Pat117	23.0803	25.159	12.4198
Allen.2015	Pat118	12.2017	10.109	8.50187
Allen.2018	Pat118	12.746	8.47069	0
Allen.2018	Pat119	12.9551	14.416	5.13528
Allen.2018	Pat12	10.685	25.2447	9.14259
Allen.2015	Pat121	11.2598	10.7851	5.6
Allen.2018	Pat121	0	0	0
Allen.2015	Pat123	18.5392	15.0644	15.2194
Allen.2018	Pat123	18.752	13.7674	11.3189
Allen.2015	Pat124	26.9932	12.3341	12.4833
Allen.2018	Pat124	25.4447	7.1624	11.5747
Allen.2015	Pat126	24.6979	14.9123	15.6798
Allen.2018	Pat126	24.8962	14.7976	13.5284
Allen.2015	Pat127	20.4013	16.4812	12.1392
Allen.2018	Pat127	20.1697	16.0811	9.85411
Allen.2015	Pat128	0	0	0
Allen.2018	Pat128	0	0	0
Allen.2015	Pat129	8.78267	12.7489	7.64014
Allen.2018	Pat129	9.73574	11.1383	6.63349
Allen.2018	Pat13	14.0882	9.70465	6.42
Allen.2015	Pat130	0	15.9935	9.37698
Allen.2015	Pat131	12.248	12.0595	0
Allen.2015	Pat132	34.004	36.2303	17.5276
Allen.2018	Pat132	32.5519	36.5073	13.1175
Allen.2015	Pat133	22.8636	25.9247	12.3746
Allen.2018	Pat133	24.7771	28.2814	10.1595
Allen.2018	Pat134	18.2855	30.1907	13.6537
Allen.2015	Pat135	12.8036	7.64463	2.0987
Allen.2018	Pat135	14.2921	8.51547	1.95368
Allen.2015	Pat138	27.6328	33.9987	2.62238
Allen.2018	Pat138	27.2444	34.0734	2.12026
Allen.2015	Pat139	33.2097	21.1805	12.5178
Allen.2018	Pat139	31.6773	21.2524	11.2387
Allen.2015	Pat14	11.3484	5.15849	3.36904
Allen.2018	Pat14	11.0933	6.32021	2.29972
Allen.2015	Pat140	15.0491	15.6688	8.64691
Allen.2018	Pat140	16.3343	15.0781	7.11358
Allen.2015	Pat143	15.4482	0	2.09445
Allen.2018	Pat143	15.5864	0	1.90417
Allen.2018	Pat144	24.4395	11.9038	9.31473
Allen.2015	Pat147	25.1176	11.575	14.0814
Allen.2018	Pat147	24.0547	12.5524	10.9041
Allen.2015	Pat148	0	17.3624	12.429
Allen.2018	Pat148	0	21.7536	12.0689
Allen.2015	Pat15	14.6487	16.8807	1.68747
Allen.2018	Pat15	13.7759	17.5964	1.50349
Allen.2015	Pat151	16.4975	21.0852	16.4105
Allen.2018	Pat151	17.8498	20.6681	15.6538
Allen.2015	Pat157	19.9251	0.849092	0
Allen.2018	Pat157	20.5699	1.01432	0
Allen.2018	Pat159	0	17.5333	14.0269
Allen.2018	Pat16	20.8109	36.1606	3.30611
Allen.2015	Pat160	0	8.02911	11.409
Allen.2018	Pat160	0	10.7669	10.1756
Allen.2015	Pat162	0	5.98457	1.50143
Allen.2018	Pat162	0	7.95118	1.5774
Allen.2018	Pat163	1.81574	8.93875	8.01199
Allen.2015	Pat165	6.52742	10.9962	6.06611
Allen.2015	Pat166	6.43	9.31802	8.77954
Allen.2018	Pat166	9.67811	11.2211	8.77954
Allen.2015	Pat167	13.9995	10.07	8.9643
Allen.2018	Pat167	15.0999	12.1355	8.82132
Allen.2015	Pat168	22.3685	19.2465	15.674
Allen.2018	Pat168	23.228	22.0792	14.12
Allen.2015	Pat17	10.2973	16.8107	18.0771
Allen.2018	Pat17	10.126	17.5159	14.7037
Allen.2015	Pat170	18.7594	11.4009	8.84695
Allen.2018	Pat170	19.3522	11.4396	5.28365
Allen.2015	Pat171	8.03816	0.827188	0
Allen.2018	Pat171	9.21184	0.810408	0
Allen.2015	Pat174	20.2863	19.9779	18.5044
Allen.2018	Pat174	20.4823	17.7557	14.1721
Allen.2015	Pat175	18.6706	11.6087	10.7205
Allen.2018	Pat175	18.2738	11.298	7.93887
Allen.2018	Pat18	5.59016	12.0868	4.22805
Allen.2015	Pat19	23.8249	18.9554	17.991
Allen.2015	Pat21	15.4223	0	0
Allen.2018	Pat21	16.5876	0	0
Allen.2015	Pat24	12.9197	2.02299	1.36422
Allen.2018	Pat24	14.0954	2.66118	0.788699
Allen.2015	Pat25	6.50378	12.6169	6.29081
Allen.2018	Pat27	13.1483	6.10201	2.14333
Allen.2015	Pat29	8.75591	14.0173	7.66072
Allen.2015	Pat32	0	20.2709	18.3938
Allen.2018	Pat32	0	18.7735	15.6681
Allen.2015	Pat33	5.15914	1.64968	0
Allen.2015	Pat36	0	7.7749	3.44592
Allen.2015	Pat37	8.63953	8.66995	10.2146
Allen.2015	Pat38	20.8908	47.5935	18.8558
Allen.2015	Pat39	16.3412	13.5261	10.0086
Allen.2018	Pat39	16.4661	12.9577	8.81319
Allen.2015	Pat40	11.3314	7.18258	4.32881
Allen.2015	Pat41	27.0379	19.5304	13.4717
Allen.2018	Pat41	26.2505	19.5065	10.5171
Allen.2015	Pat43	12.0377	15.4693	8.58046
Allen.2018	Pat43	11.608	16.0825	6.46573
Allen.2015	Pat44	6.05579	9.28902	8.94178
Allen.2015	Pat45	30.2149	22.1012	9.19949
Allen.2018	Pat45	29.8262	19.8319	8.13488
Allen.2015	Pat46	9.37029	16.1882	8.35646
Allen.2018	Pat46	7.67211	15.7194	6.75393
Allen.2015	Pat47	12.9348	14.0324	15.2891
Allen.2018	Pat47	11.3099	15.9067	12.6745
Allen.2015	Pat49	8.43355	27.1661	0
Allen.2018	Pat49	8.56249	25.7994	0
Allen.2015	Pat50	21.7181	21.5061	16.2954
Allen.2018	Pat50	22.2916	16.0527	13.7374
Allen.2018	Pat52	25.5435	31.4159	13.4266
Allen.2015	Pat54	18.18	20.8831	19.8132
Allen.2018	Pat54	18.9075	20.3174	17.0171
Allen.2015	Pat55	16.3743	23.5646	14.4419
Allen.2018	Pat55	17.2751	25.3924	12.1195
Allen.2015	Pat56	14.3102	5.57467	11.4077
Allen.2018	Pat56	13.6315	6.26732	9.83996
Allen.2015	Pat57	8.23034	22.966	1.8313
Allen.2018	Pat57	8.73146	21.237	1.54068
Allen.2015	Pat58	22.8981	29.8903	5.72763
Allen.2018	Pat58	24.2319	29.2602	5.4016
Allen.2015	Pat59	0	16.2116	8.95767
Allen.2018	Pat59	0	16.4388	7.9104
Allen.2015	Pat60	8.49644	12.6897	15.7697
Allen.2018	Pat60	8.61146	13.3622	12.3914
Allen.2018	Pat61	6.29596	2.69096	6.3525
Allen.2015	Pat62	32.7619	31.6046	10.9869
Allen.2018	Pat62	32.9082	31.0706	10.1493
Allen.2015	Pat63	0	1.53841	15.4641
Allen.2015	Pat64	8.23319	22.7981	14.697
Allen.2018	Pat64	8.50258	20.2682	13.4231
Allen.2015	Pat66	22.5686	21.282	0
Allen.2018	Pat66	21.7009	21.8533	0
Allen.2015	Pat67	4.44562	9.00037	6.68366
Allen.2018	Pat67	5.58352	14.644	6.24836
Allen.2015	Pat70	17.6894	14.8042	10.6336
Allen.2015	Pat71	23.6222	23.8459	13.9886
Allen.2018	Pat71	23.7993	23.2603	12.7056
Allen.2015	Pat73	13.5443	10.3633	11.3211
Allen.2018	Pat73	13.4609	6.91655	9.45114
Allen.2015	Pat74	17.7519	10.1469	8.12804
Allen.2018	Pat74	17.5699	5.20696	7.12786
Allen.2015	Pat76	0	13.4764	10.9694
Allen.2018	Pat76	0	14.1239	7.00389
Allen.2015	Pat77	29.0851	15.3099	11.0622
Allen.2018	Pat77	27.0651	15.6934	9.52956
Allen.2015	Pat78	4.01908	4.08197	3.06312
Allen.2015	Pat79	25.8306	17.2048	9.85065
Allen.2018	Pat79	25.4541	17.1006	7.38465
Allen.2015	Pat80	14.0838	15.6862	14.8102
Allen.2018	Pat80	14.593	16.0415	12.9762
Allen.2015	Pat81	16.2014	10.3813	10.2747
Allen.2018	Pat81	16.9218	10.0848	8.89726
Allen.2015	Pat82	11.1489	31.546	12.6702
Allen.2018	Pat82	11.133	31.8515	10.7579
Allen.2018	Pat83	0	7.91107	3.24915
Allen.2015	Pat85	20.505	2.25836	0
Allen.2018	Pat85	22.2097	2.5124	0
Allen.2015	Pat86	11.057	10.8394	5.01951
Allen.2018	Pat86	11.7907	5.5638	3.75069
Allen.2018	Pat87	14.4922	7.2889	1.25006
Allen.2015	Pat88	9.06383	25.4291	10.5775
Allen.2015	Pat90	25.1596	11.2855	12.225
Allen.2018	Pat90	22.9951	10.3346	9.27591
Allen.2015	Pat92	5.98801	7.07339	4.07337
Allen.2015	Pat98	6.76252	6.39342	6.19303
Allen.2018	Pat98	9.27351	8.24401	3.09652
Allen.2018	Pat99	1.93711	5.08151	0
Snyder.2014	PR03803	21.1587	7.31794	9.34001
Allen.2018	PR12117	19.6461	21.1338	17.5201
Snyder.2014	PR12117	17.48	19.6943	6.57473
Allen.2018	PR4035	26.1001	1.39708	7.03216
Snyder.2014	PR4035	22.8793	0.836673	7.20859
Allen.2018	PR4046	1.78282	14.1755	11.6717
Snyder.2014	PR4046	1.29748	0	12.9375
Allen.2018	PR4077	0	39.461	6.96695
Snyder.2014	PR4077	0	35.7476	8.28703
Allen.2018	PR4091	22.969	12.7331	7.98831
Snyder.2014	PR4091	20.5195	9.56257	9.42579
Allen.2018	PR4092	38.1528	15.747	14.3477
Snyder.2014	PR4092	33.7438	11.2121	14.7969
Riaz.2017	Pt10	12.0013	9.73327	0
Riaz.2017	Pt100	1.59245	5.49079	1.96574
Riaz.2017	Pt101	0	0	0
Riaz.2017	Pt102	20.1518	18.34	8.0945
Riaz.2017	Pt103	0	6.34971	0
Riaz.2017	Pt104	3.03438	3.61181	0
Riaz.2017	Pt106	0	0	0
Riaz.2017	Pt108	5.59016	3.34143	3.6694
Riaz.2017	Pt11	8.49345	7.54783	2.71897
Riaz.2017	Pt13	12.0566	0	16.0853
Riaz.2017	Pt17	4.01126	14.33	4.29871
Riaz.2017	Pt18	14.7791	13.6114	13.6296
Riaz.2017	Pt24	0	1.8995	0
Riaz.2017	Pt26	14.2428	13.647	13.325
Riaz.2017	Pt27	20.1966	15.46	14.588
Riaz.2017	Pt28	13.2095	2.87227	0
Riaz.2017	Pt29	17.2	31.0999	11.2238
Riaz.2017	Pt3	21.0858	19.3554	14.2338
Riaz.2017	Pt30	14.644	0	2.2588
Riaz.2017	Pt31	0	18.1758	17.3898
Riaz.2017	Pt32	20.6264	10.6137	9.96866
Riaz.2017	Pt34	15.3188	0	17.9587
Riaz.2017	Pt36	2.73335	0	0
Riaz.2017	Pt37	11.8189	13.6733	9.65202
Riaz.2017	Pt4	2.2047	0	0
Riaz.2017	Pt44	0	20.2615	13.6496
Riaz.2017	Pt46	0	0	0
Riaz.2017	Pt47	29.5077	0	12.8444
Riaz.2017	Pt48	0	11.5216	14.1165
Riaz.2017	Pt49	26.4482	15.1577	13.3827
Riaz.2017	Pt5	0	8.98952	0
Riaz.2017	Pt51	0	0	0
Riaz.2017	Pt52	21.7932	26.0088	10.3714
Riaz.2017	Pt53	15.0978	0	0
Riaz.2017	Pt54	18.4884	37.4635	23.0895
Riaz.2017	Pt58	0	11.7619	3.85727
Riaz.2017	Pt59	29.5024	21.0289	9.86371
Riaz.2017	Pt60	22.7755	21.2826	11.9401
Riaz.2017	Pt65	31.1396	0	24.6424
Riaz.2017	Pt66	20.3504	0	10.6499
Riaz.2017	Pt67	10.9346	5.68263	5.99652
Riaz.2017	Pt68	14.74	12.3199	3.94238
Riaz.2017	Pt7	10.7213	0	2.1167
Riaz.2017	Pt70	10.211	15.9831	15.1034
Riaz.2017	Pt71	0	3.26618	4.97667
Riaz.2017	Pt72	14.6524	31.7848	19.0593
Riaz.2017	Pt73	6.03081	6.29772	6.71
Riaz.2017	Pt76	6.61579	0	10.1404
Riaz.2017	Pt77	14.161	0	3.94212
Riaz.2017	Pt79	7.52244	0	11.6112
Riaz.2017	Pt8	0	13.9506	6.26299
Riaz.2017	Pt82	0	8.56129	7.16576
Riaz.2017	Pt83	17.2817	16.59	16.816
Riaz.2017	Pt84	4.85931	7.38	9.28955
Riaz.2017	Pt85	19.8537	15.6305	5.63216
Riaz.2017	Pt86	7.56956	18.7476	18.3031
Riaz.2017	Pt87	25.3747	20.0406	20.5454
Riaz.2017	Pt89	12.1801	13.54	12.6024
Riaz.2017	Pt90	20.123	0	7.00014
Riaz.2017	Pt92	25.4605	12.9796	12.7396
Riaz.2017	Pt93	0	3.17286	0
Riaz.2017	Pt94	23.7831	14.138	10.3098
Riaz.2017	Pt98	3.78	4.41986	0.534376
Allen.2018	R7495	14.7383	12.2544	9.90073
Rizvi.2015	R7495	0	6.81994	9.69149
Allen.2018	RH090935	10.7538	12.7489	9.90073
Rizvi.2015	RH090935	9.15131	10.9891	10.1565
Allen.2018	RI1933	15.3896	16.9869	0
Rizvi.2015	RI1933	13.0192	12.615	0
Allen.2018	RO3338	16.2667	12.0714	7.5944
Rizvi.2015	RO3338	13.2055	8.52517	7.00986
Allen.2018	SA9755	9.19834	20.087	11.295
Rizvi.2015	SA9755	4.77236	18.1725	14.6833
Allen.2018	SARC-PD1	10.9953	15.9657	8.00925
Allen.2018	SB010944	12.8688	8.35534	1.98925
Rizvi.2015	SB010944	3.46184	6.45939	1.89578
Allen.2018	SC0899	27.0651	11.9733	14.4639
Rizvi.2015	SC0899	21.5579	6.19457	13.9525
Allen.2018	SC6470	7.46903	8.806	5.67237
Rizvi.2015	SC6470	6.22692	7.60276	6.59859
Allen.2018	SD0346	16.9783	15.4372	12.1465
Snyder.2014	SD0346	14.9715	13.3403	14.521
Allen.2018	SD1494	16.8595	31.7157	11.6735
Snyder.2014	SD1494	16.0575	29.3208	3.79449
Allen.2018	SD2051	14.4189	0	0
Snyder.2014	SD2051	7.38126	0	0
Allen.2018	SD2056	21.3533	13.3827	8.25631
Snyder.2014	SD2056	14.5705	6.72698	7.69052
Allen.2018	SD5038	18.5361	4.68447	7.43757
Snyder.2014	SD5038	15.9871	4.68447	7.24313
Allen.2018	SD5118	0	0	0
Snyder.2014	SD5118	0	0	0
Allen.2018	SD5934	0	0	0
Snyder.2014	SD5934	0	0	0
Allen.2018	SD6336	10.8857	10.03	9.87967
Snyder.2014	SD6336	8.29042	18.9215	3.00586
Allen.2018	SD6494	26.7765	16.3622	5.99302
Snyder.2014	SD6494	24.1841	7.03277	13.0282
Allen.2018	SD7357	31.2871	18.9427	12.9627
Snyder.2014	SD7357	28.062	15.2428	12.9731
Allen.2018	SR070761	12.0117	3.62612	0
Rizvi.2015	SR070761	10.1197	0	0
Allen.2018	SU2C-1002	10.0835	2.52865	8.10866
Allen.2018	SU2C-1003	5.45104	6.76	6.07012
Allen.2018	SU2C-1004	7.02473	8.65534	11.4426
Allen.2018	SU2C-1005	16.0754	0	4.96918
Allen.2018	SU2C-1006	0	5.70385	10.6049
Allen.2018	SU2C-1010	17.2559	13.8169	5.66216
Allen.2018	SU2C-1011	0	0	0
Allen.2018	SU2C-1013	8.59311	9.63387	7.53229
Allen.2018	SU2C-1016	0	13.1646	1.2297
Allen.2018	SU2C-1017	0	29.2365	0
Allen.2018	SU2C-1018	9.51048	13.3932	9.78448
Allen.2018	SU2C-1020	0	0	0
Allen.2018	SU2C-1021	0	11.8867	5.44571
Allen.2018	SU2C-1022	17.9532	0	0
Allen.2018	SU2C-1024	16.2692	20.2109	11.8198
Allen.2018	SU2C-1025	24.2511	12.5724	2.97854
Allen.2018	SU2C-1026	14.663	15.3203	4.30626
Allen.2018	SU2C-1027	8.95267	12.2091	10.6167
Allen.2018	SU2C-1028	11.4685	14.4615	5.77632
Allen.2018	SU2C-1029	0	24.4	6.31666
Allen.2018	SU2C-1030	20.6691	19.3081	9.24405
Allen.2018	SU2C-1034	24.898	18.4249	8.5813
Allen.2018	SU2C-1035	20.8412	15.083	5.36921
Allen.2018	SU2C-1037	8.75654	14.2869	9.58171
Allen.2018	SU2C-1038	7.95838	9.73635	9.46405
Allen.2018	SU2C-1039	0	17.1834	5.40283
TCGA_LUAD	TCGA-05-4244	23.3277	17.5198	8.15918
TCGA_LUAD	TCGA-05-4249	19.9193	15.1174	0
TCGA_LUAD	TCGA-05-4250	6.86761	29.7859	0
TCGA_LUAD	TCGA-05-4382	25.6767	38.5828	8.07955
TCGA_LUAD	TCGA-05-4384	22.5775	12.7861	6.39195
TCGA_LUAD	TCGA-05-4389	25.3071	16.9282	10.904
TCGA_LUAD	TCGA-05-4390	26.1446	11.524	2.94162
TCGA_LUAD	TCGA-05-4395	14.8917	12.8054	10.9244
TCGA_LUAD	TCGA-05-4397	28.2934	17.41	18.0107
TCGA_LUAD	TCGA-05-4398	28.2749	22.9205	10.5106
TCGA_LUAD	TCGA-05-4402	15.6855	20.0998	11.2147
TCGA_LUAD	TCGA-05-4403	14.6475	12.4828	13.3973
TCGA_LUAD	TCGA-05-4405	7.60031	14.3499	13.4285
TCGA_LUAD	TCGA-05-4410	27.5265	0	0
TCGA_LUAD	TCGA-05-4415	18.9621	16.266	7.28017
TCGA_LUAD	TCGA-05-4417	14.3469	14.4883	12.901
TCGA_LUAD	TCGA-05-4418	20.2441	14.4967	5.95242
TCGA_LUAD	TCGA-05-4420	11.1234	30.5165	6.7652
TCGA_LUAD	TCGA-05-4422	17.7569	7.28936	8.95851
TCGA_LUAD	TCGA-05-4424	29.6612	22.3826	14.2826
TCGA_LUAD	TCGA-05-4426	4.96737	10.5812	9.59014
TCGA_LUAD	TCGA-05-4427	30.021	11.066	20.6819
TCGA_LUAD	TCGA-05-4430	9.17163	18.5448	8.45824
TCGA_LUAD	TCGA-05-4432	30.5964	12.8446	13.5151
TCGA_LUAD	TCGA-05-4433	11.0871	13.3613	10.9773
TCGA_LUAD	TCGA-05-4434	5.48689	6.22837	5.60269
TCGA_LUAD	TCGA-05-5420	9.33368	8.28759	2.06952
TCGA_LUAD	TCGA-05-5423	15.5332	24.4695	10.7236
TCGA_LUAD	TCGA-05-5428	2.43569	16.442	18.2286
TCGA_LUAD	TCGA-05-5429	15.1807	13.6743	6.71
TCGA_LUAD	TCGA-05-5715	16.1114	17.4323	4.61626
TCGA_LUSC	TCGA-18-3406	16.1413	18.0206	10.5776
TCGA_LUSC	TCGA-18-3407	17.6955	2.9906	9.40409
TCGA_LUSC	TCGA-18-3408	7.61029	8.06961	1.31
TCGA_LUSC	TCGA-18-3409	0	41.8907	22.5185
TCGA_LUSC	TCGA-18-3410	17.3448	21.7851	13.6832
TCGA_LUSC	TCGA-18-3411	26.1783	1.74088	10.0184
TCGA_LUSC	TCGA-18-3412	6.07241	24.3357	13.4658
TCGA_LUSC	TCGA-18-3414	20.3806	19.038	7.6479
TCGA_LUSC	TCGA-18-3415	21.9068	8.18152	2.12646
TCGA_LUSC	TCGA-18-3416	0	0	0
TCGA_LUSC	TCGA-18-3417	0	21.299	13.1482
TCGA_LUSC	TCGA-18-3419	18.0526	22.4011	13.4409
TCGA_LUSC	TCGA-18-3421	19.8944	14.9634	8.32004
TCGA_LUSC	TCGA-18-4083	27.478	0	0
TCGA_LUSC	TCGA-18-4086	5.11474	3.05933	4.97933
TCGA_LUSC	TCGA-18-5592	2.11248	11.8656	10.0405
TCGA_LUSC	TCGA-18-5595	13.7796	26.2049	7.05915
TCGA_LUSC	TCGA-21-1070	2.43063	0	8.65372
TCGA_LUSC	TCGA-21-1071	5.75789	10.1761	15.0852
TCGA_LUSC	TCGA-21-1076	18.9593	11.5248	9.66676
TCGA_LUSC	TCGA-21-1077	14.8913	0	0
TCGA_LUSC	TCGA-21-1078	1.97216	9.56183	12.7443
TCGA_LUSC	TCGA-21-1081	14.974	10.4792	6.69174
TCGA_LUSC	TCGA-21-5782	10.4224	14.3715	15.1838
TCGA_LUSC	TCGA-21-5784	20.4171	21.4661	11.6712
TCGA_LUSC	TCGA-21-5786	10.9695	0	1.68439
TCGA_LUSC	TCGA-21-5787	13.7967	12.8168	9.89584
TCGA_LUSC	TCGA-22-0944	15.1868	9.70465	9.91292
TCGA_LUSC	TCGA-22-1002	19.8433	0	10.8332
TCGA_LUSC	TCGA-22-1011	14.9987	14.1525	0
TCGA_LUSC	TCGA-22-1012	12.5263	23.9224	10.7977
TCGA_LUSC	TCGA-22-1016	24.448	15.5377	10.1035
TCGA_LUSC	TCGA-22-4591	23.5248	13.4396	15.1425
TCGA_LUSC	TCGA-22-4593	14.803	15.6608	7.4461
TCGA_LUSC	TCGA-22-4595	14.9846	20.8951	11.1494
TCGA_LUSC	TCGA-22-4599	15.0156	21.107	17.6525
TCGA_LUSC	TCGA-22-4601	11.2854	17.1426	12.1392
TCGA_LUSC	TCGA-22-4604	22.7785	11.7002	11.2101
TCGA_LUSC	TCGA-22-4607	22.599	9.00563	2.39216
TCGA_LUSC	TCGA-22-4613	23.3307	21.2166	13.5054
TCGA_LUSC	TCGA-22-5471	6.38603	11.318	12.5462
TCGA_LUSC	TCGA-22-5472	9.31962	20.5929	15.0473
TCGA_LUSC	TCGA-22-5473	23.7645	22.3693	5.19933
TCGA_LUSC	TCGA-22-5474	5.2271	11.7385	9.79082
TCGA_LUSC	TCGA-22-5477	12.3397	0	1.85362
TCGA_LUSC	TCGA-22-5478	0	15.7994	7.09484
TCGA_LUSC	TCGA-22-5480	13.6598	18.1735	11.1571
TCGA_LUSC	TCGA-22-5482	6.17414	15.4892	7.381
TCGA_LUSC	TCGA-22-5485	13.3923	13.3871	0
TCGA_LUSC	TCGA-22-5489	12.1182	21.2133	4.50837
TCGA_LUSC	TCGA-22-5491	21.716	13.9509	0
TCGA_LUSC	TCGA-22-5492	21.716	21.2133	11.1018
TCGA_LUSC	TCGA-33-4532	23.9509	19.3603	11.594
TCGA_LUSC	TCGA-33-4533	19.7256	21.0809	11.1288
TCGA_LUSC	TCGA-33-4547	8.19994	11.8419	13.9819
TCGA_LUSC	TCGA-33-4582	10.2656	13.5718	11.0136
TCGA_LUSC	TCGA-33-4586	19.4092	14.3829	13.3312
TCGA_LUSC	TCGA-33-6737	0	29.2184	7.67741
TCGA_LUSC	TCGA-34-2596	0	22.571	5.95447
TCGA_LUSC	TCGA-34-2600	20.1803	18.4482	5.54783
TCGA_LUSC	TCGA-34-2608	22.1753	12.6395	10.4162
TCGA_LUSC	TCGA-34-5231	23.1619	22.137	6.94685
TCGA_LUSC	TCGA-34-5232	20.2292	4.47536	10.1669
TCGA_LUSC	TCGA-34-5234	0	0	0
TCGA_LUSC	TCGA-34-5236	6.43691	19.1652	11.4578
TCGA_LUSC	TCGA-34-5239	6.81573	18.2136	9.21431
TCGA_LUSC	TCGA-34-5240	11.3388	14.9498	12.8451
TCGA_LUSC	TCGA-34-5927	14.1374	1.22659	0
TCGA_LUSC	TCGA-34-5928	20.6911	16.0893	15.1364
TCGA_LUSC	TCGA-34-5929	17.8587	14.0705	13.4787
TCGA_LUAD	TCGA-35-3615	22.0176	22.4799	13.2176
TCGA_LUAD	TCGA-35-4122	0	0	0
TCGA_LUAD	TCGA-35-4123	21.3562	11.2918	6.28005
TCGA_LUAD	TCGA-35-5375	13.9659	18.0459	10.6591
TCGA_LUSC	TCGA-37-3783	28.2295	18.3165	5.92636
TCGA_LUSC	TCGA-37-3789	22.4141	15.9278	15.3405
TCGA_LUSC	TCGA-37-4133	14.5169	23.231	16.2154
TCGA_LUSC	TCGA-37-4135	9.01145	14.9042	9.37595
TCGA_LUSC	TCGA-37-4141	15.2814	13.6944	12.7268
TCGA_LUAD	TCGA-38-4625	28.1048	12.7051	12.9723
TCGA_LUAD	TCGA-38-4626	10.5526	20.9193	15.5934
TCGA_LUAD	TCGA-38-4627	1.6313	9.38009	6.48059
TCGA_LUAD	TCGA-38-4628	12.8878	19.9178	9.33886
TCGA_LUAD	TCGA-38-4629	0	15.7622	9.70028
TCGA_LUAD	TCGA-38-4630	8.63178	14.9679	2.12646
TCGA_LUAD	TCGA-38-4631	30.6219	0	0
TCGA_LUAD	TCGA-38-4632	11.3354	25.7957	13.9269
TCGA_LUAD	TCGA-38-6178	19.6021	9.34403	7.56227
TCGA_LUSC	TCGA-39-5016	23.3762	22.467	5.09091
TCGA_LUSC	TCGA-39-5019	0	16.7282	1.35784
TCGA_LUSC	TCGA-39-5021	0	0	0
TCGA_LUSC	TCGA-39-5022	10.9738	19.6567	16.8755
TCGA_LUSC	TCGA-39-5024	17.0621	13.11	10.2525
TCGA_LUSC	TCGA-39-5027	6.49021	0	0
TCGA_LUSC	TCGA-39-5028	20.2589	11.2643	10.1776
TCGA_LUSC	TCGA-39-5029	6.56986	0.174515	12.0314
TCGA_LUSC	TCGA-39-5030	25.5453	15.066	11.6786
TCGA_LUSC	TCGA-39-5031	21.9036	21.0683	8.79135
TCGA_LUSC	TCGA-39-5035	9.76908	15.3684	2.2588
TCGA_LUSC	TCGA-39-5036	23.0945	17.6581	2.5537
TCGA_LUSC	TCGA-39-5037	22.9434	9.91455	0
TCGA_LUSC	TCGA-39-5039	18.9423	7.72534	1.37641
TCGA_LUSC	TCGA-43-2578	12.9184	28.2693	15.7563
TCGA_LUSC	TCGA-43-3394	16.103	30.4476	5.89983
TCGA_LUSC	TCGA-43-3920	13.5809	23.9996	11.5729
TCGA_LUSC	TCGA-43-5668	12.1743	11.1309	2.44869
TCGA_LUSC	TCGA-43-6143	25.4896	12.6861	7.29725
TCGA_LUSC	TCGA-43-6647	10.9953	12.7095	10.0041
TCGA_LUSC	TCGA-43-6770	10.7448	14.243	17.8174
TCGA_LUSC	TCGA-43-6771	22.3267	14.61	14.3885
TCGA_LUAD	TCGA-44-2655	0	0	0
TCGA_LUAD	TCGA-44-2656	0	13.0762	19.4048
TCGA_LUAD	TCGA-44-2657	26.0453	12.9218	9.09289
TCGA_LUAD	TCGA-44-2659	0	20.9135	13.1286
TCGA_LUAD	TCGA-44-2661	5.26813	11.8893	12.1251
TCGA_LUAD	TCGA-44-2662	17.3702	0	10.1393
TCGA_LUAD	TCGA-44-2665	15.6589	13.7015	12.2525
TCGA_LUAD	TCGA-44-2666	10.7816	7.60276	12.3867
TCGA_LUAD	TCGA-44-2668	0	0	0
TCGA_LUAD	TCGA-44-3396	22.6749	13.4598	13.6993
TCGA_LUAD	TCGA-44-3398	0	11.5689	12.1014
TCGA_LUAD	TCGA-44-3918	18.589	21.4346	19.3583
TCGA_LUAD	TCGA-44-3919	15.5396	0	5.69315
TCGA_LUAD	TCGA-44-4112	25.7759	11.1309	2.9049
TCGA_LUAD	TCGA-44-5643	12.487	18.709	9.06796
TCGA_LUAD	TCGA-44-5645	9.47	11.4509	3.39
TCGA_LUAD	TCGA-44-6145	13.8833	21.3886	13.0478
TCGA_LUAD	TCGA-44-6146	14.565	8.92	2.18079
TCGA_LUAD	TCGA-44-6147	16.714	19.1274	13.0359
TCGA_LUAD	TCGA-44-6148	0	6.68287	1.48862
TCGA_LUAD	TCGA-44-6774	25.3756	13.7865	5.86814
TCGA_LUAD	TCGA-44-6775	13.7617	15.1358	10.8199
TCGA_LUAD	TCGA-44-6776	23.3928	24.5118	12.6113
TCGA_LUAD	TCGA-44-6777	22.5934	21.9646	16.0552
TCGA_LUAD	TCGA-44-6778	12.4732	19.3412	4.75468
TCGA_LUAD	TCGA-44-6779	0	0	0
TCGA_LUSC	TCGA-46-3765	9.46866	18.807	11.6227
TCGA_LUSC	TCGA-46-3767	16.2618	15.6343	4.3763
TCGA_LUSC	TCGA-46-3768	15.8042	17.2557	9.48233
TCGA_LUSC	TCGA-46-3769	26.9933	2.24364	12.3366
TCGA_LUSC	TCGA-46-6025	0	15.384	15.7781
TCGA_LUSC	TCGA-46-6026	0	9.07148	15.1598
TCGA_LUAD	TCGA-49-4486	18.2886	19.9128	7.01945
TCGA_LUAD	TCGA-49-4487	13.5588	23.9526	16.6037
TCGA_LUAD	TCGA-49-4488	24.3461	23.9418	13.7668
TCGA_LUAD	TCGA-49-4490	0	12.4126	5.31017
TCGA_LUAD	TCGA-49-4494	21.317	11.3283	12.8927
TCGA_LUAD	TCGA-49-4501	16.5877	15.7741	9.50676
TCGA_LUAD	TCGA-49-4505	0	19.3863	9.94465
TCGA_LUAD	TCGA-49-4506	9.66714	14.3287	7.66893
TCGA_LUAD	TCGA-49-4507	0	12.5446	11.3
TCGA_LUAD	TCGA-49-4510	13.3323	20.312	2.3836
TCGA_LUAD	TCGA-49-4512	18.2738	16.7734	12.3567
TCGA_LUAD	TCGA-49-4514	2.49669	10.9024	9.05016
TCGA_LUAD	TCGA-49-6742	19.4142	16.3716	8.67055
TCGA_LUAD	TCGA-49-6743	0	25.9952	0
TCGA_LUAD	TCGA-49-6744	0	12.8309	12.6433
TCGA_LUAD	TCGA-49-6745	21.6832	18.6685	3.81168
TCGA_LUAD	TCGA-49-6767	22.4642	21.0873	14.2069
TCGA_LUAD	TCGA-50-5044	17.0856	11.2398	9.5708
TCGA_LUAD	TCGA-50-5045	13.0065	28.0281	10.6611
TCGA_LUAD	TCGA-50-5049	21.9983	25.3601	15.8625
TCGA_LUAD	TCGA-50-5051	20.0632	17.0094	11.3457
TCGA_LUAD	TCGA-50-5055	7.56227	0	0
TCGA_LUAD	TCGA-50-5066	14.1205	14.9971	9.26165
TCGA_LUAD	TCGA-50-5068	7.29886	14.6214	5.1878
TCGA_LUAD	TCGA-50-5930	12.1267	0	0
TCGA_LUAD	TCGA-50-5931	21.6708	18.6214	5.75671
TCGA_LUAD	TCGA-50-5932	9.42715	15.1581	10.8645
TCGA_LUAD	TCGA-50-5933	12.6892	33.2426	7.21089
TCGA_LUAD	TCGA-50-5935	9.01716	6.7727	2.02273
TCGA_LUAD	TCGA-50-5936	6.72826	18.7965	10.6185
TCGA_LUAD	TCGA-50-5939	20.0476	9.72836	2.61452
TCGA_LUAD	TCGA-50-5941	25.973	31.6884	6.79465
TCGA_LUAD	TCGA-50-5942	13.0117	0	0
TCGA_LUAD	TCGA-50-5944	11.4692	11.3977	10.1754
TCGA_LUAD	TCGA-50-5946	0	21.6734	12.1366
TCGA_LUAD	TCGA-50-6590	8.60917	21.0924	19.0361
TCGA_LUAD	TCGA-50-6591	12.4902	6.48026	7.05686
TCGA_LUAD	TCGA-50-6592	21.8837	23.9537	0
TCGA_LUAD	TCGA-50-6593	6.60049	0	0
TCGA_LUAD	TCGA-50-6594	24.0908	7.34739	16.1908
TCGA_LUAD	TCGA-50-6595	12.5658	10.9347	8.28949
TCGA_LUAD	TCGA-50-6597	14.1477	0	0
TCGA_LUSC	TCGA-51-4079	0	19.0679	12.4242
TCGA_LUSC	TCGA-51-4080	19.2149	15.1708	8.48045
TCGA_LUSC	TCGA-51-4081	20.806	31.3134	2.03876
TCGA_LUAD	TCGA-55-1592	24.5724	27.4761	0
TCGA_LUAD	TCGA-55-1594	22.7568	16.5958	5.12757
TCGA_LUAD	TCGA-55-1595	24.529	15.8857	17.4105
TCGA_LUAD	TCGA-55-1596	15.3038	12.3969	10.0649
TCGA_LUAD	TCGA-55-5899	0	20.243	14.2121
TCGA_LUAD	TCGA-55-6543	6.56617	10.8403	1.25006
TCGA_LUAD	TCGA-55-6642	14.7866	11.273	2.00624
TCGA_LUAD	TCGA-55-6712	0	16.9574	9.25667
TCGA_LUSC	TCGA-56-1622	0	0	0
TCGA_LUSC	TCGA-56-5897	15.8682	12.0058	1.43213
TCGA_LUSC	TCGA-56-5898	13.3691	25.217	12.6913
TCGA_LUSC	TCGA-56-6545	6.42752	11.4754	16.2606
TCGA_LUSC	TCGA-56-6546	8.0317	21.0466	15.9567
TCGA_LUSC	TCGA-60-2698	22.5698	21.015	13.3618
TCGA_LUSC	TCGA-60-2707	9.6782	19.268	8.22274
TCGA_LUSC	TCGA-60-2708	10.1824	13.396	6.4307
TCGA_LUSC	TCGA-60-2709	13.7893	22.5248	11.1779
TCGA_LUSC	TCGA-60-2711	15.8469	16.1502	15.2907
TCGA_LUSC	TCGA-60-2712	0	10.6086	9.91928
TCGA_LUSC	TCGA-60-2713	13.3652	9.05345	11.0762
TCGA_LUSC	TCGA-60-2715	17.838	8.45292	2.15292
TCGA_LUSC	TCGA-60-2719	18.9481	9.84594	10.1776
TCGA_LUSC	TCGA-60-2720	24.7583	23.0386	6.11221
TCGA_LUSC	TCGA-60-2721	8.91369	12.88	8.13998
TCGA_LUSC	TCGA-60-2722	19.8671	10.6868	1.52285
TCGA_LUSC	TCGA-60-2723	11.1234	9.36	2.4713
TCGA_LUSC	TCGA-60-2724	24.2587	15.5061	12.6515
TCGA_LUSC	TCGA-60-2725	10.2795	15.17	13.1864
TCGA_LUSC	TCGA-60-2726	15.5497	18.748	9.64263
TCGA_LUSC	TCGA-63-5128	23.8787	13.2447	15.554
TCGA_LUSC	TCGA-63-5131	23.9747	24.5768	12.4198
TCGA_LUSC	TCGA-63-6202	11.3507	16.8357	9.89002
TCGA_LUAD	TCGA-64-1676	11.2369	32.1834	7.67773
TCGA_LUAD	TCGA-64-1677	14.2921	0	0
TCGA_LUAD	TCGA-64-1678	0	0	0
TCGA_LUAD	TCGA-64-1680	20.6004	8.18325	4.89279
TCGA_LUAD	TCGA-64-5774	0	13.3331	10.7293
TCGA_LUAD	TCGA-64-5778	14.2503	27.1409	12.3359
TCGA_LUAD	TCGA-64-5779	0	20.8982	1.70948
TCGA_LUAD	TCGA-64-5781	25.7776	24.0425	16.3288
TCGA_LUAD	TCGA-64-5815	14.8379	14.4276	14.4952
TCGA_LUSC	TCGA-66-2727	12.5854	24.3123	5.10246
TCGA_LUSC	TCGA-66-2734	17.7417	16.0348	11.6821
TCGA_LUSC	TCGA-66-2742	0	26.2049	13.1164
TCGA_LUSC	TCGA-66-2744	12.8431	25.8726	15.344
TCGA_LUSC	TCGA-66-2754	24.6748	18.6049	9.65067
TCGA_LUSC	TCGA-66-2755	10.5331	9.4822	0
TCGA_LUSC	TCGA-66-2756	20.3352	9.58952	20.2824
TCGA_LUSC	TCGA-66-2757	9.27822	16.3645	9.81509
TCGA_LUSC	TCGA-66-2758	26.3782	21.808	1.71547
TCGA_LUSC	TCGA-66-2759	23.0265	21.7336	17.0615
TCGA_LUSC	TCGA-66-2763	15.198	18.4606	8.00329
TCGA_LUSC	TCGA-66-2765	16.4511	9.72836	5.30862
TCGA_LUSC	TCGA-66-2766	0	0	0
TCGA_LUSC	TCGA-66-2767	11.5093	18.1173	9.09289
TCGA_LUSC	TCGA-66-2770	20.1503	21.4661	12.7849
TCGA_LUSC	TCGA-66-2771	24.529	17.1955	12.7697
TCGA_LUSC	TCGA-66-2773	26.2171	6.43255	10.2901
TCGA_LUSC	TCGA-66-2777	0	15.6924	7.35007
TCGA_LUSC	TCGA-66-2778	8.25745	17.4042	13.4647
TCGA_LUSC	TCGA-66-2780	15.261	17.3503	6.08047
TCGA_LUSC	TCGA-66-2781	0	0	0
TCGA_LUSC	TCGA-66-2782	6.72885	14.0741	13.129
TCGA_LUSC	TCGA-66-2783	19.7699	16.3631	10.1072
TCGA_LUSC	TCGA-66-2785	5.72834	13.32	0
TCGA_LUSC	TCGA-66-2786	21.4759	14.6302	14.1798
TCGA_LUSC	TCGA-66-2787	9.88973	10.3128	19.6988
TCGA_LUSC	TCGA-66-2788	22.0899	18.099	12.8269
TCGA_LUSC	TCGA-66-2789	11.5495	9.74744	2.40059
TCGA_LUSC	TCGA-66-2791	14.7106	20.7	11.0232
TCGA_LUSC	TCGA-66-2792	10.9589	9.64185	7.74776
TCGA_LUSC	TCGA-66-2793	10.8365	25.3544	10.9661
TCGA_LUSC	TCGA-66-2794	20.5934	18.9104	7.5921
TCGA_LUSC	TCGA-66-2795	23.407	14.5393	13.8568
TCGA_LUSC	TCGA-66-2800	19.5967	18.2184	8.11564
TCGA_LUAD	TCGA-67-3770	8.49727	11.0438	11.7457
TCGA_LUAD	TCGA-67-3771	26.9234	29.3987	9.50215
TCGA_LUAD	TCGA-67-3772	17.0441	15.3684	10.0589
TCGA_LUAD	TCGA-67-3773	8.20873	16.4164	10.6895
TCGA_LUAD	TCGA-67-3774	0	20.9715	15.2058
TCGA_LUAD	TCGA-67-4679	15.1737	18.0569	15.6693
TCGA_LUAD	TCGA-67-6215	16.5353	16.0984	6.36277
TCGA_LUAD	TCGA-67-6216	10.4375	14.5193	3.23488
TCGA_LUAD	TCGA-67-6217	15.8779	14.7405	9.04023
TCGA_LUSC	TCGA-70-6722	15.486	18.6158	7.52383
TCGA_LUSC	TCGA-70-6723	9.76197	15.7912	13.1675
TCGA_LUAD	TCGA-71-6725	17.2237	0	0
TCGA_LUAD	TCGA-73-4659	0	11.7194	5.09642
TCGA_LUAD	TCGA-73-4662	6.31401	15.2357	10.3974
TCGA_LUAD	TCGA-73-4666	27.1686	16.2775	11.691
TCGA_LUAD	TCGA-73-4668	16.6318	22.2531	13.5166
TCGA_LUAD	TCGA-73-4670	22.3453	16.093	12.0595
TCGA_LUAD	TCGA-73-4675	0	0	0
TCGA_LUAD	TCGA-73-4677	19.6922	15.9702	13.4172
TCGA_LUAD	TCGA-75-5122	1.85237	12.1236	8.83118
TCGA_LUAD	TCGA-75-5125	23.0642	23.4313	12.285
TCGA_LUAD	TCGA-75-5126	21.4517	19.1267	15.6703
TCGA_LUAD	TCGA-75-5146	18.7056	21.9992	13.5192
TCGA_LUAD	TCGA-75-5147	0	0	0
TCGA_LUAD	TCGA-75-6203	10.4394	12.5675	1.45808
TCGA_LUAD	TCGA-75-6205	16.9607	14.0023	8.07876
TCGA_LUAD	TCGA-75-6206	16.1289	12.4024	13.6576
TCGA_LUAD	TCGA-75-6207	4.25004	16.4762	12.3661
TCGA_LUAD	TCGA-75-6211	0	16.6882	12.9704
TCGA_LUAD	TCGA-75-6212	11.8062	3.11042	1.10708
TCGA_LUAD	TCGA-80-5611	20.8358	21.5477	13.5639
TCGA_LUSC	TCGA-85-6175	4.44562	15.8508	7.98594
TCGA_LUSC	TCGA-85-6560	20.887	16.642	17.849
TCGA_LUSC	TCGA-85-6561	27.1461	23.4926	17.1908
TCGA_LUAD	TCGA-86-6562	5.03978	0	0
TCGA_LUAD	TCGA-91-6828	22.4651	18.6733	5.45435
TCGA_LUAD	TCGA-91-6829	11.2019	11.3484	2.83139
TCGA_LUAD	TCGA-91-6831	23.8053	10.7586	2.62
TCGA_LUAD	TCGA-91-6835	10.158	13.9317	1.39076
TCGA_LUAD	TCGA-91-6836	17.8682	34.7455	18.6624
Rizvi.2015	TU0428	13.3168	23.9744	14.5821
Rizvi.2015	VA1330	4.67	3.78357	0
Rizvi.2015	VA7859	6.37461	1.40882	2.70325
Allen.2018	WA7899	20.6448	1.73898	0
Rizvi.2015	WA7899	12.8841	1.4162	0
Allen.2018	Y2087	9.4793	11.5985	3.75069
Rizvi.2015	Y2087	8.99806	11.5985	5.36921
Rizvi.2015	ZA6505	6.2715	14.8651	11.4031
Rizvi.2015	ZA6965	13.1584	0	7.1118

## Sheet: Fig1D
Cohort	Batch	Sample	OS_Months	OS_Event	HAPS	Group
Wang.2022	Training1	P03	32.9	1	0	Low HAPS
Wang.2022	Training1	P43	12.7333	1	0	Low HAPS
Wang.2022	Training1	P45	14.6	0	0	Low HAPS
Wang.2022	Training1	P53	11.0333	1	0	Low HAPS
Wang.2022	Training1	P46	18.9667	0	0.921152	Low HAPS
Wang.2022	Training1	P08	12.6333	1	0.975437	Low HAPS
Wang.2022	Training1	P16	21.2	1	1.78235	Low HAPS
Wang.2022	Training1	P39	31.9333	1	1.91028	Low HAPS
Wang.2022	Training1	P21	14.6333	1	2.84742	Low HAPS
Wang.2022	Training1	P22	0.366667	1	3.05357	Low HAPS
Wang.2022	Training1	P27	28.9	1	4.2141	Low HAPS
Wang.2022	Training1	P29	10.4333	1	4.46801	Low HAPS
Wang.2022	Training1	P20	6.8	1	4.8723	Low HAPS
Wang.2022	Training1	P33	31.2	1	5.81296	Low HAPS
Wang.2022	Training1	P01	24	0	6.02954	Low HAPS
Wang.2022	Training1	P14	10.8667	1	6.1625	Low HAPS
Wang.2022	Training1	P15	3.6	1	6.22714	Low HAPS
Wang.2022	Training1	P13	14.3	0	7.14145	Low HAPS
Wang.2022	Training1	P23	27.7	1	7.88493	Low HAPS
Wang.2022	Training1	P25	3.93333	1	8.4379	Low HAPS
Wang.2022	Training1	P10	3.13333	1	8.68948	Low HAPS
Wang.2022	Training1	P34	23.5333	0	8.85557	Low HAPS
Wang.2022	Training1	P42	33.3	1	9.77592	Low HAPS
Wang.2022	Training1	P30	26.9333	1	9.78335	Low HAPS
Wang.2022	Training1	P09	24.2667	1	10.0586	Low HAPS
Wang.2022	Training1	P24	51.2	0	10.2004	High HAPS
Wang.2022	Training1	P11	43.0667	0	10.6494	High HAPS
Wang.2022	Training1	P54	34	1	11.0401	High HAPS
Wang.2022	Training1	P19	11.5667	1	11.2105	High HAPS
Wang.2022	Training1	P28	18.2667	1	11.5473	High HAPS

## Sheet: Fig1E
Cohort	Batch	Sample	OS_Months	OS_Event	HAPS	Group
Rizvi.2015	Training2	JB112852	15.8667	0	1.41228	Low HAPS
Rizvi.2015	Training2	VA1330	23.3667	1	2.81786	Low HAPS
Rizvi.2015	Training2	NI9507	32.5667	1	3.06789	Low HAPS
Rizvi.2015	Training2	SR070761	15.1333	1	3.37325	Low HAPS
Rizvi.2015	Training2	VA7859	17.2333	1	3.49556	Low HAPS
Rizvi.2015	Training2	SB010944	27.5667	0	3.939	Low HAPS
Rizvi.2015	Training2	KA3947	25.6667	1	4.28239	Low HAPS
Rizvi.2015	Training2	GR0134	34.1667	0	4.66451	Low HAPS
Rizvi.2015	Training2	WA7899	18.7333	1	4.76676	Low HAPS
Rizvi.2015	Training2	LO5004	22.7333	1	5.38385	Low HAPS
Rizvi.2015	Training2	R7495	2.1	1	5.50381	Low HAPS
Rizvi.2015	Training2	GR4788	2.76667	1	6.22732	Low HAPS
Rizvi.2015	Training2	ZA6965	21.4333	0	6.75673	Low HAPS
Rizvi.2015	Training2	DM123062	2.9	1	6.78821	Low HAPS
Rizvi.2015	Training2	SC6470	36.8333	0	6.80942	Low HAPS
Rizvi.2015	Training2	MA7027	2.76667	1	7.35497	Low HAPS
Rizvi.2015	Training2	BL3403	13.3667	1	7.42804	Low HAPS
Rizvi.2015	Training2	AU5884	2.4	1	7.67003	Low HAPS
Rizvi.2015	Training2	LO3793	11.4667	0	8.12105	Low HAPS
Rizvi.2015	Training2	DI6359	29.1	1	8.37736	Low HAPS
Rizvi.2015	Training2	RI1933	46.7	0	8.54475	Low HAPS
Rizvi.2015	Training2	Y2087	14.8667	1	8.65527	Low HAPS
Rizvi.2015	Training2	CU9061	15.5667	1	8.93911	Low HAPS
Rizvi.2015	Training2	RO3338	3.86667	1	9.58017	Low HAPS
Rizvi.2015	Training2	RH090935	11.1333	0	10.099	High HAPS
Rizvi.2015	Training2	M4945	46.6	0	10.1078	High HAPS
Rizvi.2015	Training2	ZA6505	25.7667	1	10.8466	High HAPS
Rizvi.2015	Training2	AL4602	40.3	0	11.1984	High HAPS
Rizvi.2015	Training2	FR9547	25.9	1	11.6381	High HAPS
Rizvi.2015	Training2	HE3202	46.4	0	12.0691	High HAPS
Rizvi.2015	Training2	SA9755	40.1	0	12.5427	High HAPS
Rizvi.2015	Training2	CA9903	49.5333	0	12.9786	High HAPS
Rizvi.2015	Training2	SC0899	44.3333	0	13.9016	High HAPS
Rizvi.2015	Training2	TU0428	3.66667	1	17.2911	High HAPS

## Sheet: Fig1F
Cohort	Sample	Group	NeoantigenQuality
Allen.2015	Pat02	Low HAPS	0.000308766
Allen.2015	Pat03	High HAPS	0.140765
Allen.2015	Pat04	High HAPS	0.069934
Allen.2015	Pat06	High HAPS	0.225995
Allen.2015	Pat07	Low HAPS	0.172014
Allen.2015	Pat08	High HAPS	0.0991452
Allen.2015	Pat100	High HAPS	0.138334
Allen.2015	Pat101	High HAPS	0.122112
Allen.2015	Pat103	High HAPS	0.0612788
Allen.2015	Pat104	Low HAPS	0.0621329
Allen.2015	Pat105	High HAPS	2.44e-05
Allen.2015	Pat106	Low HAPS	0.0133816
Allen.2015	Pat109	High HAPS	0.0142106
Allen.2015	Pat110	High HAPS	0.110033
Allen.2015	Pat113	High HAPS	0.0184092
Allen.2015	Pat115	Low HAPS	0.000623973
Allen.2015	Pat117	High HAPS	0.00393034
Allen.2015	Pat118	High HAPS	0
Allen.2015	Pat121	Low HAPS	0.11799
Allen.2015	Pat123	High HAPS	0.0447105
Allen.2015	Pat124	High HAPS	0.140281
Allen.2015	Pat126	High HAPS	0.144345
Allen.2015	Pat127	High HAPS	0.0462055
Allen.2015	Pat128	Low HAPS	0.000198683
Allen.2015	Pat129	Low HAPS	0.00781855
Allen.2015	Pat130	Low HAPS	0.0398599
Allen.2015	Pat131	Low HAPS	0
Allen.2015	Pat132	High HAPS	0.0589359
Allen.2015	Pat133	High HAPS	0.00427316
Allen.2015	Pat135	Low HAPS	0.0781176
Allen.2015	Pat138	High HAPS	0.0661321
Allen.2015	Pat139	High HAPS	0.148005
Allen.2015	Pat14	Low HAPS	0.107265
Allen.2015	Pat140	High HAPS	0.301516
Allen.2015	Pat143	Low HAPS	0.0808139
Allen.2015	Pat147	High HAPS	0.129994
Allen.2015	Pat148	Low HAPS	0.0871219
Allen.2015	Pat15	High HAPS	0.0537996
Allen.2015	Pat151	High HAPS	0.0887349
Allen.2015	Pat157	Low HAPS	0
Allen.2015	Pat160	Low HAPS	0.0693455
Allen.2015	Pat162	Low HAPS	0
Allen.2015	Pat165	Low HAPS	0.100257
Allen.2015	Pat166	Low HAPS	0
Allen.2015	Pat167	High HAPS	0.000847227
Allen.2015	Pat168	High HAPS	0.000202171
Allen.2015	Pat17	High HAPS	0.105451
Allen.2015	Pat170	High HAPS	0.0394537
Allen.2015	Pat171	Low HAPS	0.0438517
Allen.2015	Pat174	High HAPS	0.140872
Allen.2015	Pat175	High HAPS	0.0500674
Allen.2015	Pat19	High HAPS	0.0184189
Allen.2015	Pat21	Low HAPS	0.110649
Allen.2015	Pat24	Low HAPS	0
Allen.2015	Pat25	Low HAPS	0
Allen.2015	Pat29	High HAPS	0.5096
Allen.2015	Pat32	High HAPS	0.0910343
Allen.2015	Pat33	Low HAPS	0
Allen.2015	Pat36	Low HAPS	0
Allen.2015	Pat37	Low HAPS	0
Allen.2015	Pat38	High HAPS	0.087717
Allen.2015	Pat39	High HAPS	0.630009
Allen.2015	Pat40	Low HAPS	0.00629859
Allen.2015	Pat41	High HAPS	0.0472033
Allen.2015	Pat43	High HAPS	0.0439241
Allen.2015	Pat44	Low HAPS	0
Allen.2015	Pat45	High HAPS	0.111148
Allen.2015	Pat46	High HAPS	0.499777
Allen.2015	Pat47	High HAPS	0.0254189
Allen.2015	Pat49	High HAPS	0.0393361
Allen.2015	Pat50	High HAPS	0.0397795
Allen.2015	Pat54	High HAPS	0.0719586
Allen.2015	Pat55	High HAPS	0.0565706
Allen.2015	Pat56	High HAPS	0
Allen.2015	Pat57	High HAPS	0.101078
Allen.2015	Pat58	High HAPS	0.06543
Allen.2015	Pat59	Low HAPS	0.00027663
Allen.2015	Pat60	High HAPS	0.123948
Allen.2015	Pat62	High HAPS	0.133725
Allen.2015	Pat63	Low HAPS	0.281651
Allen.2015	Pat64	High HAPS	0.0442963
Allen.2015	Pat66	High HAPS	0.064822
Allen.2015	Pat67	Low HAPS	0
Allen.2015	Pat70	High HAPS	0.0589772
Allen.2015	Pat71	High HAPS	0.0677882
Allen.2015	Pat73	High HAPS	0.063208
Allen.2015	Pat74	High HAPS	0.0321953
Allen.2015	Pat76	Low HAPS	0.00427285
Allen.2015	Pat77	High HAPS	0.0293569
Allen.2015	Pat78	Low HAPS	0.00102071
Allen.2015	Pat79	High HAPS	0.0108984
Allen.2015	Pat80	High HAPS	0.0250845
Allen.2015	Pat81	High HAPS	0.0437872
Allen.2015	Pat82	High HAPS	0.0848486
Allen.2015	Pat85	Low HAPS	0.192517
Allen.2015	Pat86	Low HAPS	0.0191407
Allen.2015	Pat88	High HAPS	0.0677636
Allen.2015	Pat90	High HAPS	0
Allen.2015	Pat92	Low HAPS	0.000957833
Allen.2015	Pat98	Low HAPS	0
Allen.2018	AC_PD1-1	Low HAPS	0.0779248
Allen.2018	AL4602	High HAPS	0.0536686
Allen.2018	AU5884	Low HAPS	0.0977662
Allen.2018	BL3403	High HAPS	0
Allen.2018	BLADDER-15330_CCPM_0700629	Low HAPS	0.0457187
Allen.2018	BLADDER-15330_CCPM_0700691	Low HAPS	0.120551
Allen.2018	BLADDER-15330_CCPM_0700692	Low HAPS	0
Allen.2018	BLADDER-15330_CCPM_0700694	High HAPS	0.160921
Allen.2018	BLCA-001	High HAPS	0.111368
Allen.2018	BLCA-002	Low HAPS	0.00361096
Allen.2018	BLCA-003	Low HAPS	0.0465403
Allen.2018	BLCA-005	High HAPS	0.000168669
Allen.2018	BLCA-006	High HAPS	0
Allen.2018	BLCA-007	Low HAPS	0
Allen.2018	BLCA-008	Low HAPS	0.0182162
Allen.2018	BLCA-009	High HAPS	0.0234362
Allen.2018	BLCA-010	High HAPS	0.0543414
Allen.2018	BLCA-011	High HAPS	3.22e-07
Allen.2018	BLCA-012	High HAPS	0.031963
Allen.2018	BLCA-014	Low HAPS	1.49582
Allen.2018	BLCA-015	High HAPS	0.0776065
Allen.2018	BLCA-016	High HAPS	0.000152436
Allen.2018	BLCA_immunotherapy_responder-DFCI_11-104_011	High HAPS	0.0324434
Allen.2018	CA9903	High HAPS	0.0484489
Allen.2018	CANSEQU01-0100425	Low HAPS	0.0910566
Allen.2018	CR0095	High HAPS	0.104842
Allen.2018	CR04885	High HAPS	0.132209
Allen.2018	CR06670	High HAPS	0.0318809
Allen.2018	CR1509	High HAPS	0.0989649
Allen.2018	CR22640	High HAPS	0.19716
Allen.2018	CR3665	Low HAPS	0.0972892
Allen.2018	CR6126	High HAPS	0.0737204
Allen.2018	CR6161	High HAPS	0.0648898
Allen.2018	CR9306	High HAPS	0.0764059
Allen.2018	CR9699	High HAPS	0.0458861
Allen.2018	CU9061	High HAPS	0.024416
Allen.2018	DFCI-11-104	High HAPS	0.0437462
Allen.2018	DFCI_MM_1	Low HAPS	0
Allen.2018	DFCI_MM_2	High HAPS	0.0785126
Allen.2018	DI6359	Low HAPS	0.0370422
Allen.2018	DM123062	Low HAPS	1.27e-06
Allen.2018	FR9547	High HAPS	0.123168
Allen.2018	GR4788	Low HAPS	0
Allen.2018	HE3202	High HAPS	0.102254
Allen.2018	HNSCC-186	Low HAPS	0.657665
Allen.2018	HNSCC-215	Low HAPS	0.0673879
Allen.2018	HNSCC-238	Low HAPS	0
Allen.2018	HNSCC-239	Low HAPS	0
Allen.2018	HNSCC-243	High HAPS	0.00089151
Allen.2018	HNSCC-258	High HAPS	0.0273411
Allen.2018	HNSCC-266	Low HAPS	0.982216
Allen.2018	HNSCC-287	High HAPS	0.0250438
Allen.2018	HNSCC-296	Low HAPS	0.0410422
Allen.2018	HNSCC-305	Low HAPS	0
Allen.2018	HNSCC-306	Low HAPS	0
Allen.2018	HNSCC-323	Low HAPS	0.0595423
Allen.2018	IM_01	High HAPS	0.0200723
Allen.2018	IM_04	High HAPS	0
Allen.2018	IM_06	High HAPS	0.0244049
Allen.2018	IM_07	High HAPS	0.0736021
Allen.2018	IM_09	Low HAPS	0.0765894
Allen.2018	IM_10	High HAPS	0.140055
Allen.2018	IM_11	High HAPS	0.023095
Allen.2018	IM_12	High HAPS	0.0194455
Allen.2018	JB112852	High HAPS	0
Allen.2018	KA3947	Low HAPS	0.0344406
Allen.2018	LO3793	High HAPS	0.0456638
Allen.2018	LO5004	Low HAPS	0
Allen.2018	LSD0167	Low HAPS	0.0301784
Allen.2018	LSD2057	High HAPS	0.0294034
Allen.2018	LSD3484	High HAPS	0.00454512
Allen.2018	LSD4744	High HAPS	0.149189
Allen.2018	LSD6819	High HAPS	0.0476187
Allen.2018	LUNG-2630	High HAPS	0.0699269
Allen.2018	M4945	High HAPS	0.057736
Allen.2018	MA7027	High HAPS	0.0155218
Allen.2018	MEL-582186	High HAPS	0.0429442
Allen.2018	MEL-587761	Low HAPS	0
Allen.2018	MEL-650366	High HAPS	0.16671
Allen.2018	MEL-682321	High HAPS	0.0317618
Allen.2018	NI9507	Low HAPS	0.509225
Allen.2018	NR1867	Low HAPS	0.0745323
Allen.2018	NR2137	High HAPS	0.0360887
Allen.2018	NR3549	Low HAPS	0.172131
Allen.2018	NR4018	High HAPS	0
Allen.2018	NR4045	High HAPS	0.0168655
Allen.2018	NR4083	High HAPS	0.0218778
Allen.2018	NR4631	Low HAPS	0.0142364
Allen.2018	NR4810	High HAPS	0.0886156
Allen.2018	NR4949	High HAPS	0.047962
Allen.2018	NR8815	High HAPS	0.141431
Allen.2018	NR9445	High HAPS	0.34795
Allen.2018	NR9449	High HAPS	0.101483
Allen.2018	NR9521	High HAPS	0.171325
Allen.2018	NR9705	Low HAPS	0
Allen.2018	NR9765	High HAPS	0.0303368
Allen.2018	Pat02	Low HAPS	0.017942
Allen.2018	Pat03	High HAPS	0.0791671
Allen.2018	Pat04	High HAPS	0.0592145
Allen.2018	Pat06	High HAPS	0.211415
Allen.2018	Pat07	Low HAPS	0.126171
Allen.2018	Pat08	High HAPS	0.0931364
Allen.2018	Pat100	High HAPS	0.112691
Allen.2018	Pat101	High HAPS	0.0610559
Allen.2018	Pat103	High HAPS	0.0450362
Allen.2018	Pat104	High HAPS	0.050836
Allen.2018	Pat105	High HAPS	0.063208
Allen.2018	Pat106	Low HAPS	0.00536053
Allen.2018	Pat11	High HAPS	0.0492839
Allen.2018	Pat110	High HAPS	0.0895466
Allen.2018	Pat111	High HAPS	0.0815483
Allen.2018	Pat113	High HAPS	0.0177274
Allen.2018	Pat115	Low HAPS	0.000571975
Allen.2018	Pat117	High HAPS	0.00373103
Allen.2018	Pat118	Low HAPS	0
Allen.2018	Pat119	High HAPS	0.0050541
Allen.2018	Pat12	High HAPS	0.026628
Allen.2018	Pat121	Low HAPS	0.218343
Allen.2018	Pat123	High HAPS	0.0419849
Allen.2018	Pat124	High HAPS	0.143121
Allen.2018	Pat126	High HAPS	0.120967
Allen.2018	Pat127	High HAPS	0.0333706
Allen.2018	Pat128	Low HAPS	0.000231797
Allen.2018	Pat129	Low HAPS	0.00614315
Allen.2018	Pat13	High HAPS	5.88e-07
Allen.2018	Pat132	High HAPS	0.0512582
Allen.2018	Pat133	High HAPS	0.0157121
Allen.2018	Pat134	High HAPS	0.109498
Allen.2018	Pat135	Low HAPS	0.0531357
Allen.2018	Pat138	High HAPS	0.0559742
Allen.2018	Pat139	High HAPS	0.142344
Allen.2018	Pat14	Low HAPS	0.094832
Allen.2018	Pat140	High HAPS	0.220327
Allen.2018	Pat143	Low HAPS	0.0966835
Allen.2018	Pat144	High HAPS	0.289824
Allen.2018	Pat147	High HAPS	0.168317
Allen.2018	Pat148	High HAPS	0.0518022
Allen.2018	Pat15	High HAPS	0.0430397
Allen.2018	Pat151	High HAPS	0.069815
Allen.2018	Pat157	Low HAPS	0.0279444
Allen.2018	Pat159	High HAPS	0.34683
Allen.2018	Pat16	High HAPS	0.048763
Allen.2018	Pat160	Low HAPS	0.0322269
Allen.2018	Pat162	Low HAPS	0.000813496
Allen.2018	Pat163	Low HAPS	0.16296
Allen.2018	Pat166	Low HAPS	2.91e-06
Allen.2018	Pat167	High HAPS	0.000325856
Allen.2018	Pat168	High HAPS	0.0163106
Allen.2018	Pat17	High HAPS	0.0964125
Allen.2018	Pat170	High HAPS	0.06122
Allen.2018	Pat171	Low HAPS	0.0341069
Allen.2018	Pat174	High HAPS	0.141271
Allen.2018	Pat175	High HAPS	0.0325438
Allen.2018	Pat18	Low HAPS	0.00863682
Allen.2018	Pat21	Low HAPS	0.10242
Allen.2018	Pat24	Low HAPS	6.3e-06
Allen.2018	Pat27	Low HAPS	0.00026539
Allen.2018	Pat32	High HAPS	0.0938276
Allen.2018	Pat39	High HAPS	0.496774
Allen.2018	Pat41	High HAPS	0.0718282
Allen.2018	Pat43	High HAPS	0.0323953
Allen.2018	Pat45	High HAPS	0.109724
Allen.2018	Pat46	High HAPS	0.556736
Allen.2018	Pat47	High HAPS	0.230978
Allen.2018	Pat49	High HAPS	0.0315395
Allen.2018	Pat50	High HAPS	0.0376579
Allen.2018	Pat52	High HAPS	0.0363266
Allen.2018	Pat54	High HAPS	0.0674268
Allen.2018	Pat55	High HAPS	0.0978972
Allen.2018	Pat56	Low HAPS	0.0136536
Allen.2018	Pat57	High HAPS	0.0758085
Allen.2018	Pat58	High HAPS	0.064429
Allen.2018	Pat59	Low HAPS	0.000254791
Allen.2018	Pat60	High HAPS	0.117187
Allen.2018	Pat61	Low HAPS	0
Allen.2018	Pat62	High HAPS	0.115365
Allen.2018	Pat64	High HAPS	0.0420175
Allen.2018	Pat66	High HAPS	0.0601919
Allen.2018	Pat67	Low HAPS	0
Allen.2018	Pat71	High HAPS	0.0533749
Allen.2018	Pat73	Low HAPS	0.0602681
Allen.2018	Pat74	Low HAPS	0.0296343
Allen.2018	Pat76	Low HAPS	0.00361549
Allen.2018	Pat77	High HAPS	0.035371
Allen.2018	Pat79	High HAPS	0.0103668
Allen.2018	Pat80	High HAPS	0.0195959
Allen.2018	Pat81	High HAPS	0.0378162
Allen.2018	Pat82	High HAPS	0.0742425
Allen.2018	Pat83	Low HAPS	0.0611539
Allen.2018	Pat85	Low HAPS	0.0991759
Allen.2018	Pat86	Low HAPS	0.0191379
Allen.2018	Pat87	Low HAPS	0.0428869
Allen.2018	Pat90	High HAPS	8.28e-06
Allen.2018	Pat98	Low HAPS	0
Allen.2018	Pat99	Low HAPS	0
Allen.2018	PR12117	High HAPS	0.197528
Allen.2018	PR4035	High HAPS	0.139197
Allen.2018	PR4046	Low HAPS	3.1e-09
Allen.2018	PR4077	High HAPS	0.0384048
Allen.2018	PR4091	High HAPS	0.295458
Allen.2018	PR4092	High HAPS	0.0659769
Allen.2018	R7495	High HAPS	0.0880703
Allen.2018	RH090935	High HAPS	0.0292109
Allen.2018	RI1933	High HAPS	0.0228313
Allen.2018	RO3338	High HAPS	0.0225499
Allen.2018	SA9755	High HAPS	0.0516174
Allen.2018	SARC-PD1	High HAPS	0.542393
Allen.2018	SB010944	Low HAPS	0.0352517
Allen.2018	SC0899	High HAPS	0.0785774
Allen.2018	SC6470	Low HAPS	0.0202394
Allen.2018	SD0346	High HAPS	0.0857541
Allen.2018	SD1494	High HAPS	0.103873
Allen.2018	SD2051	Low HAPS	0
Allen.2018	SD2056	High HAPS	0.000927453
Allen.2018	SD5038	High HAPS	0.120065
Allen.2018	SD5118	Low HAPS	0.0765526
Allen.2018	SD5934	Low HAPS	0.0506739
Allen.2018	SD6336	High HAPS	0.0225414
Allen.2018	SD6494	High HAPS	0.0823121
Allen.2018	SD7357	High HAPS	0.156127
Allen.2018	SR070761	Low HAPS	0.0366484
Allen.2018	SU2C-1002	Low HAPS	0.00835611
Allen.2018	SU2C-1003	Low HAPS	0.144184
Allen.2018	SU2C-1004	Low HAPS	0.126474
Allen.2018	SU2C-1005	Low HAPS	0.0382149
Allen.2018	SU2C-1006	Low HAPS	0.0339681
Allen.2018	SU2C-1010	High HAPS	0.290448
Allen.2018	SU2C-1011	Low HAPS	0.0381573
Allen.2018	SU2C-1013	Low HAPS	0.100241
Allen.2018	SU2C-1016	Low HAPS	0.0664166
Allen.2018	SU2C-1017	Low HAPS	0.0942066
Allen.2018	SU2C-1018	High HAPS	0
Allen.2018	SU2C-1020	Low HAPS	0
Allen.2018	SU2C-1021	Low HAPS	0.0161748
Allen.2018	SU2C-1022	Low HAPS	0.211462
Allen.2018	SU2C-1024	High HAPS	0.137076
Allen.2018	SU2C-1025	High HAPS	0.0186618
Allen.2018	SU2C-1026	High HAPS	0.0181074
Allen.2018	SU2C-1027	High HAPS	0.0159804
Allen.2018	SU2C-1028	High HAPS	0.026127
Allen.2018	SU2C-1029	High HAPS	0.0780337
Allen.2018	SU2C-1030	High HAPS	0.0824781
Allen.2018	SU2C-1034	High HAPS	0.0496515
Allen.2018	SU2C-1035	High HAPS	0.0911709
Allen.2018	SU2C-1037	High HAPS	0.063227
Allen.2018	SU2C-1038	Low HAPS	0.274042
Allen.2018	SU2C-1039	Low HAPS	0.065059
Allen.2018	WA7899	Low HAPS	0.061388
Allen.2018	Y2087	Low HAPS	0.0199639
Anagnostou.2020	CGLU111	Low HAPS	0.0433835
Anagnostou.2020	CGLU113	High HAPS	0.0910451
Anagnostou.2020	CGLU115	Low HAPS	0.0439662
Anagnostou.2020	CGLU116	Low HAPS	0.000422407
Anagnostou.2020	CGLU117	High HAPS	0.0328538
Anagnostou.2020	CGLU120	Low HAPS	0
Anagnostou.2020	CGLU121	Low HAPS	0.0359454
Anagnostou.2020	CGLU124	Low HAPS	0
Anagnostou.2020	CGLU125	Low HAPS	0.019464
Anagnostou.2020	CGLU126	Low HAPS	0.0573808
Anagnostou.2020	CGLU127	High HAPS	0.0169239
Anagnostou.2020	CGLU128	High HAPS	0.00245444
Anagnostou.2020	CGLU129	High HAPS	0.00013766
Anagnostou.2020	CGLU130	High HAPS	0.336438
Anagnostou.2020	CGLU131	Low HAPS	0
Anagnostou.2020	CGLU132	Low HAPS	0
Anagnostou.2020	CGLU133	Low HAPS	0.0909996
Anagnostou.2020	CGLU134	Low HAPS	0
Anagnostou.2020	CGLU135	Low HAPS	0.0316765
Anagnostou.2020	CGLU159	Low HAPS	0.0453527
Anagnostou.2020	CGLU160	High HAPS	0.00965664
Anagnostou.2020	CGLU162	Low HAPS	1.89e-06
Anagnostou.2020	CGLU163	High HAPS	0.0330581
Anagnostou.2020	CGLU168	Low HAPS	0.0119649
Anagnostou.2020	CGLU169	Low HAPS	0.140775
Anagnostou.2020	CGLU172	High HAPS	0.0168189
Anagnostou.2020	CGLU178	Low HAPS
Anagnostou.2020	CGLU180	Low HAPS	0.360031
Anagnostou.2020	CGLU181	High HAPS	0.00353193
Anagnostou.2020	CGLU185	High HAPS	0.01051
Anagnostou.2020	CGLU187	High HAPS	0.0419845
Anagnostou.2020	CGLU189	High HAPS	0.000304089
Anagnostou.2020	CGLU193	Low HAPS	0.0347859
Anagnostou.2020	CGLU197	Low HAPS	0
Anagnostou.2020	CGLU198	Low HAPS
Anagnostou.2020	CGLU199	Low HAPS	0.0709036
Anagnostou.2020	CGLU200	Low HAPS	0.0600221
Anagnostou.2020	CGLU201	Low HAPS	0.188747
Anagnostou.2020	CGLU203	High HAPS	0.115987
Anagnostou.2020	CGLU208	High HAPS	0.0027919
Anagnostou.2020	CGLU211	High HAPS	0.0640052
Anagnostou.2020	CGLU212	High HAPS	0.0632629
Anagnostou.2020	CGLU213	High HAPS	0.0967166
Anagnostou.2020	CGLU227	High HAPS	0.325293
Anagnostou.2020	CGLU229	Low HAPS
Anagnostou.2020	CGLU230	High HAPS	0.0281736
Anagnostou.2020	CGLU231	Low HAPS	0.232496
Anagnostou.2020	CGLU232	Low HAPS	0.00158436
Anagnostou.2020	CGLU233	High HAPS	0.0726761
Anagnostou.2020	CGLU240	High HAPS	0.0118671
Anagnostou.2020	CGLU243	High HAPS	0.199229
Anagnostou.2020	CGLU244	High HAPS	0.0624513
Anagnostou.2020	CGLU246	High HAPS	0.291502
Anagnostou.2020	CGLU247	High HAPS	0
Anagnostou.2020	CGLU248	High HAPS	0.0378414
Anagnostou.2020	CGLU252	High HAPS	0.0330721
Anagnostou.2020	CGLU257	High HAPS	0
Anagnostou.2020	CGLU260	Low HAPS	0.173347
Anagnostou.2020	CGLU262	Low HAPS	0.00506286
Anagnostou.2020	CGLU266	Low HAPS	0.0456651
Anagnostou.2020	CGLU268	High HAPS	0.0422308
Anagnostou.2020	CGLU270	High HAPS	0.0291765
Anagnostou.2020	CGLU274	High HAPS	0.0597365
Anagnostou.2020	CGLU286	Low HAPS	0
Anagnostou.2020	CGLU287	High HAPS	0.0203327
Anagnostou.2020	CGLU288	High HAPS	0.00329328
Anagnostou.2020	CGLU289	High HAPS	0.0188869
Anagnostou.2020	CGLU295	Low HAPS	0.000557385
Anagnostou.2020	CGLU299	Low HAPS
Anagnostou.2020	CGLU304	High HAPS	0.014858
Anagnostou.2020	CGLU305	Low HAPS	0
Anagnostou.2020	CGLU307	Low HAPS	0
Anagnostou.2020	CGLU309	Low HAPS	3.23e-06
Anagnostou.2020	CGLU310	High HAPS	0.0560259
Anagnostou.2020	CGLU311	High HAPS	0.0589232
Anagnostou.2020	CGLU327	Low HAPS	0
Anagnostou.2020	CGLU329	High HAPS	0.0214464
Anagnostou.2020	CGLU334	Low HAPS
Anagnostou.2020	CGLU337	High HAPS	0.0243555
Anagnostou.2020	CGLU341	High HAPS	0.0172627
Anagnostou.2020	CGLU348	High HAPS	0.0374701
Anagnostou.2020	CGLU389	High HAPS	0.0128543
Anagnostou.2020	CGLU436	High HAPS	0
Anagnostou.2020	CGLU510	High HAPS	0.0116627
Anagnostou.2020	CGLU512	Low HAPS	0.000123767
Anagnostou.2020	CGLU514	Low HAPS	3.83e-07
Anagnostou.2020	CGLU515	High HAPS	0.0378851
Anagnostou.2020	CGLU519	High HAPS	0.0266785
Anagnostou.2020	CGLU521	High HAPS	0.038184
Hellmann.2018	CA209012-1-439	High HAPS	0.0179421
Hellmann.2018	CA209012-1-454	Low HAPS	0
Hellmann.2018	CA209012-1-467	High HAPS	0.00495071
Hellmann.2018	CA209012-10-182	High HAPS	0.00419822
Hellmann.2018	CA209012-10-187	High HAPS	0.0221376
Hellmann.2018	CA209012-10-200	Low HAPS	0.00942705
Hellmann.2018	CA209012-10-211	High HAPS	0.060121
Hellmann.2018	CA209012-10-219	High HAPS	0.00405114
Hellmann.2018	CA209012-10-238	Low HAPS	0.000832738
Hellmann.2018	CA209012-10-239	High HAPS	0.0143771
Hellmann.2018	CA209012-10-240	High HAPS	0
Hellmann.2018	CA209012-10-252	Low HAPS	0.0257227
Hellmann.2018	CA209012-10-256	High HAPS	0.0391887
Hellmann.2018	CA209012-10-275	Low HAPS	0
Hellmann.2018	CA209012-10-285	Low HAPS
Hellmann.2018	CA209012-10-324	High HAPS	0.0483826
Hellmann.2018	CA209012-10-325	High HAPS	0.0216136
Hellmann.2018	CA209012-10-345	High HAPS	0.0717848
Hellmann.2018	CA209012-10-346	High HAPS	0.0145144
Hellmann.2018	CA209012-10-347	Low HAPS	0.00486872
Hellmann.2018	CA209012-10-352	High HAPS	0
Hellmann.2018	CA209012-10-353	High HAPS	0.10754
Hellmann.2018	CA209012-10-361	High HAPS	0.00218699
Hellmann.2018	CA209012-10-381	Low HAPS	0.0210625
Hellmann.2018	CA209012-10-384	High HAPS	0.0191231
Hellmann.2018	CA209012-10-395	Low HAPS	0.126585
Hellmann.2018	CA209012-10-396	High HAPS	0.00818501
Hellmann.2018	CA209012-10-424	High HAPS	0.02564
Hellmann.2018	CA209012-10-429	High HAPS	0.0247691
Hellmann.2018	CA209012-10-437	Low HAPS	0.076439
Hellmann.2018	CA209012-10-444	High HAPS	0.0198402
Hellmann.2018	CA209012-10-445	High HAPS	0.0161047
Hellmann.2018	CA209012-10-446	Low HAPS	0
Hellmann.2018	CA209012-10-468	High HAPS	0.0250574
Hellmann.2018	CA209012-13-156	High HAPS	0.0208391
Hellmann.2018	CA209012-13-166	High HAPS	0.0900014
Hellmann.2018	CA209012-13-170	Low HAPS	0
Hellmann.2018	CA209012-13-195	High HAPS	0.0363894
Hellmann.2018	CA209012-13-212	Low HAPS	0.00826752
Hellmann.2018	CA209012-13-218	Low HAPS	0.00887527
Hellmann.2018	CA209012-13-234	High HAPS	0.0273426
Hellmann.2018	CA209012-13-235	High HAPS	0.0131641
Hellmann.2018	CA209012-13-244	High HAPS	0.116812
Hellmann.2018	CA209012-13-247	High HAPS	0.0187682
Hellmann.2018	CA209012-13-260	Low HAPS	0
Hellmann.2018	CA209012-13-273	Low HAPS	0.0240179
Hellmann.2018	CA209012-13-293	High HAPS	0.0413293
Hellmann.2018	CA209012-13-296	Low HAPS	0.0259731
Hellmann.2018	CA209012-13-327	Low HAPS	0
Hellmann.2018	CA209012-13-354	Low HAPS	0.0213124
Hellmann.2018	CA209012-13-358	High HAPS	0.0523218
Hellmann.2018	CA209012-13-370	High HAPS	0.0908634
Hellmann.2018	CA209012-13-375	High HAPS	0.0131446
Hellmann.2018	CA209012-13-380	Low HAPS	0
Hellmann.2018	CA209012-13-389	Low HAPS	0.113076
Hellmann.2018	CA209012-13-392	High HAPS	0.0459957
Hellmann.2018	CA209012-13-399	High HAPS	0.112335
Hellmann.2018	CA209012-13-410	Low HAPS	0.0567383
Hellmann.2018	CA209012-13-414	High HAPS	0.445578
Hellmann.2018	CA209012-13-436	Low HAPS
Hellmann.2018	CA209012-13-442	High HAPS	0.0262675
Hellmann.2018	CA209012-14-228	High HAPS	0.043948
Hellmann.2018	CA209012-14-231	Low HAPS	0.016648
Hellmann.2018	CA209012-14-329	High HAPS	0.0224514
Hellmann.2018	CA209012-14-374	Low HAPS	0
Hellmann.2018	CA209012-14-447	Low HAPS	0
Hellmann.2018	CA209012-14-472	High HAPS	0.00216664
Hellmann.2018	CA209012-16-281	Low HAPS	0.0136121
Hellmann.2018	CA209012-16-286	High HAPS	6.62e-05
Hellmann.2018	CA209012-16-401	Low HAPS	0.0309933
Hellmann.2018	CA209012-16-418	High HAPS	0.12852
Hellmann.2018	CA209012-4-254	Low HAPS	0.0104577
Hellmann.2018	CA209012-4-463	High HAPS	0.0378122
Hellmann.2018	CA209012-5-300	High HAPS	0.0595324
Hellmann.2018	CA209012-8-316	High HAPS	0.00184975
Hugo.2016	LAPT1	High HAPS	0.0753325
Hugo.2016	LAPT10	Low HAPS	0.0705676
Hugo.2016	LAPT11	High HAPS	0.0387006
Hugo.2016	LAPT12	Low HAPS	0.0541446
Hugo.2016	LAPT13	High HAPS	0.0572522
Hugo.2016	LAPT14	High HAPS	0.0484428
Hugo.2016	LAPT15	High HAPS	0.0784081
Hugo.2016	LAPT16	Low HAPS	0.0281122
Hugo.2016	LAPT17	High HAPS	0.0695535
Hugo.2016	LAPT18	High HAPS	0.0584718
Hugo.2016	LAPT19	High HAPS	0.0510953
Hugo.2016	LAPT2	High HAPS	0.039425
Hugo.2016	LAPT20	High HAPS	0.0501848
Hugo.2016	LAPT21	Low HAPS	0.0694569
Hugo.2016	LAPT22	Low HAPS	0.0010358
Hugo.2016	LAPT23	Low HAPS	0.128401
Hugo.2016	LAPT24	Low HAPS	0.0614651
Hugo.2016	LAPT25	Low HAPS	0.00939276
Hugo.2016	LAPT26	High HAPS	0.0465467
Hugo.2016	LAPT27	High HAPS	0.0499928
Hugo.2016	LAPT28	High HAPS	0.0593103
Hugo.2016	LAPT29	Low HAPS	0.0322065
Hugo.2016	LAPT3	High HAPS	0.0525671
Hugo.2016	LAPT30	Low HAPS	0.0363938
Hugo.2016	LAPT31	High HAPS	0.0421837
Hugo.2016	LAPT32	Low HAPS	0.0548719
Hugo.2016	LAPT33	High HAPS	0.0615101
Hugo.2016	LAPT34	Low HAPS	0.156332
Hugo.2016	LAPT35	High HAPS	0.114226
Hugo.2016	LAPT36	Low HAPS	0.0369637
Hugo.2016	LAPT37	Low HAPS	0.050319
Hugo.2016	LAPT38	Low HAPS	0.0557424
Hugo.2016	LAPT4	High HAPS	0.0640134
Hugo.2016	LAPT5	High HAPS	0.0829271
Hugo.2016	LAPT6	Low HAPS	0.0141131
Hugo.2016	LAPT7	Low HAPS	0.0715691
Hugo.2016	LAPT9	Low HAPS	0.104554
Riaz.2017	Pt10	Low HAPS	0.0244795
Riaz.2017	Pt100	Low HAPS
Riaz.2017	Pt101	Low HAPS	0
Riaz.2017	Pt102	High HAPS	0.00767799
Riaz.2017	Pt103	Low HAPS	0
Riaz.2017	Pt104	Low HAPS	0
Riaz.2017	Pt106	Low HAPS	0.0427682
Riaz.2017	Pt108	Low HAPS	0
Riaz.2017	Pt11	Low HAPS	0.0544877
Riaz.2017	Pt13	Low HAPS	2.78e-05
Riaz.2017	Pt17	Low HAPS	0
Riaz.2017	Pt18	High HAPS	0.0199806
Riaz.2017	Pt24	Low HAPS
Riaz.2017	Pt26	High HAPS	0.221392
Riaz.2017	Pt27	High HAPS	0.184032
Riaz.2017	Pt28	Low HAPS	0.10563
Riaz.2017	Pt29	High HAPS	0.052434
Riaz.2017	Pt3	High HAPS	0.0683473
Riaz.2017	Pt30	Low HAPS	0.000615101
Riaz.2017	Pt31	High HAPS	0.0267778
Riaz.2017	Pt32	High HAPS	0.0065291
Riaz.2017	Pt34	High HAPS	0.111567
Riaz.2017	Pt36	Low HAPS
Riaz.2017	Pt37	High HAPS	0
Riaz.2017	Pt4	Low HAPS	0.0478484
Riaz.2017	Pt44	High HAPS	0.0930364
Riaz.2017	Pt46	Low HAPS	0
Riaz.2017	Pt47	High HAPS	0.0302085
Riaz.2017	Pt48	Low HAPS	0
Riaz.2017	Pt49	High HAPS	0.0845084
Riaz.2017	Pt5	Low HAPS	0
Riaz.2017	Pt51	Low HAPS	0.115815
Riaz.2017	Pt52	High HAPS	0.180496
Riaz.2017	Pt53	Low HAPS	0.00399898
Riaz.2017	Pt54	High HAPS	0.0823737
Riaz.2017	Pt58	Low HAPS	0.0270601
Riaz.2017	Pt59	High HAPS	0.117184
Riaz.2017	Pt60	High HAPS	0.0615902
Riaz.2017	Pt65	High HAPS	0.07242
Riaz.2017	Pt66	High HAPS	0.0397052
Riaz.2017	Pt67	Low HAPS	0
Riaz.2017	Pt68	High HAPS	0.0771561
Riaz.2017	Pt7	Low HAPS	0.101769
Riaz.2017	Pt70	High HAPS	0.121959
Riaz.2017	Pt71	Low HAPS	0
Riaz.2017	Pt72	High HAPS	0.0382556
Riaz.2017	Pt73	Low HAPS	0
Riaz.2017	Pt76	Low HAPS	0.117769
Riaz.2017	Pt77	Low HAPS	9.77e-07
Riaz.2017	Pt79	Low HAPS	0.03441
Riaz.2017	Pt8	Low HAPS	0.42633
Riaz.2017	Pt82	Low HAPS	0
Riaz.2017	Pt83	High HAPS	0.0654448
Riaz.2017	Pt84	Low HAPS	0.146918
Riaz.2017	Pt85	High HAPS	0.0718116
Riaz.2017	Pt86	High HAPS	0.065752
Riaz.2017	Pt87	High HAPS	0.0663071
Riaz.2017	Pt89	High HAPS	0.251308
Riaz.2017	Pt90	Low HAPS	0.0966907
Riaz.2017	Pt92	High HAPS	0.101633
Riaz.2017	Pt93	Low HAPS	0
Riaz.2017	Pt94	High HAPS	0.0302349
Riaz.2017	Pt98	Low HAPS	1.81e-08
Rizvi.2015	AL4602	High HAPS	0.0594214
Rizvi.2015	AU5884	Low HAPS	0.083352
Rizvi.2015	BL3403	Low HAPS	0.130814
Rizvi.2015	CA9903	High HAPS	0.0456428
Rizvi.2015	CU9061	Low HAPS	0.0149293
Rizvi.2015	DI6359	Low HAPS	0.0382801
Rizvi.2015	DM123062	Low HAPS	0.0778464
Rizvi.2015	FR9547	High HAPS	0.120487
Rizvi.2015	GR0134	Low HAPS	0.0252366
Rizvi.2015	GR4788	Low HAPS	0
Rizvi.2015	HE3202	High HAPS	0.101536
Rizvi.2015	JB112852	Low HAPS	0.146914
Rizvi.2015	KA3947	Low HAPS	0.0322881
Rizvi.2015	LO3793	Low HAPS	0.04765
Rizvi.2015	LO5004	Low HAPS	0
Rizvi.2015	M4945	High HAPS	0.0484351
Rizvi.2015	MA7027	Low HAPS	0.0126474
Rizvi.2015	NI9507	Low HAPS	0
Rizvi.2015	R7495	Low HAPS
Rizvi.2015	RH090935	High HAPS	0.00710536
Rizvi.2015	RI1933	Low HAPS	0.0266308
Rizvi.2015	RO3338	Low HAPS	0.00102539
Rizvi.2015	SA9755	High HAPS	0.0573691
Rizvi.2015	SB010944	Low HAPS	0.0278788
Rizvi.2015	SC0899	High HAPS	0.0342252
Rizvi.2015	SC6470	Low HAPS	0.00629255
Rizvi.2015	SR070761	Low HAPS	0.0347428
Rizvi.2015	TU0428	High HAPS	0.0586919
Rizvi.2015	VA1330	Low HAPS	0.679132
Rizvi.2015	VA7859	Low HAPS	0
Rizvi.2015	WA7899	Low HAPS	0.0103641
Rizvi.2015	Y2087	Low HAPS	0.025408
Rizvi.2015	ZA6505	High HAPS	0.16868
Rizvi.2015	ZA6965	Low HAPS	0.0222718
Roh.2017	12A	High HAPS	0.0426389
Roh.2017	15C	High HAPS	0.0248115
Roh.2017	16C	High HAPS	0.0711287
Roh.2017	16D	High HAPS	0.0540516
Roh.2017	18A	High HAPS	0.213456
Roh.2017	18C	High HAPS	0.234449
Roh.2017	19D	High HAPS	0.0945712
Roh.2017	1D	Low HAPS	0.0111643
Roh.2017	20A	High HAPS	0.0653086
Roh.2017	20E	High HAPS	0.0703698
Roh.2017	21C	High HAPS	0.0339194
Roh.2017	22A	High HAPS	0.067559
Roh.2017	22B	Low HAPS	0
Roh.2017	23A	Low HAPS	0.000190052
Roh.2017	24C	High HAPS	0.0786232
Roh.2017	25A	High HAPS	0.0319694
Roh.2017	25C	High HAPS	0.0173584
Roh.2017	26C	High HAPS	0.0999455
Roh.2017	26E	High HAPS	0.0839994
Roh.2017	28A	Low HAPS	0.0760313
Roh.2017	28D	Low HAPS	0.0735013
Roh.2017	29C	High HAPS	0.0890175
Roh.2017	2E	Low HAPS	0.0224051
Roh.2017	31A	Low HAPS	0.0513434
Roh.2017	32A	Low HAPS	0
Roh.2017	33A	High HAPS	0.000171797
Roh.2017	33C	High HAPS	0.0507488
Roh.2017	34A	High HAPS	0.0617934
Roh.2017	37B	Low HAPS	0.145794
Roh.2017	3C	High HAPS	0.0601427
Roh.2017	3D1	Low HAPS	0.000701741
Roh.2017	3D2	Low HAPS	0.0771467
Roh.2017	41A	Low HAPS	0.337802
Roh.2017	42E	High HAPS	0.18004
Roh.2017	45C	High HAPS	0.074854
Roh.2017	45E	Low HAPS	0.0803821
Roh.2017	47A	High HAPS	0.0883003
Roh.2017	47D	High HAPS	0.0745888
Roh.2017	49E	High HAPS	0.075835
Roh.2017	4D	High HAPS	0.0464214
Roh.2017	50A	High HAPS	0.054101
Roh.2017	50C	High HAPS	0.0650492
Roh.2017	53A	High HAPS	0.0318014
Roh.2017	53D	High HAPS	0.0415882
Roh.2017	54A	Low HAPS	0.0679988
Roh.2017	54C	Low HAPS	0.0608276
Roh.2017	5A	High HAPS	0.0651292
Roh.2017	6B	Low HAPS	0.0533678
Roh.2017	7A	Low HAPS	0
Roh.2017	7D	Low HAPS	0.000449494
Roh.2017	9A	Low HAPS	0.0611253
Roh.2017	9C	Low HAPS	0.01827
Roh.2017	9D	Low HAPS	0.314281
Snyder.2014	CR0095	Low HAPS
Snyder.2014	CR04885	High HAPS
Snyder.2014	CR06670	High HAPS
Snyder.2014	CR1509	High HAPS
Snyder.2014	CR22640	Low HAPS
Snyder.2014	CR3665	Low HAPS
Snyder.2014	CR4880	High HAPS
Snyder.2014	CR6126	High HAPS
Snyder.2014	CR6161	High HAPS
Snyder.2014	CR7623	High HAPS
Snyder.2014	CR9306	Low HAPS
Snyder.2014	CR9699	High HAPS
Snyder.2014	CRNR0244	High HAPS
Snyder.2014	CRNR2472	High HAPS
Snyder.2014	CRNR4941	Low HAPS
Snyder.2014	LSD0167	Low HAPS
Snyder.2014	LSD2057	Low HAPS
Snyder.2014	LSD3484	High HAPS
Snyder.2014	LSD4691	High HAPS
Snyder.2014	LSD4744	High HAPS
Snyder.2014	LSD6819	High HAPS
Snyder.2014	LSDNR1120	Low HAPS
Snyder.2014	LSDNR1650	Low HAPS
Snyder.2014	LSDNR3086	Low HAPS
Snyder.2014	LSDNR9298	High HAPS
Snyder.2014	NR1867	Low HAPS
Snyder.2014	NR2137	High HAPS
Snyder.2014	NR3156	Low HAPS
Snyder.2014	NR3549	Low HAPS
Snyder.2014	NR4018	High HAPS
Snyder.2014	NR4045	High HAPS
Snyder.2014	NR4083	High HAPS
Snyder.2014	NR4631	Low HAPS
Snyder.2014	NR4949	High HAPS
Snyder.2014	NR5784	Low HAPS
Snyder.2014	NR6689	Low HAPS
Snyder.2014	NR6721	Low HAPS
Snyder.2014	NR6842	Low HAPS
Snyder.2014	NR8727	Low HAPS
Snyder.2014	NR9341	Low HAPS
Snyder.2014	NR9445	High HAPS
Snyder.2014	NR9449	High HAPS
Snyder.2014	NR9521	High HAPS
Snyder.2014	NR9705	Low HAPS
Snyder.2014	NR9765	Low HAPS
Snyder.2014	PR03803	High HAPS
Snyder.2014	PR12117	High HAPS
Snyder.2014	PR4035	High HAPS
Snyder.2014	PR4046	Low HAPS
Snyder.2014	PR4077	High HAPS
Snyder.2014	PR4091	High HAPS
Snyder.2014	PR4092	High HAPS
Snyder.2014	SD0346	High HAPS
Snyder.2014	SD1494	High HAPS
Snyder.2014	SD2051	Low HAPS
Snyder.2014	SD2056	Low HAPS
Snyder.2014	SD5038	Low HAPS
Snyder.2014	SD5118	Low HAPS
Snyder.2014	SD5934	Low HAPS
Snyder.2014	SD6336	High HAPS
Snyder.2014	SD6494	High HAPS
Snyder.2014	SD7357	High HAPS
TCGA_LUAD	TCGA-05-4244	High HAPS
TCGA_LUAD	TCGA-05-4249	High HAPS
TCGA_LUAD	TCGA-05-4250	High HAPS
TCGA_LUAD	TCGA-05-4382	High HAPS
TCGA_LUAD	TCGA-05-4384	High HAPS
TCGA_LUAD	TCGA-05-4389	High HAPS
TCGA_LUAD	TCGA-05-4390	High HAPS
TCGA_LUAD	TCGA-05-4395	High HAPS
TCGA_LUAD	TCGA-05-4397	High HAPS
TCGA_LUAD	TCGA-05-4398	High HAPS
TCGA_LUAD	TCGA-05-4402	High HAPS
TCGA_LUAD	TCGA-05-4403	High HAPS
TCGA_LUAD	TCGA-05-4405	High HAPS
TCGA_LUAD	TCGA-05-4410	Low HAPS
TCGA_LUAD	TCGA-05-4415	High HAPS
TCGA_LUAD	TCGA-05-4417	High HAPS
TCGA_LUAD	TCGA-05-4418	High HAPS
TCGA_LUAD	TCGA-05-4420	High HAPS
TCGA_LUAD	TCGA-05-4422	High HAPS
TCGA_LUAD	TCGA-05-4424	High HAPS
TCGA_LUAD	TCGA-05-4426	Low HAPS
TCGA_LUAD	TCGA-05-4427	High HAPS
TCGA_LUAD	TCGA-05-4430	High HAPS
TCGA_LUAD	TCGA-05-4432	High HAPS
TCGA_LUAD	TCGA-05-4433	High HAPS
TCGA_LUAD	TCGA-05-4434	Low HAPS
TCGA_LUAD	TCGA-05-5420	Low HAPS
TCGA_LUAD	TCGA-05-5423	High HAPS
TCGA_LUAD	TCGA-05-5428	High HAPS
TCGA_LUAD	TCGA-05-5429	High HAPS
TCGA_LUAD	TCGA-05-5715	High HAPS
TCGA_LUAD	TCGA-35-3615	High HAPS
TCGA_LUAD	TCGA-35-4122	Low HAPS
TCGA_LUAD	TCGA-35-4123	High HAPS
TCGA_LUAD	TCGA-35-5375	High HAPS
TCGA_LUAD	TCGA-38-4625	High HAPS
TCGA_LUAD	TCGA-38-4626	High HAPS
TCGA_LUAD	TCGA-38-4627	Low HAPS
TCGA_LUAD	TCGA-38-4628	High HAPS
TCGA_LUAD	TCGA-38-4629	Low HAPS
TCGA_LUAD	TCGA-38-4630	Low HAPS
TCGA_LUAD	TCGA-38-4631	High HAPS
TCGA_LUAD	TCGA-38-4632	High HAPS
TCGA_LUAD	TCGA-38-6178	High HAPS
TCGA_LUAD	TCGA-44-2655	Low HAPS
TCGA_LUAD	TCGA-44-2656	High HAPS
TCGA_LUAD	TCGA-44-2657	High HAPS
TCGA_LUAD	TCGA-44-2659	High HAPS
TCGA_LUAD	TCGA-44-2661	Low HAPS
TCGA_LUAD	TCGA-44-2662	Low HAPS
TCGA_LUAD	TCGA-44-2665	High HAPS
TCGA_LUAD	TCGA-44-2666	High HAPS
TCGA_LUAD	TCGA-44-2668	Low HAPS
TCGA_LUAD	TCGA-44-3396	High HAPS
TCGA_LUAD	TCGA-44-3398	Low HAPS
TCGA_LUAD	TCGA-44-3918	High HAPS
TCGA_LUAD	TCGA-44-3919	Low HAPS
TCGA_LUAD	TCGA-44-4112	High HAPS
TCGA_LUAD	TCGA-44-5643	High HAPS
TCGA_LUAD	TCGA-44-5645	Low HAPS
TCGA_LUAD	TCGA-44-6145	High HAPS
TCGA_LUAD	TCGA-44-6146	Low HAPS
TCGA_LUAD	TCGA-44-6147	High HAPS
TCGA_LUAD	TCGA-44-6148	Low HAPS
TCGA_LUAD	TCGA-44-6774	High HAPS
TCGA_LUAD	TCGA-44-6775	High HAPS
TCGA_LUAD	TCGA-44-6776	High HAPS
TCGA_LUAD	TCGA-44-6777	High HAPS
TCGA_LUAD	TCGA-44-6778	High HAPS
TCGA_LUAD	TCGA-44-6779	Low HAPS
TCGA_LUAD	TCGA-49-4486	High HAPS
TCGA_LUAD	TCGA-49-4487	High HAPS
TCGA_LUAD	TCGA-49-4488	High HAPS
TCGA_LUAD	TCGA-49-4490	Low HAPS
TCGA_LUAD	TCGA-49-4494	High HAPS
TCGA_LUAD	TCGA-49-4501	High HAPS
TCGA_LUAD	TCGA-49-4505	Low HAPS
TCGA_LUAD	TCGA-49-4506	High HAPS
TCGA_LUAD	TCGA-49-4507	Low HAPS
TCGA_LUAD	TCGA-49-4510	High HAPS
TCGA_LUAD	TCGA-49-4512	High HAPS
TCGA_LUAD	TCGA-49-4514	Low HAPS
TCGA_LUAD	TCGA-49-6742	High HAPS
TCGA_LUAD	TCGA-49-6743	Low HAPS
TCGA_LUAD	TCGA-49-6744	Low HAPS
TCGA_LUAD	TCGA-49-6745	High HAPS
TCGA_LUAD	TCGA-49-6767	High HAPS
TCGA_LUAD	TCGA-50-5044	High HAPS
TCGA_LUAD	TCGA-50-5045	High HAPS
TCGA_LUAD	TCGA-50-5049	High HAPS
TCGA_LUAD	TCGA-50-5051	High HAPS
TCGA_LUAD	TCGA-50-5055	Low HAPS
TCGA_LUAD	TCGA-50-5066	High HAPS
TCGA_LUAD	TCGA-50-5068	Low HAPS
TCGA_LUAD	TCGA-50-5930	Low HAPS
TCGA_LUAD	TCGA-50-5931	High HAPS
TCGA_LUAD	TCGA-50-5932	High HAPS
TCGA_LUAD	TCGA-50-5933	High HAPS
TCGA_LUAD	TCGA-50-5935	Low HAPS
TCGA_LUAD	TCGA-50-5936	High HAPS
TCGA_LUAD	TCGA-50-5939	High HAPS
TCGA_LUAD	TCGA-50-5941	High HAPS
TCGA_LUAD	TCGA-50-5942	Low HAPS
TCGA_LUAD	TCGA-50-5944	High HAPS
TCGA_LUAD	TCGA-50-5946	High HAPS
TCGA_LUAD	TCGA-50-6590	High HAPS
TCGA_LUAD	TCGA-50-6591	Low HAPS
TCGA_LUAD	TCGA-50-6592	High HAPS
TCGA_LUAD	TCGA-50-6593	Low HAPS
TCGA_LUAD	TCGA-50-6594	High HAPS
TCGA_LUAD	TCGA-50-6595	High HAPS
TCGA_LUAD	TCGA-50-6597	Low HAPS
TCGA_LUAD	TCGA-55-1592	High HAPS
TCGA_LUAD	TCGA-55-1594	High HAPS
TCGA_LUAD	TCGA-55-1595	High HAPS
TCGA_LUAD	TCGA-55-1596	High HAPS
TCGA_LUAD	TCGA-55-5899	High HAPS
TCGA_LUAD	TCGA-55-6543	Low HAPS
TCGA_LUAD	TCGA-55-6642	Low HAPS
TCGA_LUAD	TCGA-55-6712	Low HAPS
TCGA_LUAD	TCGA-64-1676	High HAPS
TCGA_LUAD	TCGA-64-1677	Low HAPS
TCGA_LUAD	TCGA-64-1678	Low HAPS
TCGA_LUAD	TCGA-64-1680	High HAPS
TCGA_LUAD	TCGA-64-5774	Low HAPS
TCGA_LUAD	TCGA-64-5778	High HAPS
TCGA_LUAD	TCGA-64-5779	Low HAPS
TCGA_LUAD	TCGA-64-5781	High HAPS
TCGA_LUAD	TCGA-64-5815	High HAPS
TCGA_LUAD	TCGA-67-3770	High HAPS
TCGA_LUAD	TCGA-67-3771	High HAPS
TCGA_LUAD	TCGA-67-3772	High HAPS
TCGA_LUAD	TCGA-67-3773	High HAPS
TCGA_LUAD	TCGA-67-3774	High HAPS
TCGA_LUAD	TCGA-67-4679	High HAPS
TCGA_LUAD	TCGA-67-6215	High HAPS
TCGA_LUAD	TCGA-67-6216	Low HAPS
TCGA_LUAD	TCGA-67-6217	High HAPS
TCGA_LUAD	TCGA-71-6725	Low HAPS
TCGA_LUAD	TCGA-73-4659	Low HAPS
TCGA_LUAD	TCGA-73-4662	High HAPS
TCGA_LUAD	TCGA-73-4666	High HAPS
TCGA_LUAD	TCGA-73-4668	High HAPS
TCGA_LUAD	TCGA-73-4670	High HAPS
TCGA_LUAD	TCGA-73-4675	Low HAPS
TCGA_LUAD	TCGA-73-4677	High HAPS
TCGA_LUAD	TCGA-75-5122	Low HAPS
TCGA_LUAD	TCGA-75-5125	High HAPS
TCGA_LUAD	TCGA-75-5126	High HAPS
TCGA_LUAD	TCGA-75-5146	High HAPS
TCGA_LUAD	TCGA-75-5147	Low HAPS
TCGA_LUAD	TCGA-75-6203	Low HAPS
TCGA_LUAD	TCGA-75-6205	High HAPS
TCGA_LUAD	TCGA-75-6206	High HAPS
TCGA_LUAD	TCGA-75-6207	High HAPS
TCGA_LUAD	TCGA-75-6211	Low HAPS
TCGA_LUAD	TCGA-75-6212	Low HAPS
TCGA_LUAD	TCGA-80-5611	High HAPS
TCGA_LUAD	TCGA-86-6562	Low HAPS
TCGA_LUAD	TCGA-91-6828	High HAPS
TCGA_LUAD	TCGA-91-6829	Low HAPS
TCGA_LUAD	TCGA-91-6831	High HAPS
TCGA_LUAD	TCGA-91-6835	Low HAPS
TCGA_LUAD	TCGA-91-6836	High HAPS
TCGA_LUSC	TCGA-18-3406	High HAPS
TCGA_LUSC	TCGA-18-3407	High HAPS
TCGA_LUSC	TCGA-18-3408	Low HAPS
TCGA_LUSC	TCGA-18-3409	High HAPS
TCGA_LUSC	TCGA-18-3410	High HAPS
TCGA_LUSC	TCGA-18-3411	High HAPS
TCGA_LUSC	TCGA-18-3412	High HAPS
TCGA_LUSC	TCGA-18-3414	High HAPS
TCGA_LUSC	TCGA-18-3415	High HAPS
TCGA_LUSC	TCGA-18-3416	Low HAPS
TCGA_LUSC	TCGA-18-3417	High HAPS
TCGA_LUSC	TCGA-18-3419	High HAPS
TCGA_LUSC	TCGA-18-3421	High HAPS
TCGA_LUSC	TCGA-18-4083	Low HAPS
TCGA_LUSC	TCGA-18-4086	Low HAPS
TCGA_LUSC	TCGA-18-5592	Low HAPS
TCGA_LUSC	TCGA-18-5595	High HAPS
TCGA_LUSC	TCGA-21-1070	Low HAPS
TCGA_LUSC	TCGA-21-1071	High HAPS
TCGA_LUSC	TCGA-21-1076	High HAPS
TCGA_LUSC	TCGA-21-1077	Low HAPS
TCGA_LUSC	TCGA-21-1078	Low HAPS
TCGA_LUSC	TCGA-21-1081	High HAPS
TCGA_LUSC	TCGA-21-5782	High HAPS
TCGA_LUSC	TCGA-21-5784	High HAPS
TCGA_LUSC	TCGA-21-5786	Low HAPS
TCGA_LUSC	TCGA-21-5787	High HAPS
TCGA_LUSC	TCGA-22-0944	High HAPS
TCGA_LUSC	TCGA-22-1002	High HAPS
TCGA_LUSC	TCGA-22-1011	Low HAPS
TCGA_LUSC	TCGA-22-1012	High HAPS
TCGA_LUSC	TCGA-22-1016	High HAPS
TCGA_LUSC	TCGA-22-4591	High HAPS
TCGA_LUSC	TCGA-22-4593	High HAPS
TCGA_LUSC	TCGA-22-4595	High HAPS
TCGA_LUSC	TCGA-22-4599	High HAPS
TCGA_LUSC	TCGA-22-4601	High HAPS
TCGA_LUSC	TCGA-22-4604	High HAPS
TCGA_LUSC	TCGA-22-4607	High HAPS
TCGA_LUSC	TCGA-22-4613	High HAPS
TCGA_LUSC	TCGA-22-5471	High HAPS
TCGA_LUSC	TCGA-22-5472	High HAPS
TCGA_LUSC	TCGA-22-5473	High HAPS
TCGA_LUSC	TCGA-22-5474	Low HAPS
TCGA_LUSC	TCGA-22-5477	Low HAPS
TCGA_LUSC	TCGA-22-5478	Low HAPS
TCGA_LUSC	TCGA-22-5480	High HAPS
TCGA_LUSC	TCGA-22-5482	Low HAPS
TCGA_LUSC	TCGA-22-5485	Low HAPS
TCGA_LUSC	TCGA-22-5489	High HAPS
TCGA_LUSC	TCGA-22-5491	High HAPS
TCGA_LUSC	TCGA-22-5492	High HAPS
TCGA_LUSC	TCGA-33-4532	High HAPS
TCGA_LUSC	TCGA-33-4533	High HAPS
TCGA_LUSC	TCGA-33-4547	High HAPS
TCGA_LUSC	TCGA-33-4582	High HAPS
TCGA_LUSC	TCGA-33-4586	High HAPS
TCGA_LUSC	TCGA-33-6737	High HAPS
TCGA_LUSC	TCGA-34-2596	Low HAPS
TCGA_LUSC	TCGA-34-2600	High HAPS
TCGA_LUSC	TCGA-34-2608	High HAPS
TCGA_LUSC	TCGA-34-5231	High HAPS
TCGA_LUSC	TCGA-34-5232	High HAPS
TCGA_LUSC	TCGA-34-5234	Low HAPS
TCGA_LUSC	TCGA-34-5236	High HAPS
TCGA_LUSC	TCGA-34-5239	High HAPS
TCGA_LUSC	TCGA-34-5240	High HAPS
TCGA_LUSC	TCGA-34-5927	Low HAPS
TCGA_LUSC	TCGA-34-5928	High HAPS
TCGA_LUSC	TCGA-34-5929	High HAPS
TCGA_LUSC	TCGA-37-3783	High HAPS
TCGA_LUSC	TCGA-37-3789	High HAPS
TCGA_LUSC	TCGA-37-4133	High HAPS
TCGA_LUSC	TCGA-37-4135	High HAPS
TCGA_LUSC	TCGA-37-4141	High HAPS
TCGA_LUSC	TCGA-39-5016	High HAPS
TCGA_LUSC	TCGA-39-5019	Low HAPS
TCGA_LUSC	TCGA-39-5021	Low HAPS
TCGA_LUSC	TCGA-39-5022	High HAPS
TCGA_LUSC	TCGA-39-5024	High HAPS
TCGA_LUSC	TCGA-39-5027	Low HAPS
TCGA_LUSC	TCGA-39-5028	High HAPS
TCGA_LUSC	TCGA-39-5029	Low HAPS
TCGA_LUSC	TCGA-39-5030	High HAPS
TCGA_LUSC	TCGA-39-5031	High HAPS
TCGA_LUSC	TCGA-39-5035	Low HAPS
TCGA_LUSC	TCGA-39-5036	High HAPS
TCGA_LUSC	TCGA-39-5037	High HAPS
TCGA_LUSC	TCGA-39-5039	Low HAPS
TCGA_LUSC	TCGA-43-2578	High HAPS
TCGA_LUSC	TCGA-43-3394	High HAPS
TCGA_LUSC	TCGA-43-3920	High HAPS
TCGA_LUSC	TCGA-43-5668	Low HAPS
TCGA_LUSC	TCGA-43-6143	High HAPS
TCGA_LUSC	TCGA-43-6647	High HAPS
TCGA_LUSC	TCGA-43-6770	High HAPS
TCGA_LUSC	TCGA-43-6771	High HAPS
TCGA_LUSC	TCGA-46-3765	High HAPS
TCGA_LUSC	TCGA-46-3767	High HAPS
TCGA_LUSC	TCGA-46-3768	High HAPS
TCGA_LUSC	TCGA-46-3769	High HAPS
TCGA_LUSC	TCGA-46-6025	High HAPS
TCGA_LUSC	TCGA-46-6026	Low HAPS
TCGA_LUSC	TCGA-51-4079	High HAPS
TCGA_LUSC	TCGA-51-4080	High HAPS
TCGA_LUSC	TCGA-51-4081	High HAPS
TCGA_LUSC	TCGA-56-1622	Low HAPS
TCGA_LUSC	TCGA-56-5897	Low HAPS
TCGA_LUSC	TCGA-56-5898	High HAPS
TCGA_LUSC	TCGA-56-6545	High HAPS
TCGA_LUSC	TCGA-56-6546	High HAPS
TCGA_LUSC	TCGA-60-2698	High HAPS
TCGA_LUSC	TCGA-60-2707	High HAPS
TCGA_LUSC	TCGA-60-2708	High HAPS
TCGA_LUSC	TCGA-60-2709	High HAPS
TCGA_LUSC	TCGA-60-2711	High HAPS
TCGA_LUSC	TCGA-60-2712	Low HAPS
TCGA_LUSC	TCGA-60-2713	High HAPS
TCGA_LUSC	TCGA-60-2715	Low HAPS
TCGA_LUSC	TCGA-60-2719	High HAPS
TCGA_LUSC	TCGA-60-2720	High HAPS
TCGA_LUSC	TCGA-60-2721	Low HAPS
TCGA_LUSC	TCGA-60-2722	High HAPS
TCGA_LUSC	TCGA-60-2723	Low HAPS
TCGA_LUSC	TCGA-60-2724	High HAPS
TCGA_LUSC	TCGA-60-2725	High HAPS
TCGA_LUSC	TCGA-60-2726	High HAPS
TCGA_LUSC	TCGA-63-5128	High HAPS
TCGA_LUSC	TCGA-63-5131	High HAPS
TCGA_LUSC	TCGA-63-6202	High HAPS
TCGA_LUSC	TCGA-66-2727	High HAPS
TCGA_LUSC	TCGA-66-2734	High HAPS
TCGA_LUSC	TCGA-66-2742	High HAPS
TCGA_LUSC	TCGA-66-2744	High HAPS
TCGA_LUSC	TCGA-66-2754	High HAPS
TCGA_LUSC	TCGA-66-2755	Low HAPS
TCGA_LUSC	TCGA-66-2756	High HAPS
TCGA_LUSC	TCGA-66-2757	High HAPS
TCGA_LUSC	TCGA-66-2758	High HAPS
TCGA_LUSC	TCGA-66-2759	High HAPS
TCGA_LUSC	TCGA-66-2763	High HAPS
TCGA_LUSC	TCGA-66-2765	High HAPS
TCGA_LUSC	TCGA-66-2766	Low HAPS
TCGA_LUSC	TCGA-66-2767	High HAPS
TCGA_LUSC	TCGA-66-2770	High HAPS
TCGA_LUSC	TCGA-66-2771	High HAPS
TCGA_LUSC	TCGA-66-2773	High HAPS
TCGA_LUSC	TCGA-66-2777	Low HAPS
TCGA_LUSC	TCGA-66-2778	High HAPS
TCGA_LUSC	TCGA-66-2780	High HAPS
TCGA_LUSC	TCGA-66-2781	Low HAPS
TCGA_LUSC	TCGA-66-2782	High HAPS
TCGA_LUSC	TCGA-66-2783	High HAPS
TCGA_LUSC	TCGA-66-2785	Low HAPS
TCGA_LUSC	TCGA-66-2786	High HAPS
TCGA_LUSC	TCGA-66-2787	High HAPS
TCGA_LUSC	TCGA-66-2788	High HAPS
TCGA_LUSC	TCGA-66-2789	Low HAPS
TCGA_LUSC	TCGA-66-2791	High HAPS
TCGA_LUSC	TCGA-66-2792	Low HAPS
TCGA_LUSC	TCGA-66-2793	High HAPS
TCGA_LUSC	TCGA-66-2794	High HAPS
TCGA_LUSC	TCGA-66-2795	High HAPS
TCGA_LUSC	TCGA-66-2800	High HAPS
TCGA_LUSC	TCGA-70-6722	High HAPS
TCGA_LUSC	TCGA-70-6723	High HAPS
TCGA_LUSC	TCGA-85-6175	Low HAPS
TCGA_LUSC	TCGA-85-6560	High HAPS
TCGA_LUSC	TCGA-85-6561	High HAPS
Wang.2022	P01	Low HAPS	0.0259616
Wang.2022	P03	Low HAPS	0.0145396
Wang.2022	P08	Low HAPS	0.0753629
Wang.2022	P09	High HAPS	0.0543008
Wang.2022	P10	Low HAPS	0.239453
Wang.2022	P11	High HAPS	4.48e-05
Wang.2022	P13	Low HAPS	0.0641638
Wang.2022	P14	Low HAPS	0.0892173
Wang.2022	P15	Low HAPS
Wang.2022	P16	Low HAPS	0
Wang.2022	P19	High HAPS	0.0418919
Wang.2022	P20	Low HAPS	0.0952663
Wang.2022	P21	Low HAPS	0.0241172
Wang.2022	P22	Low HAPS	0.0334895
Wang.2022	P23	Low HAPS	0.0652289
Wang.2022	P24	High HAPS	0.017795
Wang.2022	P25	Low HAPS	0.06611
Wang.2022	P27	Low HAPS	0.0454586
Wang.2022	P28	High HAPS	0.0614603
Wang.2022	P29	Low HAPS	0
Wang.2022	P30	Low HAPS	0.00929692
Wang.2022	P33	Low HAPS	0.193131
Wang.2022	P34	Low HAPS
Wang.2022	P39	Low HAPS	0.0480534
Wang.2022	P42	Low HAPS	0.128576
Wang.2022	P43	Low HAPS	0
Wang.2022	P45	Low HAPS	0.09209
Wang.2022	P46	Low HAPS	0.376975
Wang.2022	P53	Low HAPS	0.0683062
Wang.2022	P54	High HAPS	0.0208184

## Sheet: Fig2A
Cohort	Batch	Sample	OS_Months	OS_Event	HAPS	Group
Allen.2018	Validation1	BLADDER-15330_CCPM_0700692	9.06667	0	0	Low HAPS
Allen.2018	Validation1	BLCA-014	12	1	0	Low HAPS
Allen.2018	Validation1	Pat121	4.06667	0	0	Low HAPS
Allen.2018	Validation1	Pat128	3.76667	0	0	Low HAPS
Allen.2018	Validation1	SD5118	32.85	0	0	Low HAPS
Allen.2018	Validation1	SD5934	19.4667	0	0	Low HAPS
Allen.2018	Validation1	SU2C-1011	5.9	0	0	Low HAPS
Allen.2018	Validation1	SU2C-1020	29.9	1	0	Low HAPS
Allen.2018	Validation1	BLADDER-15330_CCPM_0700691	5.8	0	1.65251	Low HAPS
Allen.2018	Validation1	Pat99	11.7333	0	2.33954	Low HAPS
Allen.2018	Validation1	NR1867	18.25	1	2.40884	Low HAPS
Allen.2018	Validation1	NR3549	6.08333	1	2.64148	Low HAPS
Allen.2018	Validation1	Pat162	7.03333	0	3.17619	Low HAPS
Allen.2018	Validation1	HNSCC-215	8.86667	0	3.24474	Low HAPS
Allen.2018	Validation1	Pat171	15.5333	0	3.34075	Low HAPS
Allen.2018	Validation1	MEL-587761	19.4667	1	3.54521	Low HAPS
Allen.2018	Validation1	Pat07	35	1	3.60457	Low HAPS
Allen.2018	Validation1	CANSEQU01-0100425	24.5	1	3.69568	Low HAPS
Allen.2018	Validation1	Pat83	34.2333	1	3.72007	Low HAPS
Allen.2018	Validation1	HNSCC-186	20.6667	0	4.24861	Low HAPS
Allen.2018	Validation1	SU2C-1016	14.9667	1	4.79809	Low HAPS
Allen.2018	Validation1	SD2051	9.73333	0	4.80629	Low HAPS
Allen.2018	Validation1	NI9507	1.9	1	4.82039	Low HAPS
Allen.2018	Validation1	Pat61	4.03333	0	5.11314	Low HAPS
Allen.2018	Validation1	SR070761	3.43333	1	5.21261	Low HAPS
Allen.2018	Validation1	SU2C-1006	6.06667	1	5.43625	Low HAPS
Allen.2018	Validation1	HNSCC-305	4.96667	1	5.50799	Low HAPS
Allen.2018	Validation1	Pat21	22.5333	0	5.52919	Low HAPS
Allen.2018	Validation1	BLADDER-15330_CCPM_0700629	3.53333	1	5.69664	Low HAPS
Allen.2018	Validation1	SU2C-1021	25.2333	1	5.77746	Low HAPS
Allen.2018	Validation1	Pat143	5.1	0	5.83019	Low HAPS
Allen.2018	Validation1	NR9705	14.6	1	5.84622	Low HAPS
Allen.2018	Validation1	Pat24	32.3667	1	5.84844	Low HAPS
Allen.2018	Validation1	BLCA-003	2.46667	0	5.89449	Low HAPS
Allen.2018	Validation1	SU2C-1022	4.53333	0	5.98439	Low HAPS
Allen.2018	Validation1	BLCA-002	16.9333	1	5.99936	Low HAPS
Allen.2018	Validation1	SU2C-1003	4.4	0	6.09372	Low HAPS
Allen.2018	Validation1	BLCA-007	13.2	1	6.10607	Low HAPS
Allen.2018	Validation1	Pat163	24.9667	1	6.25549	Low HAPS
Allen.2018	Validation1	Pat14	5.43333	0	6.57108	Low HAPS
Allen.2018	Validation1	GR4788	1.9	1	6.82895	Low HAPS
Allen.2018	Validation1	Pat98	4.66667	0	6.87134	Low HAPS
Allen.2018	Validation1	SU2C-1002	16.1667	1	6.90695	Low HAPS
Allen.2018	Validation1	Pat160	5.06667	0	6.98081	Low HAPS
Allen.2018	Validation1	SU2C-1005	11.3	0	7.01486	Low HAPS
Allen.2018	Validation1	Pat86	9.76667	0	7.03507	Low HAPS
Allen.2018	Validation1	Pat76	4.63333	0	7.04261	Low HAPS
Allen.2018	Validation1	Pat118	10.4333	0	7.07223	Low HAPS
Allen.2018	Validation1	Pat27	45.9667	1	7.13122	Low HAPS
Allen.2018	Validation1	Pat157	2.86667	0	7.19475	Low HAPS
Allen.2018	Validation1	DFCI_MM_1	20	1	7.2357	Low HAPS
Allen.2018	Validation1	Pat18	37.8	1	7.30168	Low HAPS
Allen.2018	Validation1	SC6470	8.4	1	7.3158	Low HAPS
Allen.2018	Validation1	HNSCC-238	15.3333	1	7.33714	Low HAPS
Allen.2018	Validation1	Pat106	8.33333	0	7.36852	Low HAPS
Allen.2018	Validation1	WA7899	1.9	1	7.46125	Low HAPS
Allen.2018	Validation1	SU2C-1039	59.3667	1	7.52873	Low HAPS
Allen.2018	Validation1	HNSCC-323	4.66667	1	7.59649	Low HAPS
Allen.2018	Validation1	LO5004	6.36667	1	7.60624	Low HAPS
Allen.2018	Validation1	Pat87	36.4333	1	7.67706	Low HAPS
Allen.2018	Validation1	KA3947	8.2	1	7.6797	Low HAPS
Allen.2018	Validation1	SB010944	27.6667	1	7.73779	Low HAPS
Allen.2018	Validation1	BLCA-008	3.5	0	8.02003	Low HAPS
Allen.2018	Validation1	Pat59	7.46667	0	8.1164	Low HAPS
Allen.2018	Validation1	Pat85	15.2667	0	8.2407	Low HAPS
Allen.2018	Validation1	Pat135	2.7	0	8.25374	Low HAPS
Allen.2018	Validation1	Y2087	8.4	1	8.27617	Low HAPS
Allen.2018	Validation1	CR3665	32.85	1	8.35178	Low HAPS
Allen.2018	Validation1	SU2C-1013	1.06667	0	8.58643	Low HAPS
Allen.2018	Validation1	NR4631	6.08333	1	8.62801	Low HAPS
Allen.2018	Validation1	Pat02	54.4	1	8.68766	Low HAPS
Allen.2018	Validation1	DM123062	1.9	1	8.78728	Low HAPS
Allen.2018	Validation1	Pat67	2.63333	0	8.82529	Low HAPS
Allen.2018	Validation1	LSD0167	32.85	1	8.86375	Low HAPS
Allen.2018	Validation1	SU2C-1004	12.1	0	9.0409	Low HAPS
Allen.2018	Validation1	SU2C-1038	3.96667	0	9.05293	Low HAPS
Allen.2018	Validation1	Pat129	17.9667	1	9.16918	Low HAPS
Allen.2018	Validation1	PR4046	25.6667	1	9.21001	Low HAPS
Allen.2018	Validation1	Pat115	4.83333	0	9.24706	Low HAPS
Allen.2018	Validation1	IM_09	22.1	0	9.35612	Low HAPS
Allen.2018	Validation1	AU5884	1.8	1	9.39131	Low HAPS
Allen.2018	Validation1	HNSCC-306	5.63333	1	9.40338	Low HAPS
Allen.2018	Validation1	AC_PD1-1	27.3667	1	9.44315	Low HAPS
Allen.2018	Validation1	HNSCC-239	13.4	0	9.55681	Low HAPS
Allen.2018	Validation1	DI6359	9.93333	1	9.62059	Low HAPS
Allen.2018	Validation1	SU2C-1017	14.4333	1	9.74549	Low HAPS
Allen.2018	Validation1	HNSCC-266	2	0	9.83187	Low HAPS
Allen.2018	Validation1	Pat166	2.56667	0	9.89292	Low HAPS
Allen.2018	Validation1	Pat56	7.83333	0	9.91293	Low HAPS
Allen.2018	Validation1	HNSCC-296	1.53333	0	9.93614	Low HAPS
Allen.2018	Validation1	Pat73	14.7333	0	9.94285	Low HAPS
Allen.2018	Validation1	Pat74	6.43333	0	9.96823	Low HAPS
Allen.2018	Validation1	Pat101	9.6	0	10.0303	High HAPS
Allen.2018	Validation1	Pat46	5.33333	0	10.0485	High HAPS
Allen.2018	Validation1	Pat13	24.4	0	10.0709	High HAPS
Allen.2018	Validation1	JB112852	3.33333	1	10.0946	High HAPS
Allen.2018	Validation1	SD5038	14.6	0	10.2194	High HAPS
Allen.2018	Validation1	SU2C-1029	13.7667	0	10.2389	High HAPS
Allen.2018	Validation1	SD6336	84.2333	1	10.2651	High HAPS
Allen.2018	Validation1	MA7027	1.8	1	10.2803	High HAPS
Allen.2018	Validation1	LO3793	3.53333	1	10.3424	High HAPS
Allen.2018	Validation1	CR22640	52.3167	1	10.4184	High HAPS
Allen.2018	Validation1	BLCA-011	5.63333	0	10.4286	High HAPS
Allen.2018	Validation1	IM_06	24.3333	1	10.4605	High HAPS
Allen.2018	Validation1	Pat104	7.9	0	10.4676	High HAPS
Allen.2018	Validation1	Pat57	8.33333	0	10.503	High HAPS
Allen.2018	Validation1	Pat159	28.0667	1	10.52	High HAPS
Allen.2018	Validation1	SU2C-1028	12.8	0	10.5688	High HAPS
Allen.2018	Validation1	SU2C-1027	10.8667	0	10.5928	High HAPS
Allen.2018	Validation1	CU9061	4.03333	1	10.6067	High HAPS
Allen.2018	Validation1	BL3403	6.56667	1	10.7046	High HAPS
Allen.2018	Validation1	HNSCC-243	3.76667	1	10.788	High HAPS
Allen.2018	Validation1	RI1933	16.8	1	10.7922	High HAPS
Allen.2018	Validation1	Pat119	26.9333	1	10.8355	High HAPS
Allen.2018	Validation1	BLCA-005	16.7667	1	10.8462	High HAPS
Allen.2018	Validation1	SU2C-1037	3.96667	0	10.875	High HAPS
Allen.2018	Validation1	HNSCC-287	2.36667	0	10.886	High HAPS
Allen.2018	Validation1	SU2C-1018	3.2	0	10.8961	High HAPS
Allen.2018	Validation1	Pat15	1.66667	0	10.9586	High HAPS
Allen.2018	Validation1	IM_07	16.5333	1	11.0673	High HAPS
Allen.2018	Validation1	RH090935	10.5333	1	11.1345	High HAPS
Allen.2018	Validation1	Pat148	2.8	0	11.2742	High HAPS
Allen.2018	Validation1	BLCA-006	12.2667	0	11.3003	High HAPS
Allen.2018	Validation1	Pat43	1.23333	0	11.3854	High HAPS
Allen.2018	Validation1	SU2C-1026	8.1	0	11.4299	High HAPS
Allen.2018	Validation1	LSD2057	40.15	1	11.4333	High HAPS
Allen.2018	Validation1	Pat49	34.4667	1	11.454	High HAPS
Allen.2018	Validation1	Pat60	9.06667	0	11.455	High HAPS
Allen.2018	Validation1	Pat32	4.9	0	11.4805	High HAPS
Allen.2018	Validation1	PR4035	51.1	1	11.5098	High HAPS
Allen.2018	Validation1	NR9765	25.55	1	11.5577	High HAPS
Allen.2018	Validation1	SARC-PD1	24.3333	1	11.6567	High HAPS
Allen.2018	Validation1	Pat113	10.0333	0	11.8585	High HAPS
Allen.2018	Validation1	BLADDER-15330_CCPM_0700694	9.56667	1	11.9028	High HAPS
Allen.2018	Validation1	CR6161	31.7333	0	11.9447	High HAPS
Allen.2018	Validation1	Pat81	20.9333	0	11.968	High HAPS
Allen.2018	Validation1	RO3338	2.1	1	11.9775	High HAPS
Allen.2018	Validation1	Pat167	13.6	0	12.0189	High HAPS
Allen.2018	Validation1	Pat170	3.6	0	12.0252	High HAPS
Allen.2018	Validation1	CR0095	69.35	1	12.2131	High HAPS
Allen.2018	Validation1	SU2C-1010	10.0667	0	12.245	High HAPS
Allen.2018	Validation1	R7495	1.4	1	12.2978	High HAPS
Allen.2018	Validation1	LUNG-2630	15.7333	0	12.3721	High HAPS
Allen.2018	Validation1	MEL-582186	13.8333	1	12.4471	High HAPS
Allen.2018	Validation1	Pat175	3	0	12.5036	High HAPS
Allen.2018	Validation1	IM_04	6.5	0	12.7196	High HAPS
Allen.2018	Validation1	Pat39	49.5667	1	12.7457	High HAPS
Allen.2018	Validation1	BLCA-015	3.16667	0	12.7913	High HAPS
Allen.2018	Validation1	Pat140	16.4	0	12.842	High HAPS
Allen.2018	Validation1	FR9547	4.23333	1	12.8661	High HAPS
Allen.2018	Validation1	HNSCC-258	12.6	1	12.8974	High HAPS
Allen.2018	Validation1	M4945	14.8	1	12.9938	High HAPS
Allen.2018	Validation1	BLCA_immunotherapy_responder-DFCI_11-104_011	44.9333	1	13.0383	High HAPS
Allen.2018	Validation1	Pat06	5.36667	0	13.1558	High HAPS
Allen.2018	Validation1	Pat111	20.6	0	13.1997	High HAPS
Allen.2018	Validation1	SU2C-1025	1.3	0	13.2674	High HAPS
Allen.2018	Validation1	CR9306	64.4833	1	13.2819	High HAPS
Allen.2018	Validation1	Pat47	36.8667	1	13.297	High HAPS
Allen.2018	Validation1	BLCA-010	16.3333	1	13.2996	High HAPS
Allen.2018	Validation1	MEL-650366	26.4667	1	13.376	High HAPS
Allen.2018	Validation1	Pat03	3.33333	0	13.4326	High HAPS
Allen.2018	Validation1	NR4083	2.8	1	13.4911	High HAPS
Allen.2018	Validation1	SA9755	8.5	1	13.5268	High HAPS
Allen.2018	Validation1	AL4602	8.5	1	13.5373	High HAPS
Allen.2018	Validation1	BLCA-009	4.73333	0	13.5485	High HAPS
Allen.2018	Validation1	Pat08	4.66667	0	13.5544	High HAPS
Allen.2018	Validation1	CR6126	23.5667	1	13.5958	High HAPS
Allen.2018	Validation1	DFCI_MM_2	12.1667	1	13.69	High HAPS
Allen.2018	Validation1	SU2C-1035	27.2667	0	13.7645	High HAPS
Allen.2018	Validation1	BLCA-001	3.2	0	13.8356	High HAPS
Allen.2018	Validation1	IM_12	4.76667	0	13.9242	High HAPS
Allen.2018	Validation1	NR4018	3.65	1	14.038	High HAPS
Allen.2018	Validation1	Pat64	3.53333	0	14.0646	High HAPS
Allen.2018	Validation1	Pat17	6.83333	0	14.1152	High HAPS
Allen.2018	Validation1	NR9449	7.3	1	14.1884	High HAPS
Allen.2018	Validation1	Pat90	33.5	1	14.2019	High HAPS
Allen.2018	Validation1	NR4810	4.86667	1	14.243	High HAPS
Allen.2018	Validation1	SD2056	48.5333	1	14.3308	High HAPS
Allen.2018	Validation1	Pat66	21.7667	1	14.5181	High HAPS
Allen.2018	Validation1	Pat80	24.1333	0	14.5369	High HAPS
Allen.2018	Validation1	PR4091	73.2667	1	14.5635	High HAPS
Allen.2018	Validation1	CA9903	14.7	1	14.5788	High HAPS
Allen.2018	Validation1	Pat123	28.4333	0	14.6128	High HAPS
Allen.2018	Validation1	Pat124	4.86667	0	14.7272	High HAPS
Allen.2018	Validation1	CR1509	54.75	1	14.8294	High HAPS
Allen.2018	Validation1	IM_01	7.1	0	14.8486	High HAPS
Allen.2018	Validation1	SD0346	35.2833	0	14.854	High HAPS
Allen.2018	Validation1	LSD6819	41.3667	1	14.9642	High HAPS
Allen.2018	Validation1	IM_10	15.6	0	14.9647	High HAPS
Allen.2018	Validation1	Pat12	9.66667	0	15.0241	High HAPS
Allen.2018	Validation1	CR06670	45.0167	0	15.0847	High HAPS
Allen.2018	Validation1	Pat144	29	0	15.2193	High HAPS
Allen.2018	Validation1	BLCA-016	24.8	1	15.3188	High HAPS
Allen.2018	Validation1	Pat127	11.0667	0	15.3683	High HAPS
Allen.2018	Validation1	HE3202	14.9	1	15.4167	High HAPS
Allen.2018	Validation1	Pat105	34.9	1	15.4569	High HAPS
Allen.2018	Validation1	PR4077	74.2167	1	15.476	High HAPS
Allen.2018	Validation1	Pat100	12	0	15.733	High HAPS
Allen.2018	Validation1	Pat147	7.46667	0	15.8371	High HAPS
Allen.2018	Validation1	NR4949	8.51667	1	15.9071	High HAPS
Allen.2018	Validation1	SU2C-1024	33.3	1	16.0999	High HAPS
Allen.2018	Validation1	LSD3484	35.9333	1	16.2261	High HAPS
Allen.2018	Validation1	SD6494	8.51667	0	16.3773	High HAPS
Allen.2018	Validation1	SU2C-1030	6.83333	0	16.4071	High HAPS
Allen.2018	Validation1	NR8815	14.6	1	16.4261	High HAPS
Allen.2018	Validation1	Pat79	26.7	0	16.6464	High HAPS
Allen.2018	Validation1	SU2C-1034	5.86667	0	17.3014	High HAPS
Allen.2018	Validation1	Pat50	2.16667	0	17.3606	High HAPS
Allen.2018	Validation1	Pat77	34.3	1	17.4294	High HAPS
Allen.2018	Validation1	Pat174	22.9333	1	17.47	High HAPS
Allen.2018	Validation1	NR9445	2.43333	1	17.6848	High HAPS
Allen.2018	Validation1	Pat126	21.3667	1	17.7407	High HAPS
Allen.2018	Validation1	NR2137	9.73333	1	17.804	High HAPS
Allen.2018	Validation1	SC0899	12.7667	1	17.8341	High HAPS
Allen.2018	Validation1	Pat82	3.46667	0	17.9141	High HAPS
Allen.2018	Validation1	Pat103	34.9333	0	17.9383	High HAPS
Allen.2018	Validation1	Pat151	6.8	0	18.0572	High HAPS
Allen.2018	Validation1	IM_11	13.7	0	18.1102	High HAPS
Allen.2018	Validation1	Pat55	6.43333	0	18.2623	High HAPS
Allen.2018	Validation1	BLCA-012	16.8	1	18.339	High HAPS
Allen.2018	Validation1	Pat54	6.93333	0	18.7473	High HAPS
Allen.2018	Validation1	Pat41	4.26667	0	18.758	High HAPS
Allen.2018	Validation1	Pat04	32.9	1	18.8215	High HAPS
Allen.2018	Validation1	Pat45	2.96667	0	19.2643	High HAPS
Allen.2018	Validation1	MEL-682321	14.9	1	19.2834	High HAPS
Allen.2018	Validation1	DFCI-11-104	22	1	19.3247	High HAPS
Allen.2018	Validation1	CR9699	53.5333	1	19.3826	High HAPS
Allen.2018	Validation1	PR12117	19.4667	0	19.4333	High HAPS
Allen.2018	Validation1	Pat58	21.7333	0	19.6312	High HAPS
Allen.2018	Validation1	Pat168	2.23333	0	19.8091	High HAPS
Allen.2018	Validation1	Pat71	4.56667	0	19.9217	High HAPS
Allen.2018	Validation1	SD1494	24.3333	1	20.0829	High HAPS
Allen.2018	Validation1	Pat16	27.0333	0	20.0926	High HAPS
Allen.2018	Validation1	NR4045	20.6833	1	20.1242	High HAPS
Allen.2018	Validation1	NR9521	32.85	1	20.203	High HAPS
Allen.2018	Validation1	Pat117	30.4667	1	20.2197	High HAPS
Allen.2018	Validation1	LSD4744	25.55	1	20.2903	High HAPS
Allen.2018	Validation1	CR04885	25.55	1	20.4123	High HAPS
Allen.2018	Validation1	Pat134	10.0667	0	20.71	High HAPS
Allen.2018	Validation1	SD7357	24.3333	0	21.0642	High HAPS
Allen.2018	Validation1	Pat133	18.0667	0	21.0727	High HAPS
Allen.2018	Validation1	Pat138	49.2667	0	21.146	High HAPS
Allen.2018	Validation1	Pat139	3.3	0	21.3895	High HAPS
Allen.2018	Validation1	Pat110	10.6667	0	22.1161	High HAPS
Allen.2018	Validation1	PR4092	74.2167	1	22.7492	High HAPS
Allen.2018	Validation1	Pat11	26.3333	1	23.3904	High HAPS
Allen.2018	Validation1	Pat52	6.3	0	23.462	High HAPS
Allen.2018	Validation1	Pat62	20.0667	0	24.7094	High HAPS
Allen.2018	Validation1	Pat132	22.5333	1	27.3922	High HAPS

## Sheet: Fig2B
Cohort	Batch	Sample	OS_Months	OS_Event	HAPS	Group
Allen.2015	Validation2	Pat128	3.64516	1	0	Low HAPS
Allen.2015	Validation2	Pat33	6.80645	1	2.26961	Low HAPS
Allen.2015	Validation2	Pat162	6.80645	1	2.49533	Low HAPS
Allen.2015	Validation2	Pat171	15.0323	1	2.95511	Low HAPS
Allen.2015	Validation2	Pat07	33.871	0	3.69444	Low HAPS
Allen.2015	Validation2	Pat78	1.22581	1	3.72139	Low HAPS
Allen.2015	Validation2	Pat36	1.74194	1	3.74027	Low HAPS
Allen.2015	Validation2	Pat21	21.8065	1	5.14078	Low HAPS
Allen.2015	Validation2	Pat24	31.3226	0	5.43564	Low HAPS
Allen.2015	Validation2	Pat63	33.5161	0	5.66749	Low HAPS
Allen.2015	Validation2	Pat92	3.96774	1	5.71159	Low HAPS
Allen.2015	Validation2	Pat143	4.93548	1	5.84756	Low HAPS
Allen.2015	Validation2	Pat98	4.51613	1	6.44966	Low HAPS
Allen.2015	Validation2	Pat160	4.90323	1	6.47938	Low HAPS
Allen.2015	Validation2	Pat14	5.25806	1	6.6253	Low HAPS
Allen.2015	Validation2	Pat67	2.54839	1	6.70989	Low HAPS
Allen.2015	Validation2	Pat157	2.77419	1	6.92473	Low HAPS
Allen.2015	Validation2	Pat135	2.6129	1	7.51564	Low HAPS
Allen.2015	Validation2	Pat106	8.06452	1	7.55586	Low HAPS
Allen.2015	Validation2	Pat85	14.7742	1	7.58778	Low HAPS
Allen.2015	Validation2	Pat40	1.09677	1	7.61426	Low HAPS
Allen.2015	Validation2	Pat165	3.70968	1	7.86324	Low HAPS
Allen.2015	Validation2	Pat44	8.74194	1	8.09553	Low HAPS
Allen.2015	Validation2	Pat131	8.29032	1	8.1025	Low HAPS
Allen.2015	Validation2	Pat76	4.48387	1	8.1486	Low HAPS
Allen.2015	Validation2	Pat166	2.48387	1	8.17585	Low HAPS
Allen.2015	Validation2	Pat59	7.22581	1	8.38975	Low HAPS
Allen.2015	Validation2	Pat130	1.45161	1	8.45682	Low HAPS
Allen.2015	Validation2	Pat25	10.4839	1	8.4705	Low HAPS
Allen.2015	Validation2	Pat104	7.64516	1	8.95259	Low HAPS
Allen.2015	Validation2	Pat86	9.45161	1	8.97194	Low HAPS
Allen.2015	Validation2	Pat02	52.6452	0	9.04876	Low HAPS
Allen.2015	Validation2	Pat37	2.25806	1	9.17471	Low HAPS
Allen.2015	Validation2	Pat121	3.93548	1	9.21495	Low HAPS
Allen.2015	Validation2	Pat115	4.67742	1	9.51664	Low HAPS
Allen.2015	Validation2	Pat129	17.3871	0	9.72389	Low HAPS
Allen.2015	Validation2	Pat148	2.70968	1	9.93045	Low HAPS
Allen.2015	Validation2	Pat101	9.29032	1	10.0174	High HAPS
Allen.2015	Validation2	Pat29	42.7742	0	10.1446	High HAPS
Allen.2015	Validation2	Pat118	10.0968	1	10.2709	High HAPS
Allen.2015	Validation2	Pat56	7.58065	1	10.4309	High HAPS
Allen.2015	Validation2	Pat57	8.06452	1	11.0092	High HAPS
Allen.2015	Validation2	Pat167	13.1613	1	11.0113	High HAPS
Allen.2015	Validation2	Pat15	1.6129	1	11.0723	High HAPS
Allen.2015	Validation2	Pat46	5.16129	1	11.305	High HAPS
Allen.2015	Validation2	Pat73	14.2581	1	11.7429	High HAPS
Allen.2015	Validation2	Pat49	33.3548	0	11.8665	High HAPS
Allen.2015	Validation2	Pat74	6.22581	1	12.0089	High HAPS
Allen.2015	Validation2	Pat43	1.19355	1	12.0292	High HAPS
Allen.2015	Validation2	Pat81	20.2581	1	12.2858	High HAPS
Allen.2015	Validation2	Pat60	8.77419	1	12.3186	High HAPS
Allen.2015	Validation2	Pat113	9.70968	1	12.7762	High HAPS
Allen.2015	Validation2	Pat32	4.74194	1	12.8882	High HAPS
Allen.2015	Validation2	Pat170	3.48387	1	13.0024	High HAPS
Allen.2015	Validation2	Pat140	15.871	1	13.1216	High HAPS
Allen.2015	Validation2	Pat39	47.9677	0	13.292	High HAPS
Allen.2015	Validation2	Pat175	2.90323	1	13.6666	High HAPS
Allen.2015	Validation2	Pat03	3.22581	1	13.8109	High HAPS
Allen.2015	Validation2	Pat47	35.6774	0	14.0854	High HAPS
Allen.2015	Validation2	Pat109	2.67742	1	14.2537	High HAPS
Allen.2015	Validation2	Pat70	17.1613	1	14.3757	High HAPS
Allen.2015	Validation2	Pat66	21.0645	0	14.6169	High HAPS
Allen.2015	Validation2	Pat06	5.19355	1	14.7296	High HAPS
Allen.2015	Validation2	Pat80	23.3548	1	14.8601	High HAPS
Allen.2015	Validation2	Pat08	4.51613	1	14.908	High HAPS
Allen.2015	Validation2	Pat88	31.9032	0	15.0235	High HAPS
Allen.2015	Validation2	Pat17	6.6129	1	15.0617	High HAPS
Allen.2015	Validation2	Pat64	3.41935	1	15.2428	High HAPS
Allen.2015	Validation2	Pat100	11.6129	1	16.0261	High HAPS
Allen.2015	Validation2	Pat105	33.7742	0	16.027	High HAPS
Allen.2015	Validation2	Pat90	32.4194	0	16.2234	High HAPS
Allen.2015	Validation2	Pat123	27.5161	1	16.2743	High HAPS
Allen.2015	Validation2	Pat127	10.7097	1	16.3406	High HAPS
Allen.2015	Validation2	Pat147	7.22581	1	16.9247	High HAPS
Allen.2015	Validation2	Pat124	4.70968	1	17.2702	High HAPS
Allen.2015	Validation2	Pat04	31.8387	0	17.5345	High HAPS
Allen.2015	Validation2	Pat79	25.8387	1	17.6287	High HAPS
Allen.2015	Validation2	Pat151	6.58065	1	17.9977	High HAPS
Allen.2015	Validation2	Pat55	6.22581	1	18.1269	High HAPS
Allen.2015	Validation2	Pat103	33.8065	1	18.2776	High HAPS
Allen.2015	Validation2	Pat126	20.6774	0	18.43	High HAPS
Allen.2015	Validation2	Pat82	3.35484	1	18.455	High HAPS
Allen.2015	Validation2	Pat77	33.1935	0	18.4857	High HAPS
Allen.2015	Validation2	Pat168	2.16129	1	19.0963	High HAPS
Allen.2015	Validation2	Pat58	21.0323	1	19.5054	High HAPS
Allen.2015	Validation2	Pat174	22.1935	0	19.5895	High HAPS
Allen.2015	Validation2	Pat54	6.70968	1	19.6254	High HAPS
Allen.2015	Validation2	Pat50	2.09677	1	19.8399	High HAPS
Allen.2015	Validation2	Pat41	4.12903	1	20.0133	High HAPS
Allen.2015	Validation2	Pat19	5.64516	1	20.2571	High HAPS
Allen.2015	Validation2	Pat133	17.4839	1	20.3876	High HAPS
Allen.2015	Validation2	Pat71	4.41935	1	20.4856	High HAPS
Allen.2015	Validation2	Pat45	2.87097	1	20.5052	High HAPS
Allen.2015	Validation2	Pat138	47.6774	1	21.4179	High HAPS
Allen.2015	Validation2	Pat117	29.4839	0	21.8292	High HAPS
Allen.2015	Validation2	Pat139	3.19355	1	22.3026	High HAPS
Allen.2015	Validation2	Pat110	10.3226	1	23.0956	High HAPS
Allen.2015	Validation2	Pat62	19.4194	1	25.1178	High HAPS
Allen.2015	Validation2	Pat38	49.6452	0	29.1133	High HAPS
Allen.2015	Validation2	Pat132	21.8065	0	29.254	High HAPS
Anagnostou.2020	Validation2	CGLU229	2.92857	1	0	Low HAPS
Anagnostou.2020	Validation2	CGLU232	2.64286	1	0	Low HAPS
Anagnostou.2020	Validation2	CGLU327	14	0	1.22534	Low HAPS
Anagnostou.2020	Validation2	CGLU514	27.9286	0	1.55216	Low HAPS
Anagnostou.2020	Validation2	CGLU178	1	0	1.82347	Low HAPS
Anagnostou.2020	Validation2	CGLU299	6.75	0	2.07309	Low HAPS
Anagnostou.2020	Validation2	CGLU198	2.78571	1	2.60741	Low HAPS
Anagnostou.2020	Validation2	CGLU168	12.6429	0	3.17951	Low HAPS
Anagnostou.2020	Validation2	CGLU134	56.5	0	3.3372	Low HAPS
Anagnostou.2020	Validation2	CGLU126	15.3214	1	3.42367	Low HAPS
Anagnostou.2020	Validation2	CGLU180	10.9286	0	3.59481	Low HAPS
Anagnostou.2020	Validation2	CGLU162	7	0	4.23773	Low HAPS
Anagnostou.2020	Validation2	CGLU334	29	0	4.25377	Low HAPS
Anagnostou.2020	Validation2	CGLU131	13.2143	1	4.55349	Low HAPS
Anagnostou.2020	Validation2	CGLU133	93.1071	0	5.45809	Low HAPS
Anagnostou.2020	Validation2	CGLU266	42.75	0	5.65567	Low HAPS
Anagnostou.2020	Validation2	CGLU295	3.5	1	5.75051	Low HAPS
Anagnostou.2020	Validation2	CGLU111	39.6429	0	5.86428	Low HAPS
Anagnostou.2020	Validation2	CGLU286	14.0357	1	5.8837	Low HAPS
Anagnostou.2020	Validation2	CGLU197	38.3929	0	5.92919	Low HAPS
Anagnostou.2020	Validation2	CGLU512	26.5	0	6.32099	Low HAPS
Anagnostou.2020	Validation2	CGLU115	3.32143	0	6.61741	Low HAPS
Anagnostou.2020	Validation2	CGLU193	2.25	1	6.82764	Low HAPS
Anagnostou.2020	Validation2	CGLU201	2.5	0	6.92848	Low HAPS
Anagnostou.2020	Validation2	CGLU305	15.7143	0	7.04947	Low HAPS
Anagnostou.2020	Validation2	CGLU116	16.75	1	7.44187	Low HAPS
Anagnostou.2020	Validation2	CGLU124	5.85714	1	7.487	Low HAPS
Anagnostou.2020	Validation2	CGLU169	0.75	1	7.66579	Low HAPS
Anagnostou.2020	Validation2	CGLU260	1.21429	0	8.10544	Low HAPS
Anagnostou.2020	Validation2	CGLU135	46.0357	0	8.1119	Low HAPS
Anagnostou.2020	Validation2	CGLU121	8.92857	1	8.15642	Low HAPS
Anagnostou.2020	Validation2	CGLU120	17.2143	1	8.28225	Low HAPS
Anagnostou.2020	Validation2	CGLU200	0.714286	1	8.29769	Low HAPS
Anagnostou.2020	Validation2	CGLU262	19	0	8.38703	Low HAPS
Anagnostou.2020	Validation2	CGLU309	2.71429	1	8.52502	Low HAPS
Anagnostou.2020	Validation2	CGLU307	18.6071	0	8.52506	Low HAPS
Anagnostou.2020	Validation2	CGLU132	6.17857	1	8.73887	Low HAPS
Anagnostou.2020	Validation2	CGLU231	18.2857	1	9.11716	Low HAPS
Anagnostou.2020	Validation2	CGLU199	9.21429	1	9.3469	Low HAPS
Anagnostou.2020	Validation2	CGLU125	51.1429	0	9.81289	Low HAPS
Anagnostou.2020	Validation2	CGLU159	5.03571	1	9.99668	Low HAPS
Anagnostou.2020	Validation2	CGLU211	28	0	10.0419	High HAPS
Anagnostou.2020	Validation2	CGLU246	20.1786	0	10.2266	High HAPS
Anagnostou.2020	Validation2	CGLU128	37.8214	1	10.4823	High HAPS
Anagnostou.2020	Validation2	CGLU436	2.5	0	10.793	High HAPS
Anagnostou.2020	Validation2	CGLU187	2.21429	1	10.9681	High HAPS
Anagnostou.2020	Validation2	CGLU230	13.2857	0	11.5553	High HAPS
Anagnostou.2020	Validation2	CGLU227	21.75	0	11.6582	High HAPS
Anagnostou.2020	Validation2	CGLU208	25.0357	1	11.6641	High HAPS
Anagnostou.2020	Validation2	CGLU185	37.6071	0	11.9591	High HAPS
Anagnostou.2020	Validation2	CGLU163	38.6071	0	12.0268	High HAPS
Anagnostou.2020	Validation2	CGLU247	2.57143	1	12.0713	High HAPS
Anagnostou.2020	Validation2	CGLU257	15.1071	1	12.0967	High HAPS
Anagnostou.2020	Validation2	CGLU304	7.96429	1	12.2022	High HAPS
Anagnostou.2020	Validation2	CGLU243	5.21429	1	12.2174	High HAPS
Anagnostou.2020	Validation2	CGLU130	5.28571	0	12.5305	High HAPS
Anagnostou.2020	Validation2	CGLU341	12.75	0	12.5507	High HAPS
Anagnostou.2020	Validation2	CGLU160	13.25	1	12.5734	High HAPS
Anagnostou.2020	Validation2	CGLU337	13.6429	0	12.5962	High HAPS
Anagnostou.2020	Validation2	CGLU203	3.92857	0	12.7286	High HAPS
Anagnostou.2020	Validation2	CGLU329	13.8571	0	12.8923	High HAPS
Anagnostou.2020	Validation2	CGLU248	5.64286	1	13.0882	High HAPS
Anagnostou.2020	Validation2	CGLU348	2.75	1	13.0967	High HAPS
Anagnostou.2020	Validation2	CGLU113	2.17857	1	13.2796	High HAPS
Anagnostou.2020	Validation2	CGLU233	17.25	0	13.5514	High HAPS
Anagnostou.2020	Validation2	CGLU510	15.6429	0	13.6093	High HAPS
Anagnostou.2020	Validation2	CGLU181	15.6429	0	13.738	High HAPS
Anagnostou.2020	Validation2	CGLU389	9.25	0	14.2564	High HAPS
Anagnostou.2020	Validation2	CGLU274	6.5	0	14.2579	High HAPS
Anagnostou.2020	Validation2	CGLU288	5.03571	1	14.4156	High HAPS
Anagnostou.2020	Validation2	CGLU129	15.8929	1	15.0052	High HAPS
Anagnostou.2020	Validation2	CGLU310	14.25	0	15.181	High HAPS
Anagnostou.2020	Validation2	CGLU127	25.3929	1	15.2272	High HAPS
Anagnostou.2020	Validation2	CGLU244	7.64286	1	15.9485	High HAPS
Anagnostou.2020	Validation2	CGLU117	13.7143	1	16.2347	High HAPS
Anagnostou.2020	Validation2	CGLU287	2.67857	1	16.3107	High HAPS
Anagnostou.2020	Validation2	CGLU172	9	1	16.4265	High HAPS
Anagnostou.2020	Validation2	CGLU212	12.25	0	16.8068	High HAPS
Anagnostou.2020	Validation2	CGLU519	3.28571	1	17.0449	High HAPS
Anagnostou.2020	Validation2	CGLU189	25.8929	1	17.1372	High HAPS
Anagnostou.2020	Validation2	CGLU252	10.1071	1	18.0134	High HAPS
Anagnostou.2020	Validation2	CGLU289	15.1071	1	18.134	High HAPS
Anagnostou.2020	Validation2	CGLU213	7.53571	0	19.0872	High HAPS
Anagnostou.2020	Validation2	CGLU521	10.0357	0	19.442	High HAPS
Anagnostou.2020	Validation2	CGLU270	28.7143	0	20.9752	High HAPS
Anagnostou.2020	Validation2	CGLU311	15.6071	0	21.3637	High HAPS
Anagnostou.2020	Validation2	CGLU240	13.1071	0	22.479	High HAPS
Anagnostou.2020	Validation2	CGLU268	20.8214	0	23.1294	High HAPS
Anagnostou.2020	Validation2	CGLU515	30.5357	0	24.8302	High HAPS
Hellmann.2018	Validation2	CA209012-10-200			0	Low HAPS
Hellmann.2018	Validation2	CA209012-10-347			0	Low HAPS
Hellmann.2018	Validation2	CA209012-10-381			0	Low HAPS
Hellmann.2018	Validation2	CA209012-13-436			0	Low HAPS
Hellmann.2018	Validation2	CA209012-1-454			1.26333	Low HAPS
Hellmann.2018	Validation2	CA209012-10-437			2.65616	Low HAPS
Hellmann.2018	Validation2	CA209012-13-296			3.03549	Low HAPS
Hellmann.2018	Validation2	CA209012-13-327			3.3925	Low HAPS
Hellmann.2018	Validation2	CA209012-10-275			3.40895	Low HAPS
Hellmann.2018	Validation2	CA209012-10-446			4.54585	Low HAPS
Hellmann.2018	Validation2	CA209012-13-170			4.61308	Low HAPS
Hellmann.2018	Validation2	CA209012-10-285			4.6701	Low HAPS
Hellmann.2018	Validation2	CA209012-14-374			4.79877	Low HAPS
Hellmann.2018	Validation2	CA209012-4-254			5.20847	Low HAPS
Hellmann.2018	Validation2	CA209012-14-231			5.33628	Low HAPS
Hellmann.2018	Validation2	CA209012-13-260			5.65995	Low HAPS
Hellmann.2018	Validation2	CA209012-10-238			5.95669	Low HAPS
Hellmann.2018	Validation2	CA209012-13-380			6.40758	Low HAPS
Hellmann.2018	Validation2	CA209012-16-281			6.94994	Low HAPS
Hellmann.2018	Validation2	CA209012-13-218			6.98257	Low HAPS
Hellmann.2018	Validation2	CA209012-13-273			7.17579	Low HAPS
Hellmann.2018	Validation2	CA209012-16-401			7.85145	Low HAPS
Hellmann.2018	Validation2	CA209012-14-447			8.38992	Low HAPS
Hellmann.2018	Validation2	CA209012-13-389			9.0802	Low HAPS
Hellmann.2018	Validation2	CA209012-13-354			9.29427	Low HAPS
Hellmann.2018	Validation2	CA209012-13-410			9.50664	Low HAPS
Hellmann.2018	Validation2	CA209012-10-395			9.53696	Low HAPS
Hellmann.2018	Validation2	CA209012-13-212			9.69847	Low HAPS
Hellmann.2018	Validation2	CA209012-10-252			9.85191	Low HAPS
Hellmann.2018	Validation2	CA209012-13-235			10.0801	High HAPS
Hellmann.2018	Validation2	CA209012-10-325			10.0822	High HAPS
Hellmann.2018	Validation2	CA209012-13-244			10.3956	High HAPS
Hellmann.2018	Validation2	CA209012-10-384			10.8459	High HAPS
Hellmann.2018	Validation2	CA209012-5-300			10.862	High HAPS
Hellmann.2018	Validation2	CA209012-10-429			10.9669	High HAPS
Hellmann.2018	Validation2	CA209012-13-166			11.3134	High HAPS
Hellmann.2018	Validation2	CA209012-13-195			11.5716	High HAPS
Hellmann.2018	Validation2	CA209012-10-352			11.6907	High HAPS
Hellmann.2018	Validation2	CA209012-10-324			11.8434	High HAPS
Hellmann.2018	Validation2	CA209012-10-187			11.8934	High HAPS
Hellmann.2018	Validation2	CA209012-10-240			11.9484	High HAPS
Hellmann.2018	Validation2	CA209012-10-256			12.3194	High HAPS
Hellmann.2018	Validation2	CA209012-16-286			12.3773	High HAPS
Hellmann.2018	Validation2	CA209012-13-156			12.5587	High HAPS
Hellmann.2018	Validation2	CA209012-10-239			12.7763	High HAPS
Hellmann.2018	Validation2	CA209012-10-182			13.3683	High HAPS
Hellmann.2018	Validation2	CA209012-13-414			13.5099	High HAPS
Hellmann.2018	Validation2	CA209012-14-472			13.7044	High HAPS
Hellmann.2018	Validation2	CA209012-13-392			13.7484	High HAPS
Hellmann.2018	Validation2	CA209012-16-418			14.3979	High HAPS
Hellmann.2018	Validation2	CA209012-13-399			14.5049	High HAPS
Hellmann.2018	Validation2	CA209012-13-293			14.6483	High HAPS
Hellmann.2018	Validation2	CA209012-10-468			14.9087	High HAPS
Hellmann.2018	Validation2	CA209012-10-219			15.5173	High HAPS
Hellmann.2018	Validation2	CA209012-10-424			15.5499	High HAPS
Hellmann.2018	Validation2	CA209012-13-375			15.6931	High HAPS
Hellmann.2018	Validation2	CA209012-13-442			15.9621	High HAPS
Hellmann.2018	Validation2	CA209012-10-346			16.0083	High HAPS
Hellmann.2018	Validation2	CA209012-1-467			16.1272	High HAPS
Hellmann.2018	Validation2	CA209012-10-396			16.3473	High HAPS
Hellmann.2018	Validation2	CA209012-10-211			17.2938	High HAPS
Hellmann.2018	Validation2	CA209012-13-234			17.566	High HAPS
Hellmann.2018	Validation2	CA209012-10-361			18.0962	High HAPS
Hellmann.2018	Validation2	CA209012-8-316			18.3293	High HAPS
Hellmann.2018	Validation2	CA209012-14-228			18.4458	High HAPS
Hellmann.2018	Validation2	CA209012-13-358			18.916	High HAPS
Hellmann.2018	Validation2	CA209012-13-247			19.0097	High HAPS
Hellmann.2018	Validation2	CA209012-1-439			19.2566	High HAPS
Hellmann.2018	Validation2	CA209012-10-345			19.3609	High HAPS
Hellmann.2018	Validation2	CA209012-10-444			20.0604	High HAPS
Hellmann.2018	Validation2	CA209012-10-353			20.1428	High HAPS
Hellmann.2018	Validation2	CA209012-10-445			20.2999	High HAPS
Hellmann.2018	Validation2	CA209012-14-329			21.5561	High HAPS
Hellmann.2018	Validation2	CA209012-13-370			22.1612	High HAPS
Hellmann.2018	Validation2	CA209012-4-463			22.571	High HAPS
Hugo.2016	Validation2	LAPT10	12.7233	0	0	Low HAPS
Hugo.2016	Validation2	LAPT25	8.6137	1	2.08905	Low HAPS
Hugo.2016	Validation2	LAPT38	14.7288	0	2.38707	Low HAPS
Hugo.2016	Validation2	LAPT16	6.11507	1	2.73922	Low HAPS
Hugo.2016	Validation2	LAPT6	28.9972	0	3.15022	Low HAPS
Hugo.2016	Validation2	LAPT36	27.5178	1	3.94536	Low HAPS
Hugo.2016	Validation2	LAPT23	3.3863	1	5.18151	Low HAPS
Hugo.2016	Validation2	LAPT12	10.7507	1	5.42977	Low HAPS
Hugo.2016	Validation2	LAPT9	34.652	0	5.68436	Low HAPS
Hugo.2016	Validation2	LAPT21	31.0685	1	5.87003	Low HAPS
Hugo.2016	Validation2	LAPT34	13.7425	0	5.98133	Low HAPS
Hugo.2016	Validation2	LAPT29	8.84383	1	5.98354	Low HAPS
Hugo.2016	Validation2	LAPT32	5.62192	1	6.26261	Low HAPS
Hugo.2016	Validation2	LAPT37	11.9671	0	7.33922	Low HAPS
Hugo.2016	Validation2	LAPT22	5.98356	1	7.652	Low HAPS
Hugo.2016	Validation2	LAPT7	21.7644	1	7.7282	Low HAPS
Hugo.2016	Validation2	LAPT30	3.28767	1	8.79707	Low HAPS
Hugo.2016	Validation2	LAPT24	32.0219	1	9.91157	Low HAPS
Hugo.2016	Validation2	LAPT2	30.4767	0	10.8424	High HAPS
Hugo.2016	Validation2	LAPT5	14.4329	0	11.0605	High HAPS
Hugo.2016	Validation2	LAPT11	15.3534	1	11.7353	High HAPS
Hugo.2016	Validation2	LAPT13	30.1479	0	12.0895	High HAPS
Hugo.2016	Validation2	LAPT3	22.7178	1	12.2377	High HAPS
Hugo.2016	Validation2	LAPT20	11.0794	1	12.8531	High HAPS
Hugo.2016	Validation2	LAPT18	35.5397	0	13.3699	High HAPS
Hugo.2016	Validation2	LAPT14	1.77534	0	13.3799	High HAPS
Hugo.2016	Validation2	LAPT15	32.2192	1	13.669	High HAPS
Hugo.2016	Validation2	LAPT33	71.5726	0	13.7613	High HAPS
Hugo.2016	Validation2	LAPT19	34.8493	0	13.7865	High HAPS
Hugo.2016	Validation2	LAPT26	43.9233	0	14.2915	High HAPS
Hugo.2016	Validation2	LAPT28	14.4329	1	14.4861	High HAPS
Hugo.2016	Validation2	LAPT27	18.0164	0	14.9936	High HAPS
Hugo.2016	Validation2	LAPT31	23.1452	0	15.1268	High HAPS
Hugo.2016	Validation2	LAPT35	14.0384	0	15.1591	High HAPS
Hugo.2016	Validation2	LAPT17	31.3315	1	17.3175	High HAPS
Hugo.2016	Validation2	LAPT1	19.9562	1	18.743	High HAPS
Hugo.2016	Validation2	LAPT4	31.1671	0	20.6649	High HAPS
Riaz.2017	Validation2	Pt101	27.4192	0	0	Low HAPS
Riaz.2017	Validation2	Pt106	2.99178	1	0	Low HAPS
Riaz.2017	Validation2	Pt46	7.46301	1	0	Low HAPS
Riaz.2017	Validation2	Pt51	1.87397	0	0	Low HAPS
Riaz.2017	Validation2	Pt24	4.89863	0	0.633166	Low HAPS
Riaz.2017	Validation2	Pt4	20.811	1	0.734901	Low HAPS
Riaz.2017	Validation2	Pt36	35.5397	0	0.911117	Low HAPS
Riaz.2017	Validation2	Pt93	27.9123	0	1.05762	Low HAPS
Riaz.2017	Validation2	Pt103	15.9123	0	2.11657	Low HAPS
Riaz.2017	Validation2	Pt104	26.8931	0	2.2154	Low HAPS
Riaz.2017	Validation2	Pt71	8.08767	0	2.74761	Low HAPS
Riaz.2017	Validation2	Pt98	24.5589	1	2.91141	Low HAPS
Riaz.2017	Validation2	Pt5	7.29863	1	2.99651	Low HAPS
Riaz.2017	Validation2	Pt100	27.6164	1	3.01633	Low HAPS
Riaz.2017	Validation2	Pt108	30.0164	0	4.20033	Low HAPS
Riaz.2017	Validation2	Pt7	37.7753	0	4.27934	Low HAPS
Riaz.2017	Validation2	Pt53	14.2356	1	5.03258	Low HAPS
Riaz.2017	Validation2	Pt58	16.4055	1	5.20638	Low HAPS
Riaz.2017	Validation2	Pt82	14.1041	1	5.24235	Low HAPS
Riaz.2017	Validation2	Pt28	24.3288	1	5.3606	Low HAPS
Riaz.2017	Validation2	Pt76	0.328767	1	5.58539	Low HAPS
Riaz.2017	Validation2	Pt30	34.6192	0	5.63428	Low HAPS
Riaz.2017	Validation2	Pt77	15.4849	1	6.03436	Low HAPS
Riaz.2017	Validation2	Pt11	27.5178	1	6.25341	Low HAPS
Riaz.2017	Validation2	Pt73	9.23835	0	6.34618	Low HAPS
Riaz.2017	Validation2	Pt79	7.16712	1	6.37789	Low HAPS
Riaz.2017	Validation2	Pt8	8.51507	1	6.73787	Low HAPS
Riaz.2017	Validation2	Pt84	4.96438	1	7.17629	Low HAPS
Riaz.2017	Validation2	Pt10	8.41644	1	7.24484	Low HAPS
Riaz.2017	Validation2	Pt67	33.9288	0	7.53792	Low HAPS
Riaz.2017	Validation2	Pt17	1.87397	1	7.54666	Low HAPS
Riaz.2017	Validation2	Pt48	34.389	0	8.54603	Low HAPS
Riaz.2017	Validation2	Pt90	5.72055	1	9.04104	Low HAPS
Riaz.2017	Validation2	Pt13	9.20548	1	9.38064	Low HAPS
Riaz.2017	Validation2	Pt66	17.8192	1	10.3334	High HAPS
Riaz.2017	Validation2	Pt68	27.6822	0	10.3341	High HAPS
Riaz.2017	Validation2	Pt34	27.4192	0	11.0925	High HAPS
Riaz.2017	Validation2	Pt44	35.9342	0	11.3037	High HAPS
Riaz.2017	Validation2	Pt37	21.2383	1	11.7148	High HAPS
Riaz.2017	Validation2	Pt31	31.5945	0	11.8552	High HAPS
Riaz.2017	Validation2	Pt89	27.7479	1	12.7742	High HAPS
Riaz.2017	Validation2	Pt85	29.7205	0	13.7055	High HAPS
Riaz.2017	Validation2	Pt32	3.74794	0	13.7362	High HAPS
Riaz.2017	Validation2	Pt26	31.2986	0	13.7383	High HAPS
Riaz.2017	Validation2	Pt70	10.2247	1	13.7658	High HAPS
Riaz.2017	Validation2	Pt18	35.2767	0	14.0067	High HAPS
Riaz.2017	Validation2	Pt47	23.6055	1	14.1174	High HAPS
Riaz.2017	Validation2	Pt86	8.94246	1	14.8734	High HAPS
Riaz.2017	Validation2	Pt102	20.9096	0	15.5288	High HAPS
Riaz.2017	Validation2	Pt94	32.252	0	16.077	High HAPS
Riaz.2017	Validation2	Pt27	15.6164	1	16.7482	High HAPS
Riaz.2017	Validation2	Pt83	15.189	0	16.8959	High HAPS
Riaz.2017	Validation2	Pt92	10.9479	1	17.0599	High HAPS
Riaz.2017	Validation2	Pt3	37.6109	0	18.225	High HAPS
Riaz.2017	Validation2	Pt49	27.189	0	18.3295	High HAPS
Riaz.2017	Validation2	Pt65	22.7507	0	18.594	High HAPS
Riaz.2017	Validation2	Pt60	24.263	0	18.6661	High HAPS
Riaz.2017	Validation2	Pt52	15.6493	1	19.3911	High HAPS
Riaz.2017	Validation2	Pt29	8.97534	1	19.8412	High HAPS
Riaz.2017	Validation2	Pt59	23.2767	1	20.1316	High HAPS
Riaz.2017	Validation2	Pt72	25.3151	1	21.8322	High HAPS
Riaz.2017	Validation2	Pt87	32.0219	0	21.9869	High HAPS
Riaz.2017	Validation2	Pt54	28.4383	0	26.3471	High HAPS
Roh.2017	Validation2	28A	10.4667	1	0	Low HAPS
Roh.2017	Validation2	28D	10.4667	1	0	Low HAPS
Roh.2017	Validation2	7D	39.1333	0	1.68	Low HAPS
Roh.2017	Validation2	6B	28.0667	1	2.89248	Low HAPS
Roh.2017	Validation2	45E	44	0	3.91675	Low HAPS
Roh.2017	Validation2	22B	20.7667	0	4.23471	Low HAPS
Roh.2017	Validation2	9D	40.4333	0	4.40995	Low HAPS
Roh.2017	Validation2	9A	40.4333	0	4.46151	Low HAPS
Roh.2017	Validation2	9C	40.4333	0	4.48076	Low HAPS
Roh.2017	Validation2	32A	30.9	0	4.94778	Low HAPS
Roh.2017	Validation2	23A	22.3333	0	5.44227	Low HAPS
Roh.2017	Validation2	7A	39.1333	0	6.24514	Low HAPS
Roh.2017	Validation2	2E	23.9667	0	6.77726	Low HAPS
Roh.2017	Validation2	37B	18.3667	1	7.87894	Low HAPS
Roh.2017	Validation2	41A	28.7	0	8.44988	Low HAPS
Roh.2017	Validation2	54C	23.8	0	8.50841	Low HAPS
Roh.2017	Validation2	1D	18.0667	1	8.60245	Low HAPS
Roh.2017	Validation2	54A	23.8	0	8.67833	Low HAPS
Roh.2017	Validation2	31A	59.6667	0	9.2585	Low HAPS
Roh.2017	Validation2	3D1	14.9	1	9.39225	Low HAPS
Roh.2017	Validation2	3D2	14.9	1	9.92165	Low HAPS
Roh.2017	Validation2	4D	36.1	1	11.127	High HAPS
Roh.2017	Validation2	18C	17.9667	1	11.5244	High HAPS
Roh.2017	Validation2	29C	18.2667	1	11.7924	High HAPS
Roh.2017	Validation2	18A	17.9667	1	12.0137	High HAPS
Roh.2017	Validation2	33A	11.9667	1	12.674	High HAPS
Roh.2017	Validation2	45C	44	0	13.6084	High HAPS
Roh.2017	Validation2	42E	70.3667	0	13.9923	High HAPS
Roh.2017	Validation2	25A	29.8	1	14.2961	High HAPS
Roh.2017	Validation2	25C	29.8	1	14.4764	High HAPS
Roh.2017	Validation2	22A	20.7667	0	14.6575	High HAPS
Roh.2017	Validation2	33C	11.9667	1	15.0184	High HAPS
Roh.2017	Validation2	19D	21.2	1	15.2061	High HAPS
Roh.2017	Validation2	26E	41.8667	1	15.4103	High HAPS
Roh.2017	Validation2	26C	41.8667	1	15.5931	High HAPS
Roh.2017	Validation2	34A	20.2667	0	15.9085	High HAPS
Roh.2017	Validation2	12A	27.8333	0	15.9374	High HAPS
Roh.2017	Validation2	20E	26.1333	0	15.9504	High HAPS
Roh.2017	Validation2	20A	26.1333	0	15.9641	High HAPS
Roh.2017	Validation2	16C	20.4333	1	17.8575	High HAPS
Roh.2017	Validation2	47D	36.4	0	17.9224	High HAPS
Roh.2017	Validation2	21C	8.23333	1	18.5407	High HAPS
Roh.2017	Validation2	16D	20.4333	1	19.0033	High HAPS
Roh.2017	Validation2	3C	14.9	1	19.25	High HAPS
Roh.2017	Validation2	5A	35.0667	1	19.7002	High HAPS
Roh.2017	Validation2	24C	41.8	0	19.9446	High HAPS
Roh.2017	Validation2	53A	9.23333	1	23.6869	High HAPS
Roh.2017	Validation2	53D	9.23333	1	24.1682	High HAPS
Roh.2017	Validation2	15C	15.5333	1	24.4473	High HAPS
Roh.2017	Validation2	47A	36.4	0	24.863	High HAPS
Roh.2017	Validation2	49E	36.4667	1	25.5077	High HAPS
Roh.2017	Validation2	50C	53.8667	0	26.6276	High HAPS
Roh.2017	Validation2	50A	53.8667	0	26.6648	High HAPS
Snyder.2014	Validation2	NR8727	5.19808	1	0	Low HAPS
Snyder.2014	Validation2	SD5118	32.8663	1	0	Low HAPS
Snyder.2014	Validation2	SD5934	19.8053	1	0	Low HAPS
Snyder.2014	Validation2	NR1867	18.5223	1	1.60684	Low HAPS
Snyder.2014	Validation2	NR5784	5.49417	1	1.75263	Low HAPS
Snyder.2014	Validation2	NR6721	9.60657	1	1.98394	Low HAPS
Snyder.2014	Validation2	NR3549	6.18505	1	2.17032	Low HAPS
Snyder.2014	Validation2	NR6842	9.80671	1	2.45597	Low HAPS
Snyder.2014	Validation2	SD2051	10.1659	1	2.46042	Low HAPS
Snyder.2014	Validation2	NR6689	15.0103	1	2.75041	Low HAPS
Snyder.2014	Validation2	NR3156	12.6333	1	2.93103	Low HAPS
Snyder.2014	Validation2	LSDNR1650	32.4222	1	3.22693	Low HAPS
Snyder.2014	Validation2	PR4046	25.3173	0	4.745	Low HAPS
Snyder.2014	Validation2	CR3665	31.8793	0	5.09824	Low HAPS
Snyder.2014	Validation2	NR9705	14.4099	1	5.69036	Low HAPS
Snyder.2014	Validation2	LSDNR1120	55.2378	0	5.93461	Low HAPS
Snyder.2014	Validation2	CRNR4941	86.4591	0	5.96144	Low HAPS
Snyder.2014	Validation2	NR4631	6.00411	1	7.30695	Low HAPS
Snyder.2014	Validation2	CR9306	63.5613	0	7.7349	Low HAPS
Snyder.2014	Validation2	LSD0167	32.4222	0	7.77506	Low HAPS
Snyder.2014	Validation2	NR9341	12.1398	1	7.821	Low HAPS
Snyder.2014	Validation2	CR22640	51.235	0	7.94643	Low HAPS
Snyder.2014	Validation2	LSDNR3086	31.2214	1	8.0846	Low HAPS
Snyder.2014	Validation2	CR0095	67.9369	0	8.91553	Low HAPS
Snyder.2014	Validation2	SD5038	13.9822	1	9.30489	Low HAPS
Snyder.2014	Validation2	LSD2057	40.1275	0	9.65078	Low HAPS
Snyder.2014	Validation2	SD2056	47.2762	0	9.66266	Low HAPS
Snyder.2014	Validation2	NR9765	25.0171	1	9.84018	Low HAPS
Snyder.2014	Validation2	SD6336	83.4324	0	10.0726	High HAPS
Snyder.2014	Validation2	PR4035	50.2344	0	10.3082	High HAPS
Snyder.2014	Validation2	CR1509	53.8889	0	10.4445	High HAPS
Snyder.2014	Validation2	NR4018	3.30226	0	10.8746	High HAPS
Snyder.2014	Validation2	CR6161	31.3214	1	11.1621	High HAPS
Snyder.2014	Validation2	CR7623	64.8444	0	11.3201	High HAPS
Snyder.2014	Validation2	LSD4691	87.66	0	11.6892	High HAPS
Snyder.2014	Validation2	NR4083	2.70185	1	11.9607	High HAPS
Snyder.2014	Validation2	CR6126	22.8156	0	12.3058	High HAPS
Snyder.2014	Validation2	PR03803	94.6648	1	12.6055	High HAPS
Snyder.2014	Validation2	NR4949	8.3564	1	12.6278	High HAPS
Snyder.2014	Validation2	NR9449	7.20493	1	12.7489	High HAPS
Snyder.2014	Validation2	LSD6819	40.8279	0	12.8277	High HAPS
Snyder.2014	Validation2	PR4091	72.4496	0	13.1693	High HAPS
Snyder.2014	Validation2	CRNR2472	20.414	0	13.4364	High HAPS
Snyder.2014	Validation2	LSDNR9298	50.0342	0	13.6487	High HAPS
Snyder.2014	Validation2	CR06670	44.4304	1	13.73	High HAPS
Snyder.2014	Validation2	SD0346	34.7745	1	14.2776	High HAPS
Snyder.2014	Validation2	PR12117	18.7128	1	14.583	High HAPS
Snyder.2014	Validation2	PR4077	72.7498	0	14.6782	High HAPS
Snyder.2014	Validation2	SD6494	8.71829	1	14.7484	High HAPS
Snyder.2014	Validation2	LSD3484	34.8238	0	15.2386	High HAPS
Snyder.2014	Validation2	NR9445	2.50171	1	15.9696	High HAPS
Snyder.2014	Validation2	NR4045	20.414	1	16.1864	High HAPS
Snyder.2014	Validation2	SD1494	23.7203	0	16.3909	High HAPS
Snyder.2014	Validation2	NR2137	9.80671	0	16.5745	High HAPS
Snyder.2014	Validation2	CR9699	52.8361	0	16.8803	High HAPS
Snyder.2014	Validation2	NR9521	32.4222	1	18.1903	High HAPS
Snyder.2014	Validation2	CRNR0244	25.2173	0	18.5931	High HAPS
Snyder.2014	Validation2	SD7357	24.5099	1	18.7593	High HAPS
Snyder.2014	Validation2	LSD4744	25.2173	0	18.9306	High HAPS
Snyder.2014	Validation2	CR04885	25.6175	0	19.0214	High HAPS
Snyder.2014	Validation2	PR4092	72.8498	0	19.9176	High HAPS
Snyder.2014	Validation2	CR4880	64.3509	0	22.3558	High HAPS

## Sheet: Fig2C
Multi Cox Analysis	coef	exp(coef)	se(coef)	z	Pr(>|z|)	exp(coef)	lower .95	upper .95
TMB >14 VS <=14	-0.0800288	0.92309	0.263166	-0.304101	0.761051	0.92309	0.551108	1.54615
PDL1 >=1% VS <1%	-0.205892	0.813921	0.226534	-0.908878	0.363414	0.813921	0.522104	1.26884
Stage IV VS III	0.13981	1.15005	0.115558	1.20987	0.22633	1.15005	0.916971	1.44239
Age >65 VS <=65	-0.0659219	0.936204	0.163527	-0.403126	0.686855	0.936204	0.679479	1.28993
Gender Male VS Female	0.0095214	1.00957	0.0892776	0.106649	0.915067	1.00957	0.847504	1.20262
HLA Divergence	-0.0526188	0.948742	0.106626	-0.49349	0.621666	0.948742	0.769818	1.16925
TNB	-0.130695	0.877485	0.103633	-1.26114	0.207259	0.877485	0.716188	1.07511
HAPS High VS Low	-0.270504	0.762995	0.125276	-2.15926	0.03083	0.762995	0.596879	0.975342

## Sheet: Fig2D
Cohort	Batch	Sample	PFS_Months	PFS_Event	HAPS	Group
Allen.2015	Validation2	Pat128	2.6129	1	0	Low HAPS
Allen.2015	Validation2	Pat33	6.80645	1	2.26961	Low HAPS
Allen.2015	Validation2	Pat162	2.51613	1	2.49533	Low HAPS
Allen.2015	Validation2	Pat171	2.74194	1	2.95511	Low HAPS
Allen.2015	Validation2	Pat07	23.2581	1	3.69444	Low HAPS
Allen.2015	Validation2	Pat78	1.22581	1	3.72139	Low HAPS
Allen.2015	Validation2	Pat36	1.32258	1	3.74027	Low HAPS
Allen.2015	Validation2	Pat21	18	1	5.14078	Low HAPS
Allen.2015	Validation2	Pat24	21.2258	0	5.43564	Low HAPS
Allen.2015	Validation2	Pat63	23.1613	0	5.66749	Low HAPS
Allen.2015	Validation2	Pat92	2.70968	1	5.71159	Low HAPS
Allen.2015	Validation2	Pat143	2.90323	1	5.84756	Low HAPS
Allen.2015	Validation2	Pat98	2.48387	1	6.44966	Low HAPS
Allen.2015	Validation2	Pat160	2.6129	1	6.47938	Low HAPS
Allen.2015	Validation2	Pat14	2.70968	1	6.6253	Low HAPS
Allen.2015	Validation2	Pat67	2.54839	1	6.70989	Low HAPS
Allen.2015	Validation2	Pat157	1.70968	1	6.92473	Low HAPS
Allen.2015	Validation2	Pat135	2.35484	1	7.51564	Low HAPS
Allen.2015	Validation2	Pat106	4.41935	1	7.55586	Low HAPS
Allen.2015	Validation2	Pat85	2.67742	1	7.58778	Low HAPS
Allen.2015	Validation2	Pat40	1.09677	1	7.61426	Low HAPS
Allen.2015	Validation2	Pat165	3.06452	1	7.86324	Low HAPS
Allen.2015	Validation2	Pat44	2	1	8.09553	Low HAPS
Allen.2015	Validation2	Pat131	6.29032	1	8.1025	Low HAPS
Allen.2015	Validation2	Pat76	2.25806	1	8.1486	Low HAPS
Allen.2015	Validation2	Pat166	2.45161	1	8.17585	Low HAPS
Allen.2015	Validation2	Pat59	2.45161	1	8.38975	Low HAPS
Allen.2015	Validation2	Pat130	0.548387	1	8.45682	Low HAPS
Allen.2015	Validation2	Pat25	2.16129	1	8.4705	Low HAPS
Allen.2015	Validation2	Pat104	7.64516	0	8.95259	Low HAPS
Allen.2015	Validation2	Pat86	4.93548	1	8.97194	Low HAPS
Allen.2015	Validation2	Pat02	17.3548	1	9.04876	Low HAPS
Allen.2015	Validation2	Pat37	0.741935	1	9.17471	Low HAPS
Allen.2015	Validation2	Pat121	2.70968	1	9.21495	Low HAPS
Allen.2015	Validation2	Pat115	2.3871	1	9.51664	Low HAPS
Allen.2015	Validation2	Pat129	2.19355	1	9.72389	Low HAPS
Allen.2015	Validation2	Pat148	1.54839	1	9.93045	Low HAPS
Allen.2015	Validation2	Pat101	2.48387	1	10.0174	High HAPS
Allen.2015	Validation2	Pat29	11	1	10.1446	High HAPS
Allen.2015	Validation2	Pat118	3.87097	1	10.2709	High HAPS
Allen.2015	Validation2	Pat56	3.09677	1	10.4309	High HAPS
Allen.2015	Validation2	Pat57	2.19355	1	11.0092	High HAPS
Allen.2015	Validation2	Pat167	2.70968	1	11.0113	High HAPS
Allen.2015	Validation2	Pat15	1	1	11.0723	High HAPS
Allen.2015	Validation2	Pat46	1.16129	1	11.305	High HAPS
Allen.2015	Validation2	Pat73	13.1613	1	11.7429	High HAPS
Allen.2015	Validation2	Pat49	5.25806	1	11.8665	High HAPS
Allen.2015	Validation2	Pat74	2.58065	1	12.0089	High HAPS
Allen.2015	Validation2	Pat43	1.19355	1	12.0292	High HAPS
Allen.2015	Validation2	Pat81	2.45161	1	12.2858	High HAPS
Allen.2015	Validation2	Pat60	2.87097	1	12.3186	High HAPS
Allen.2015	Validation2	Pat113	1.67742	1	12.7762	High HAPS
Allen.2015	Validation2	Pat32	2.25806	1	12.8882	High HAPS
Allen.2015	Validation2	Pat170	3.12903	1	13.0024	High HAPS
Allen.2015	Validation2	Pat140	3.67742	1	13.1216	High HAPS
Allen.2015	Validation2	Pat39	47.9677	0	13.292	High HAPS
Allen.2015	Validation2	Pat175	2.90323	1	13.6666	High HAPS
Allen.2015	Validation2	Pat03	2.45161	1	13.8109	High HAPS
Allen.2015	Validation2	Pat47	35.6774	0	14.0854	High HAPS
Allen.2015	Validation2	Pat109	0.612903	1	14.2537	High HAPS
Allen.2015	Validation2	Pat70	0.483871	1	14.3757	High HAPS
Allen.2015	Validation2	Pat66	19.2903	1	14.6169	High HAPS
Allen.2015	Validation2	Pat06	2.48387	1	14.7296	High HAPS
Allen.2015	Validation2	Pat80	5.87097	1	14.8601	High HAPS
Allen.2015	Validation2	Pat08	2.35484	1	14.908	High HAPS
Allen.2015	Validation2	Pat88	21.4516	0	15.0235	High HAPS
Allen.2015	Validation2	Pat17	2.74194	1	15.0617	High HAPS
Allen.2015	Validation2	Pat64	2.22581	1	15.2428	High HAPS
Allen.2015	Validation2	Pat100	3.58065	1	16.0261	High HAPS
Allen.2015	Validation2	Pat105	22.2581	0	16.027	High HAPS
Allen.2015	Validation2	Pat90	21.5806	0	16.2234	High HAPS
Allen.2015	Validation2	Pat123	17.5484	1	16.2743	High HAPS
Allen.2015	Validation2	Pat127	2.70968	1	16.3406	High HAPS
Allen.2015	Validation2	Pat147	3.87097	1	16.9247	High HAPS
Allen.2015	Validation2	Pat124	2.16129	1	17.2702	High HAPS
Allen.2015	Validation2	Pat04	20.8387	0	17.5345	High HAPS
Allen.2015	Validation2	Pat79	13.0645	1	17.6287	High HAPS
Allen.2015	Validation2	Pat151	3.41935	1	17.9977	High HAPS
Allen.2015	Validation2	Pat55	2.51613	1	18.1269	High HAPS
Allen.2015	Validation2	Pat103	31.2581	0	18.2776	High HAPS
Allen.2015	Validation2	Pat126	6.03226	1	18.43	High HAPS
Allen.2015	Validation2	Pat82	2.41935	1	18.455	High HAPS
Allen.2015	Validation2	Pat77	7.77419	0	18.4857	High HAPS
Allen.2015	Validation2	Pat168	2.16129	1	19.0963	High HAPS
Allen.2015	Validation2	Pat58	3.19355	1	19.5054	High HAPS
Allen.2015	Validation2	Pat174	4.32258	1	19.5895	High HAPS
Allen.2015	Validation2	Pat54	2.6129	1	19.6254	High HAPS
Allen.2015	Validation2	Pat50	2.09677	1	19.8399	High HAPS
Allen.2015	Validation2	Pat41	1.74194	1	20.0133	High HAPS
Allen.2015	Validation2	Pat19	0.677419	1	20.2571	High HAPS
Allen.2015	Validation2	Pat133	4.32258	1	20.3876	High HAPS
Allen.2015	Validation2	Pat71	3.16129	1	20.4856	High HAPS
Allen.2015	Validation2	Pat45	1.96774	1	20.5052	High HAPS
Allen.2015	Validation2	Pat138	18.7419	1	21.4179	High HAPS
Allen.2015	Validation2	Pat117	5.87097	1	21.8292	High HAPS
Allen.2015	Validation2	Pat139	1.48387	1	22.3026	High HAPS
Allen.2015	Validation2	Pat110	2.35484	1	23.0956	High HAPS
Allen.2015	Validation2	Pat62	2.48387	1	25.1178	High HAPS
Allen.2015	Validation2	Pat38	9.74194	1	29.1133	High HAPS
Allen.2015	Validation2	Pat132	6.03226	1	29.254	High HAPS
Allen.2018	Validation1	BLADDER-15330_CCPM_0700692	3.83871	0	0	Low HAPS
Allen.2018	Validation1	BLCA-014	1.93548	0	0	Low HAPS
Allen.2018	Validation1	Pat121	2.70968	0	0	Low HAPS
Allen.2018	Validation1	Pat128	2.6129	0	0	Low HAPS
Allen.2018	Validation1	SD5118	5.41935	1	0	Low HAPS
Allen.2018	Validation1	SD5934	3.16129	1	0	Low HAPS
Allen.2018	Validation1	SU2C-1011	1.80645	0	0	Low HAPS
Allen.2018	Validation1	SU2C-1020	28.9355	1	0	Low HAPS
Allen.2018	Validation1	BLADDER-15330_CCPM_0700691	3.96774	0	1.65251	Low HAPS
Allen.2018	Validation1	Pat99	2.64516	0	2.33954	Low HAPS
Allen.2018	Validation1	NR1867	5.19355	1	2.40884	Low HAPS
Allen.2018	Validation1	NR3549	3.6129	1	2.64148	Low HAPS
Allen.2018	Validation1	Pat162	2.51613	0	3.17619	Low HAPS
Allen.2018	Validation1	HNSCC-215	2.09677	0	3.24474	Low HAPS
Allen.2018	Validation1	Pat171	2.74194	0	3.34075	Low HAPS
Allen.2018	Validation1	MEL-587761	6	0	3.54521	Low HAPS
Allen.2018	Validation1	Pat07	23.2581	1	3.60457	Low HAPS
Allen.2018	Validation1	CANSEQU01-0100425	6.67742	0	3.69568	Low HAPS
Allen.2018	Validation1	Pat83	3.45161	0	3.72007	Low HAPS
Allen.2018	Validation1	HNSCC-186	19.2258	0	4.24861	Low HAPS
Allen.2018	Validation1	SU2C-1016	7.41935	0	4.79809	Low HAPS
Allen.2018	Validation1	SD2051	3.6129	1	4.80629	Low HAPS
Allen.2018	Validation1	NI9507	1.83871	0	4.82039	Low HAPS
Allen.2018	Validation1	Pat61	2.6129	0	5.11314	Low HAPS
Allen.2018	Validation1	SR070761	3.32258	0	5.21261	Low HAPS
Allen.2018	Validation1	SU2C-1006	5.87097	0	5.43625	Low HAPS
Allen.2018	Validation1	HNSCC-305	2.74194	0	5.50799	Low HAPS
Allen.2018	Validation1	Pat21	18	0	5.52919	Low HAPS
Allen.2018	Validation1	BLADDER-15330_CCPM_0700629	1.74194	1	5.69664	Low HAPS
Allen.2018	Validation1	SU2C-1021	1.29032	0	5.77746	Low HAPS
Allen.2018	Validation1	Pat143	2.90323	0	5.83019	Low HAPS
Allen.2018	Validation1	NR9705	6.54839	1	5.84622	Low HAPS
Allen.2018	Validation1	Pat24	21.2258	1	5.84844	Low HAPS
Allen.2018	Validation1	BLCA-003	0.935484	0	5.89449	Low HAPS
Allen.2018	Validation1	SU2C-1022	4.16129	0	5.98439	Low HAPS
Allen.2018	Validation1	BLCA-002	16.3871	1	5.99936	Low HAPS
Allen.2018	Validation1	SU2C-1003	1.80645	0	6.09372	Low HAPS
Allen.2018	Validation1	BLCA-007	12.7742	1	6.10607	Low HAPS
Allen.2018	Validation1	Pat163	2.45161	1	6.25549	Low HAPS
Allen.2018	Validation1	Pat14	2.70968	0	6.57108	Low HAPS
Allen.2018	Validation1	GR4788	1.83871	0	6.82895	Low HAPS
Allen.2018	Validation1	Pat98	2.48387	0	6.87134	Low HAPS
Allen.2018	Validation1	SU2C-1002	1.87097	0	6.90695	Low HAPS
Allen.2018	Validation1	Pat160	2.6129	0	6.98081	Low HAPS
Allen.2018	Validation1	SU2C-1005	1.09677	0	7.01486	Low HAPS
Allen.2018	Validation1	Pat86	4.93548	0	7.03507	Low HAPS
Allen.2018	Validation1	Pat76	2.25806	0	7.04261	Low HAPS
Allen.2018	Validation1	Pat118	3.87097	0	7.07223	Low HAPS
Allen.2018	Validation1	Pat27	4.48387	0	7.13122	Low HAPS
Allen.2018	Validation1	Pat157	1.70968	0	7.19475	Low HAPS
Allen.2018	Validation1	DFCI_MM_1	17.6774	0	7.2357	Low HAPS
Allen.2018	Validation1	Pat18	3.6129	0	7.30168	Low HAPS
Allen.2018	Validation1	SC6470	8.12903	0	7.3158	Low HAPS
Allen.2018	Validation1	HNSCC-238	10.1613	0	7.33714	Low HAPS
Allen.2018	Validation1	Pat106	4.41935	0	7.36852	Low HAPS
Allen.2018	Validation1	WA7899	1.83871	0	7.46125	Low HAPS
Allen.2018	Validation1	SU2C-1039	13.4839	0	7.52873	Low HAPS
Allen.2018	Validation1	HNSCC-323	4.51613	1	7.59649	Low HAPS
Allen.2018	Validation1	LO5004	6.16129	0	7.60624	Low HAPS
Allen.2018	Validation1	Pat87	4.87097	0	7.67706	Low HAPS
Allen.2018	Validation1	KA3947	7.93548	0	7.6797	Low HAPS
Allen.2018	Validation1	SB010944	26.7742	1	7.73779	Low HAPS
Allen.2018	Validation1	BLCA-008	3.3871	0	8.02003	Low HAPS
Allen.2018	Validation1	Pat59	2.45161	0	8.1164	Low HAPS
Allen.2018	Validation1	Pat85	2.67742	0	8.2407	Low HAPS
Allen.2018	Validation1	Pat135	2.35484	0	8.25374	Low HAPS
Allen.2018	Validation1	Y2087	8.12903	0	8.27617	Low HAPS
Allen.2018	Validation1	CR3665	10.8387	1	8.35178	Low HAPS
Allen.2018	Validation1	SU2C-1013	1.03226	0	8.58643	Low HAPS
Allen.2018	Validation1	NR4631	2.93548	1	8.62801	Low HAPS
Allen.2018	Validation1	Pat02	40.4516	1	8.68766	Low HAPS
Allen.2018	Validation1	DM123062	1.83871	0	8.78728	Low HAPS
Allen.2018	Validation1	Pat67	2.54839	0	8.82529	Low HAPS
Allen.2018	Validation1	LSD0167	31.6129	1	8.86375	Low HAPS
Allen.2018	Validation1	SU2C-1004	3.58065	0	9.0409	Low HAPS
Allen.2018	Validation1	SU2C-1038	1.12903	0	9.05293	Low HAPS
Allen.2018	Validation1	Pat129	2.19355	1	9.16918	Low HAPS
Allen.2018	Validation1	PR4046	24.8387	1	9.21001	Low HAPS
Allen.2018	Validation1	Pat115	2.3871	0	9.24706	Low HAPS
Allen.2018	Validation1	IM_09	14.2258	0	9.35612	Low HAPS
Allen.2018	Validation1	AU5884	1.74194	0	9.39131	Low HAPS
Allen.2018	Validation1	HNSCC-306	2.70968	0	9.40338	Low HAPS
Allen.2018	Validation1	AC_PD1-1	26.4839	1	9.44315	Low HAPS
Allen.2018	Validation1	HNSCC-239	4.45161	0	9.55681	Low HAPS
Allen.2018	Validation1	DI6359	9.6129	1	9.62059	Low HAPS
Allen.2018	Validation1	SU2C-1017	13.9677	1	9.74549	Low HAPS
Allen.2018	Validation1	HNSCC-266	1.25806	0	9.83187	Low HAPS
Allen.2018	Validation1	Pat166	2.45161	0	9.89292	Low HAPS
Allen.2018	Validation1	Pat56	3.09677	0	9.91293	Low HAPS
Allen.2018	Validation1	HNSCC-296	1.3871	0	9.93614	Low HAPS
Allen.2018	Validation1	Pat73	13.1613	0	9.94285	Low HAPS
Allen.2018	Validation1	Pat74	2.58065	0	9.96823	Low HAPS
Allen.2018	Validation1	Pat101	2.48387	0	10.0303	High HAPS
Allen.2018	Validation1	Pat46	1.16129	0	10.0485	High HAPS
Allen.2018	Validation1	Pat13	3.35484	0	10.0709	High HAPS
Allen.2018	Validation1	JB112852	3.22581	0	10.0946	High HAPS
Allen.2018	Validation1	SD5038	5.41935	1	10.2194	High HAPS
Allen.2018	Validation1	SU2C-1029	4.6129	0	10.2389	High HAPS
Allen.2018	Validation1	SD6336	81.5161	1	10.2651	High HAPS
Allen.2018	Validation1	MA7027	1.74194	0	10.2803	High HAPS
Allen.2018	Validation1	LO3793	3.41935	0	10.3424	High HAPS
Allen.2018	Validation1	CR22640	48.7742	1	10.4184	High HAPS
Allen.2018	Validation1	BLCA-011	2.03226	0	10.4286	High HAPS
Allen.2018	Validation1	IM_06	1.87097	0	10.4605	High HAPS
Allen.2018	Validation1	Pat104	7.64516	0	10.4676	High HAPS
Allen.2018	Validation1	Pat57	2.19355	0	10.503	High HAPS
Allen.2018	Validation1	Pat159	3.22581	1	10.52	High HAPS
Allen.2018	Validation1	SU2C-1028	6.25806	0	10.5688	High HAPS
Allen.2018	Validation1	SU2C-1027	4.03226	0	10.5928	High HAPS
Allen.2018	Validation1	CU9061	3.90323	1	10.6067	High HAPS
Allen.2018	Validation1	BL3403	6.35484	0	10.7046	High HAPS
Allen.2018	Validation1	HNSCC-243	1.77419	0	10.788	High HAPS
Allen.2018	Validation1	RI1933	16.2581	1	10.7922	High HAPS
Allen.2018	Validation1	Pat119	3.48387	1	10.8355	High HAPS
Allen.2018	Validation1	BLCA-005	16.2258	1	10.8462	High HAPS
Allen.2018	Validation1	SU2C-1037	1.67742	0	10.875	High HAPS
Allen.2018	Validation1	HNSCC-287	1.80645	0	10.886	High HAPS
Allen.2018	Validation1	SU2C-1018	1.12903	0	10.8961	High HAPS
Allen.2018	Validation1	Pat15	1	0	10.9586	High HAPS
Allen.2018	Validation1	IM_07	16	0	11.0673	High HAPS
Allen.2018	Validation1	RH090935	10.1935	1	11.1345	High HAPS
Allen.2018	Validation1	Pat148	1.54839	0	11.2742	High HAPS
Allen.2018	Validation1	BLCA-006	5.32258	0	11.3003	High HAPS
Allen.2018	Validation1	Pat43	1.19355	0	11.3854	High HAPS
Allen.2018	Validation1	SU2C-1026	7.83871	0	11.4299	High HAPS
Allen.2018	Validation1	LSD2057	14.4516	1	11.4333	High HAPS
Allen.2018	Validation1	Pat49	5.25806	0	11.454	High HAPS
Allen.2018	Validation1	Pat60	2.87097	0	11.455	High HAPS
Allen.2018	Validation1	Pat32	2.25806	0	11.4805	High HAPS
Allen.2018	Validation1	PR4035	49.2258	1	11.5098	High HAPS
Allen.2018	Validation1	NR9765	4.96774	1	11.5577	High HAPS
Allen.2018	Validation1	SARC-PD1	6.77419	0	11.6567	High HAPS
Allen.2018	Validation1	Pat113	1.67742	0	11.8585	High HAPS
Allen.2018	Validation1	BLADDER-15330_CCPM_0700694	4.70968	0	11.9028	High HAPS
Allen.2018	Validation1	CR6161	30.7097	0	11.9447	High HAPS
Allen.2018	Validation1	Pat81	2.45161	0	11.968	High HAPS
Allen.2018	Validation1	RO3338	2.03226	0	11.9775	High HAPS
Allen.2018	Validation1	Pat167	2.70968	0	12.0189	High HAPS
Allen.2018	Validation1	Pat170	3.12903	0	12.0252	High HAPS
Allen.2018	Validation1	CR0095	14.6774	1	12.2131	High HAPS
Allen.2018	Validation1	SU2C-1010	3.83871	0	12.245	High HAPS
Allen.2018	Validation1	R7495	1.35484	0	12.2978	High HAPS
Allen.2018	Validation1	LUNG-2630	7.51613	0	12.3721	High HAPS
Allen.2018	Validation1	MEL-582186	10.4194	0	12.4471	High HAPS
Allen.2018	Validation1	Pat175	2.90323	0	12.5036	High HAPS
Allen.2018	Validation1	IM_04	5.48387	0	12.7196	High HAPS
Allen.2018	Validation1	Pat39	47.9677	1	12.7457	High HAPS
Allen.2018	Validation1	BLCA-015	2.22581	0	12.7913	High HAPS
Allen.2018	Validation1	Pat140	3.67742	0	12.842	High HAPS
Allen.2018	Validation1	FR9547	4.09677	1	12.8661	High HAPS
Allen.2018	Validation1	HNSCC-258	12.1935	1	12.8974	High HAPS
Allen.2018	Validation1	M4945	14.3226	1	12.9938	High HAPS
Allen.2018	Validation1	BLCA_immunotherapy_responder-DFCI_11-104_011	19.0645	0	13.0383	High HAPS
Allen.2018	Validation1	Pat06	2.48387	0	13.1558	High HAPS
Allen.2018	Validation1	Pat111	15.0645	0	13.1997	High HAPS
Allen.2018	Validation1	SU2C-1025	1.25806	0	13.2674	High HAPS
Allen.2018	Validation1	CR9306	9.48387	1	13.2819	High HAPS
Allen.2018	Validation1	Pat47	35.6774	1	13.297	High HAPS
Allen.2018	Validation1	BLCA-010	15.8065	1	13.2996	High HAPS
Allen.2018	Validation1	MEL-650366	1.35484	0	13.376	High HAPS
Allen.2018	Validation1	Pat03	2.45161	0	13.4326	High HAPS
Allen.2018	Validation1	NR4083	2.70968	1	13.4911	High HAPS
Allen.2018	Validation1	SA9755	8.22581	1	13.5268	High HAPS
Allen.2018	Validation1	AL4602	8.22581	1	13.5373	High HAPS
Allen.2018	Validation1	BLCA-009	3.96774	0	13.5485	High HAPS
Allen.2018	Validation1	Pat08	2.35484	0	13.5544	High HAPS
Allen.2018	Validation1	CR6126	22.8065	1	13.5958	High HAPS
Allen.2018	Validation1	DFCI_MM_2	11.7742	0	13.69	High HAPS
Allen.2018	Validation1	SU2C-1035	4.06452	0	13.7645	High HAPS
Allen.2018	Validation1	BLCA-001	1.03226	0	13.8356	High HAPS
Allen.2018	Validation1	IM_12	2.74194	0	13.9242	High HAPS
Allen.2018	Validation1	NR4018	2.48387	1	14.038	High HAPS
Allen.2018	Validation1	Pat64	2.22581	0	14.0646	High HAPS
Allen.2018	Validation1	Pat17	2.74194	0	14.1152	High HAPS
Allen.2018	Validation1	NR9449	2.25806	1	14.1884	High HAPS
Allen.2018	Validation1	Pat90	21.5806	1	14.2019	High HAPS
Allen.2018	Validation1	NR4810	2.70968	1	14.243	High HAPS
Allen.2018	Validation1	SD2056	46.9677	1	14.3308	High HAPS
Allen.2018	Validation1	Pat66	19.2903	0	14.5181	High HAPS
Allen.2018	Validation1	Pat80	5.87097	0	14.5369	High HAPS
Allen.2018	Validation1	PR4091	70.9032	1	14.5635	High HAPS
Allen.2018	Validation1	CA9903	14.2258	0	14.5788	High HAPS
Allen.2018	Validation1	Pat123	17.5484	0	14.6128	High HAPS
Allen.2018	Validation1	Pat124	2.16129	0	14.7272	High HAPS
Allen.2018	Validation1	CR1509	16.2581	1	14.8294	High HAPS
Allen.2018	Validation1	IM_01	2.74194	0	14.8486	High HAPS
Allen.2018	Validation1	SD0346	15.3548	1	14.854	High HAPS
Allen.2018	Validation1	LSD6819	15.129	1	14.9642	High HAPS
Allen.2018	Validation1	IM_10	11.4839	0	14.9647	High HAPS
Allen.2018	Validation1	Pat12	2.70968	0	15.0241	High HAPS
Allen.2018	Validation1	CR06670	37.9355	0	15.0847	High HAPS
Allen.2018	Validation1	Pat144	23.5806	0	15.2193	High HAPS
Allen.2018	Validation1	BLCA-016	24	1	15.3188	High HAPS
Allen.2018	Validation1	Pat127	3.87097	0	15.3683	High HAPS
Allen.2018	Validation1	HE3202	14.4194	1	15.4167	High HAPS
Allen.2018	Validation1	Pat105	22.2581	1	15.4569	High HAPS
Allen.2018	Validation1	PR4077	71.3548	1	15.476	High HAPS
Allen.2018	Validation1	Pat100	3.58065	0	15.733	High HAPS
Allen.2018	Validation1	Pat147	3.87097	0	15.8371	High HAPS
Allen.2018	Validation1	NR4949	5.19355	1	15.9071	High HAPS
Allen.2018	Validation1	SU2C-1024	32.2258	0	16.0999	High HAPS
Allen.2018	Validation1	LSD3484	34.7742	1	16.2261	High HAPS
Allen.2018	Validation1	SD6494	2.93548	1	16.3773	High HAPS
Allen.2018	Validation1	SU2C-1030	3.16129	0	16.4071	High HAPS
Allen.2018	Validation1	NR8815	2.03226	1	16.4261	High HAPS
Allen.2018	Validation1	Pat79	13.0645	0	16.6464	High HAPS
Allen.2018	Validation1	SU2C-1034	5.48387	0	17.3014	High HAPS
Allen.2018	Validation1	Pat50	2.09677	0	17.3606	High HAPS
Allen.2018	Validation1	Pat77	7.77419	1	17.4294	High HAPS
Allen.2018	Validation1	Pat174	4.32258	1	17.47	High HAPS
Allen.2018	Validation1	NR9445	1.80645	1	17.6848	High HAPS
Allen.2018	Validation1	Pat126	6.03226	1	17.7407	High HAPS
Allen.2018	Validation1	NR2137	1.80645	1	17.804	High HAPS
Allen.2018	Validation1	SC0899	12.3548	1	17.8341	High HAPS
Allen.2018	Validation1	Pat82	2.41935	0	17.9141	High HAPS
Allen.2018	Validation1	Pat103	31.2581	0	17.9383	High HAPS
Allen.2018	Validation1	Pat151	3.41935	0	18.0572	High HAPS
Allen.2018	Validation1	IM_11	5.48387	0	18.1102	High HAPS
Allen.2018	Validation1	Pat55	2.51613	0	18.2623	High HAPS
Allen.2018	Validation1	BLCA-012	15.4516	0	18.339	High HAPS
Allen.2018	Validation1	Pat54	2.6129	0	18.7473	High HAPS
Allen.2018	Validation1	Pat41	1.74194	0	18.758	High HAPS
Allen.2018	Validation1	Pat04	20.8387	1	18.8215	High HAPS
Allen.2018	Validation1	Pat45	1.96774	0	19.2643	High HAPS
Allen.2018	Validation1	MEL-682321	14.4194	1	19.2834	High HAPS
Allen.2018	Validation1	DFCI-11-104	21.2903	1	19.3247	High HAPS
Allen.2018	Validation1	CR9699	11.7419	1	19.3826	High HAPS
Allen.2018	Validation1	PR12117	16.4839	1	19.4333	High HAPS
Allen.2018	Validation1	Pat58	3.19355	0	19.6312	High HAPS
Allen.2018	Validation1	Pat168	2.16129	0	19.8091	High HAPS
Allen.2018	Validation1	Pat71	3.16129	0	19.9217	High HAPS
Allen.2018	Validation1	SD1494	11.5161	1	20.0829	High HAPS
Allen.2018	Validation1	Pat16	2.70968	0	20.0926	High HAPS
Allen.2018	Validation1	NR4045	2.48387	1	20.1242	High HAPS
Allen.2018	Validation1	NR9521	2.70968	1	20.203	High HAPS
Allen.2018	Validation1	Pat117	5.87097	1	20.2197	High HAPS
Allen.2018	Validation1	LSD4744	18.0645	1	20.2903	High HAPS
Allen.2018	Validation1	CR04885	19.1935	1	20.4123	High HAPS
Allen.2018	Validation1	Pat134	2.32258	0	20.71	High HAPS
Allen.2018	Validation1	SD7357	4.74194	1	21.0642	High HAPS
Allen.2018	Validation1	Pat133	4.32258	0	21.0727	High HAPS
Allen.2018	Validation1	Pat138	18.7419	0	21.146	High HAPS
Allen.2018	Validation1	Pat139	1.48387	0	21.3895	High HAPS
Allen.2018	Validation1	Pat110	2.35484	0	22.1161	High HAPS
Allen.2018	Validation1	PR4092	71.129	1	22.7492	High HAPS
Allen.2018	Validation1	Pat11	4.06452	0	23.3904	High HAPS
Allen.2018	Validation1	Pat52	2.19355	0	23.462	High HAPS
Allen.2018	Validation1	Pat62	2.48387	0	24.7094	High HAPS
Allen.2018	Validation1	Pat132	6.03226	1	27.3922	High HAPS
Hellmann.2018	Validation2	CA209012-10-200	38.6037	0	0	Low HAPS
Hellmann.2018	Validation2	CA209012-10-347	7.9836	1	0	Low HAPS
Hellmann.2018	Validation2	CA209012-10-381	2.5955	1	0	Low HAPS
Hellmann.2018	Validation2	CA209012-13-436	0.03	0	0	Low HAPS
Hellmann.2018	Validation2	CA209012-1-454	2.2998	1	1.26333	Low HAPS
Hellmann.2018	Validation2	CA209012-10-437	8.115	1	2.65616	Low HAPS
Hellmann.2018	Validation2	CA209012-13-296	28.7803	0	3.03549	Low HAPS
Hellmann.2018	Validation2	CA209012-13-327	2.3326	1	3.3925	Low HAPS
Hellmann.2018	Validation2	CA209012-10-275	3.6468	1	3.40895	Low HAPS
Hellmann.2018	Validation2	CA209012-10-446	3.9425	1	4.54585	Low HAPS
Hellmann.2018	Validation2	CA209012-13-170	1.4784	0	4.61308	Low HAPS
Hellmann.2018	Validation2	CA209012-10-285	12.0903	1	4.6701	Low HAPS
Hellmann.2018	Validation2	CA209012-14-374	21.8809	0	4.79877	Low HAPS
Hellmann.2018	Validation2	CA209012-4-254	30.3244	0	5.20847	Low HAPS
Hellmann.2018	Validation2	CA209012-14-231	2.1027	1	5.33628	Low HAPS
Hellmann.2018	Validation2	CA209012-13-260	1.6756	1	5.65995	Low HAPS
Hellmann.2018	Validation2	CA209012-10-238	7.8193	1	5.95669	Low HAPS
Hellmann.2018	Validation2	CA209012-13-380	20.0411	0	6.40758	Low HAPS
Hellmann.2018	Validation2	CA209012-16-281	5.1581	1	6.94994	Low HAPS
Hellmann.2018	Validation2	CA209012-13-218	2.2341	1	6.98257	Low HAPS
Hellmann.2018	Validation2	CA209012-13-273	0.0329	0	7.17579	Low HAPS
Hellmann.2018	Validation2	CA209012-16-401	21.6181	0	7.85145	Low HAPS
Hellmann.2018	Validation2	CA209012-14-447	3.5154	1	8.38992	Low HAPS
Hellmann.2018	Validation2	CA209012-13-389	21.191	0	9.0802	Low HAPS
Hellmann.2018	Validation2	CA209012-13-354	1.7084	1	9.29427	Low HAPS
Hellmann.2018	Validation2	CA209012-13-410	22.34	0	9.50664	Low HAPS
Hellmann.2018	Validation2	CA209012-10-395	18.9897	0	9.53696	Low HAPS
Hellmann.2018	Validation2	CA209012-13-212	0.3285	1	9.69847	Low HAPS
Hellmann.2018	Validation2	CA209012-10-252	23.9507	1	9.85191	Low HAPS
Hellmann.2018	Validation2	CA209012-13-235	2.2998	0	10.0801	High HAPS
Hellmann.2018	Validation2	CA209012-10-325	1.8727	1	10.0822	High HAPS
Hellmann.2018	Validation2	CA209012-13-244	10.6119	1	10.3956	High HAPS
Hellmann.2018	Validation2	CA209012-10-384	4.7639	0	10.8459	High HAPS
Hellmann.2018	Validation2	CA209012-5-300	6.5051	1	10.862	High HAPS
Hellmann.2018	Validation2	CA209012-10-429	7.8193	1	10.9669	High HAPS
Hellmann.2018	Validation2	CA209012-13-166	6.8008	1	11.3134	High HAPS
Hellmann.2018	Validation2	CA209012-13-195	3.7125	1	11.5716	High HAPS
Hellmann.2018	Validation2	CA209012-10-352	2.2669	1	11.6907	High HAPS
Hellmann.2018	Validation2	CA209012-10-324	1.4456	1	11.8434	High HAPS
Hellmann.2018	Validation2	CA209012-10-187	7.5565	1	11.8934	High HAPS
Hellmann.2018	Validation2	CA209012-10-240	11.6632	1	11.9484	High HAPS
Hellmann.2018	Validation2	CA209012-10-256	1.3799	1	12.3194	High HAPS
Hellmann.2018	Validation2	CA209012-16-286	2.1027	1	12.3773	High HAPS
Hellmann.2018	Validation2	CA209012-13-156	1.4127	1	12.5587	High HAPS
Hellmann.2018	Validation2	CA209012-10-239	26.152	0	12.7763	High HAPS
Hellmann.2018	Validation2	CA209012-10-182	3.7782	1	13.3683	High HAPS
Hellmann.2018	Validation2	CA209012-13-414	2.3326	1	13.5099	High HAPS
Hellmann.2018	Validation2	CA209012-14-472	14.883	0	13.7044	High HAPS
Hellmann.2018	Validation2	CA209012-13-392	2.3326	1	13.7484	High HAPS
Hellmann.2018	Validation2	CA209012-16-418	13.3388	1	14.3979	High HAPS
Hellmann.2018	Validation2	CA209012-13-399	2.5298	1	14.5049	High HAPS
Hellmann.2018	Validation2	CA209012-13-293	29.7331	0	14.6483	High HAPS
Hellmann.2018	Validation2	CA209012-10-468	5.0924	1	14.9087	High HAPS
Hellmann.2018	Validation2	CA209012-10-219	7.7536	1	15.5173	High HAPS
Hellmann.2018	Validation2	CA209012-10-424	19.0226	0	15.5499	High HAPS
Hellmann.2018	Validation2	CA209012-13-375	17.0513	1	15.6931	High HAPS
Hellmann.2018	Validation2	CA209012-13-442	2.6283	1	15.9621	High HAPS
Hellmann.2018	Validation2	CA209012-10-346	2.4969	1	16.0083	High HAPS
Hellmann.2018	Validation2	CA209012-1-467	7.9836	1	16.1272	High HAPS
Hellmann.2018	Validation2	CA209012-10-396	0.0329	0	16.3473	High HAPS
Hellmann.2018	Validation2	CA209012-10-211	2.9897	1	17.2938	High HAPS
Hellmann.2018	Validation2	CA209012-13-234	5.4209	1	17.566	High HAPS
Hellmann.2018	Validation2	CA209012-10-361	4.1068	1	18.0962	High HAPS
Hellmann.2018	Validation2	CA209012-8-316	2.037	1	18.3293	High HAPS
Hellmann.2018	Validation2	CA209012-14-228	3.3183	1	18.4458	High HAPS
Hellmann.2018	Validation2	CA209012-13-358	23	0	18.916	High HAPS
Hellmann.2018	Validation2	CA209012-13-247	29.9302	0	19.0097	High HAPS
Hellmann.2018	Validation2	CA209012-1-439	7.9507	1	19.2566	High HAPS
Hellmann.2018	Validation2	CA209012-10-345	21.5852	0	19.3609	High HAPS
Hellmann.2018	Validation2	CA209012-10-444	1.2813	1	20.0604	High HAPS
Hellmann.2018	Validation2	CA209012-10-353	22.1437	1	20.1428	High HAPS
Hellmann.2018	Validation2	CA209012-10-445	13.5359	0	20.2999	High HAPS
Hellmann.2018	Validation2	CA209012-14-329	24.3121	0	21.5561	High HAPS
Hellmann.2018	Validation2	CA209012-13-370	22.9979	1	22.1612	High HAPS
Hellmann.2018	Validation2	CA209012-4-463	16.46	0	22.571	High HAPS
Rizvi.2015	Training2	JB112852	3.3	1	1.41228	Low HAPS
Rizvi.2015	Training2	VA1330	4.1	1	2.81786	Low HAPS
Rizvi.2015	Training2	NI9507	1.9	1	3.06789	Low HAPS
Rizvi.2015	Training2	SR070761	3.4	1	3.37325	Low HAPS
Rizvi.2015	Training2	VA7859	6.3	1	3.49556	Low HAPS
Rizvi.2015	Training2	SB010944	27.3	0	3.939	Low HAPS
Rizvi.2015	Training2	KA3947	8.1	1	4.28239	Low HAPS
Rizvi.2015	Training2	GR0134	8.3	1	4.66451	Low HAPS
Rizvi.2015	Training2	WA7899	1.9	1	4.76676	Low HAPS
Rizvi.2015	Training2	LO5004	6.3	1	5.38385	Low HAPS
Rizvi.2015	Training2	R7495	1.4	1	5.50381	Low HAPS
Rizvi.2015	Training2	GR4788	1.9	1	6.22732	Low HAPS
Rizvi.2015	Training2	ZA6965	4.4	0	6.75673	Low HAPS
Rizvi.2015	Training2	DM123062	1.9	1	6.78821	Low HAPS
Rizvi.2015	Training2	SC6470	8.3	1	6.80942	Low HAPS
Rizvi.2015	Training2	MA7027	1.8	1	7.35497	Low HAPS
Rizvi.2015	Training2	BL3403	6.5	1	7.42804	Low HAPS
Rizvi.2015	Training2	AU5884	1.8	1	7.67003	Low HAPS
Rizvi.2015	Training2	LO3793	3.5	1	8.12105	Low HAPS
Rizvi.2015	Training2	DI6359	9.8	0	8.37736	Low HAPS
Rizvi.2015	Training2	RI1933	16.6	0	8.54475	Low HAPS
Rizvi.2015	Training2	Y2087	8.3	1	8.65527	Low HAPS
Rizvi.2015	Training2	CU9061	4	0	8.93911	Low HAPS
Rizvi.2015	Training2	RO3338	2.1	1	9.58017	Low HAPS
Rizvi.2015	Training2	RH090935	10.4	0	10.099	High HAPS
Rizvi.2015	Training2	M4945	14.6	0	10.1078	High HAPS
Rizvi.2015	Training2	ZA6505	1.9	1	10.8466	High HAPS
Rizvi.2015	Training2	AL4602	8.4	0	11.1984	High HAPS
Rizvi.2015	Training2	FR9547	4.2	0	11.6381	High HAPS
Rizvi.2015	Training2	HE3202	14.7	0	12.0691	High HAPS
Rizvi.2015	Training2	SA9755	8.4	0	12.5427	High HAPS
Rizvi.2015	Training2	CA9903	14.5	1	12.9786	High HAPS
Rizvi.2015	Training2	SC0899	12.6	0	13.9016	High HAPS
Rizvi.2015	Training2	TU0428	2.1	1	17.2911	High HAPS
Wang.2022	Training1	P03	6.23333	1	0	Low HAPS
Wang.2022	Training1	P43	1.4	1	0	Low HAPS
Wang.2022	Training1	P45	9.96667	1	0	Low HAPS
Wang.2022	Training1	P53	1.36667	1	0	Low HAPS
Wang.2022	Training1	P46	2.6	1	0.921152	Low HAPS
Wang.2022	Training1	P08	5	1	0.975437	Low HAPS
Wang.2022	Training1	P16	20.5	1	1.78235	Low HAPS
Wang.2022	Training1	P39	1.2	1	1.91028	Low HAPS
Wang.2022	Training1	P21	7.1	1	2.84742	Low HAPS
Wang.2022	Training1	P22	0.366667	1	3.05357	Low HAPS
Wang.2022	Training1	P27	2.03333	1	4.2141	Low HAPS
Wang.2022	Training1	P29	7.56667	1	4.46801	Low HAPS
Wang.2022	Training1	P20	1.63333	1	4.8723	Low HAPS
Wang.2022	Training1	P33	1.2	1	5.81296	Low HAPS
Wang.2022	Training1	P01	7.9	1	6.02954	Low HAPS
Wang.2022	Training1	P14	1.7	1	6.1625	Low HAPS
Wang.2022	Training1	P15	2.03333	1	6.22714	Low HAPS
Wang.2022	Training1	P13	14.3	0	7.14145	Low HAPS
Wang.2022	Training1	P23	7.23333	0	7.88493	Low HAPS
Wang.2022	Training1	P25	3.93333	1	8.4379	Low HAPS
Wang.2022	Training1	P10	1.23333	1	8.68948	Low HAPS
Wang.2022	Training1	P34	23.5333	0	8.85557	Low HAPS
Wang.2022	Training1	P42	3.1	1	9.77592	Low HAPS
Wang.2022	Training1	P30	2.1	1	9.78335	Low HAPS
Wang.2022	Training1	P09	1.83333	1	10.0586	High HAPS
Wang.2022	Training1	P24	51.2	0	10.2004	High HAPS
Wang.2022	Training1	P11	43.0667	0	10.6494	High HAPS
Wang.2022	Training1	P54	15.4	1	11.0401	High HAPS
Wang.2022	Training1	P19	2.76667	1	11.2105	High HAPS
Wang.2022	Training1	P28	4.33333	1	11.5473	High HAPS

## Sheet: Fig2E
Cohort	Batch	Sample	OS_Months	OS_Event	HAPS	Group
TCGA_LUAD	TCGA	TCGA-35-4122	7.39718	0	0	Low HAPS
TCGA_LUAD	TCGA	TCGA-44-2655	43.5283	0	0	Low HAPS
TCGA_LUAD	TCGA	TCGA-44-2668	25.0189	1	0	Low HAPS
TCGA_LUAD	TCGA	TCGA-44-6779	16.4382	1	0	Low HAPS
TCGA_LUAD	TCGA	TCGA-64-1678	39.09	0	0	Low HAPS
TCGA_LUAD	TCGA	TCGA-73-4675	30.312	1	0	Low HAPS
TCGA_LUAD	TCGA	TCGA-75-5147	43.8242	0	0	Low HAPS
TCGA_LUAD	TCGA	TCGA-86-6562	12.3615	1	1.67993	Low HAPS
TCGA_LUAD	TCGA	TCGA-50-6593	11.0465	1	2.20016	Low HAPS
TCGA_LUAD	TCGA	TCGA-50-5055	60.1637	1	2.52076	Low HAPS
TCGA_LUAD	TCGA	TCGA-44-6148	23.145	0	2.72383	Low HAPS
TCGA_LUAD	TCGA	TCGA-50-5930	9.27113	1	4.04225	Low HAPS
TCGA_LUAD	TCGA	TCGA-50-5942	60.7226	0	4.33723	Low HAPS
TCGA_LUAD	TCGA	TCGA-50-6597	41.6872	1	4.71592	Low HAPS
TCGA_LUAD	TCGA	TCGA-64-1677	20.6463	1	4.76402	Low HAPS
TCGA_LUAD	TCGA	TCGA-75-6212	49.8405	1	5.34125	Low HAPS
TCGA_LUAD	TCGA	TCGA-73-4659	23.3751	1	5.60528	Low HAPS
TCGA_LUAD	TCGA	TCGA-71-6725	8.41635	0	5.74124	Low HAPS
TCGA_LUAD	TCGA	TCGA-05-4434	15.0245	1	5.77265	Low HAPS
TCGA_LUAD	TCGA	TCGA-38-4627	37.7092	1	5.83066	Low HAPS
TCGA_LUAD	TCGA	TCGA-49-4490	12.6574	1	5.90758	Low HAPS
TCGA_LUAD	TCGA	TCGA-50-5935	21.4683	1	5.93753	Low HAPS
TCGA_LUAD	TCGA	TCGA-55-6543	14.3012	0	6.21883	Low HAPS
TCGA_LUAD	TCGA	TCGA-05-5420	15.01	0	6.5636	Low HAPS
TCGA_LUAD	TCGA	TCGA-44-3919	33.7311	1	7.07757	Low HAPS
TCGA_LUAD	TCGA	TCGA-49-4514	55.8898	0	7.48309	Low HAPS
TCGA_LUAD	TCGA	TCGA-64-5779	28.4052	0	7.5359	Low HAPS
TCGA_LUAD	TCGA	TCGA-75-5122		1	7.60238	Low HAPS
TCGA_LUAD	TCGA	TCGA-44-3398	38.2352	0	7.89011	Low HAPS
TCGA_LUAD	TCGA	TCGA-49-4507	8.81086	1	7.94819	Low HAPS
TCGA_LUAD	TCGA	TCGA-64-5774	87.9771	0	8.02082	Low HAPS
TCGA_LUAD	TCGA	TCGA-44-5645	28.0107	0	8.10364	Low HAPS
TCGA_LUAD	TCGA	TCGA-75-6203		0	8.15499	Low HAPS
TCGA_LUAD	TCGA	TCGA-05-4426	26.0052	0	8.37957	Low HAPS
TCGA_LUAD	TCGA	TCGA-91-6829	41.3585	1	8.46058	Low HAPS
TCGA_LUAD	TCGA	TCGA-38-4629	28.38	1	8.4875	Low HAPS
TCGA_LUAD	TCGA	TCGA-49-6744	55.3309	0	8.49139	Low HAPS
TCGA_LUAD	TCGA	TCGA-91-6835	2.59723	0	8.49348	Low HAPS
TCGA_LUAD	TCGA	TCGA-44-6146	23.934	0	8.55526	Low HAPS
TCGA_LUAD	TCGA	TCGA-38-4630	35.25	1	8.57539	Low HAPS
TCGA_LUAD	TCGA	TCGA-49-6743	53.2926	0	8.66506	Low HAPS
TCGA_LUAD	TCGA	TCGA-50-6591	3.91229	1	8.67579	Low HAPS
TCGA_LUAD	TCGA	TCGA-55-6712	5.62186	1	8.73803	Low HAPS
TCGA_LUAD	TCGA	TCGA-50-5068	49.2817	1	9.03602	Low HAPS
TCGA_LUAD	TCGA	TCGA-44-2662	42.0817	0	9.16984	Low HAPS
TCGA_LUAD	TCGA	TCGA-05-4410	0	0	9.1755	Low HAPS
TCGA_LUAD	TCGA	TCGA-55-6642	80.5142	0	9.35529	Low HAPS
TCGA_LUAD	TCGA	TCGA-67-6216	4.63557	0	9.39722	Low HAPS
TCGA_LUAD	TCGA	TCGA-44-2661	38.07	0	9.76085	Low HAPS
TCGA_LUAD	TCGA	TCGA-49-4505	14.0711	1	9.77699	Low HAPS
TCGA_LUAD	TCGA	TCGA-75-6211		1	9.88621	Low HAPS
TCGA_LUAD	TCGA	TCGA-38-4631	11.6382	1	10.2073	High HAPS
TCGA_LUAD	TCGA	TCGA-44-2666	3.18901	1	10.257	High HAPS
TCGA_LUAD	TCGA	TCGA-67-3770	20.0546	0	10.4289	High HAPS
TCGA_LUAD	TCGA	TCGA-49-4506	32.8435	1	10.5549	High HAPS
TCGA_LUAD	TCGA	TCGA-50-6595	6.21363	1	10.5966	High HAPS
TCGA_LUAD	TCGA	TCGA-73-4662	82.684	0	10.649	High HAPS
TCGA_LUAD	TCGA	TCGA-50-5939	15.1231	1	10.7968	High HAPS
TCGA_LUAD	TCGA	TCGA-44-2656	46.9803	0	10.827	High HAPS
TCGA_LUAD	TCGA	TCGA-50-5944	57.5336	0	11.0141	High HAPS
TCGA_LUAD	TCGA	TCGA-75-6207		1	11.0308	High HAPS
TCGA_LUAD	TCGA	TCGA-64-1680	37.0188	0	11.2255	High HAPS
TCGA_LUAD	TCGA	TCGA-50-5946	53.1611	0	11.27	High HAPS
TCGA_LUAD	TCGA	TCGA-05-4422	11.9999	0	11.3349	High HAPS
TCGA_LUAD	TCGA	TCGA-44-2659	44.942	0	11.3474	High HAPS
TCGA_LUAD	TCGA	TCGA-55-5899	30.575	0	11.485	High HAPS
TCGA_LUAD	TCGA	TCGA-05-4249	50.0707	0	11.6789	High HAPS
TCGA_LUAD	TCGA	TCGA-67-3773	14.0382	0	11.7715	High HAPS
TCGA_LUAD	TCGA	TCGA-05-4405	20.0546	0	11.7929	High HAPS
TCGA_LUAD	TCGA	TCGA-05-4433	23.9997	0	11.8086	High HAPS
TCGA_LUAD	TCGA	TCGA-50-5932	40.6023	1	11.8166	High HAPS
TCGA_LUAD	TCGA	TCGA-05-5429	9.041	1	11.855	High HAPS
TCGA_LUAD	TCGA	TCGA-49-4510	29.4572	1	12.0093	High HAPS
TCGA_LUAD	TCGA	TCGA-50-5936	8.44922	1	12.0477	High HAPS
TCGA_LUAD	TCGA	TCGA-05-4430	25.0189	0	12.0582	High HAPS
TCGA_LUAD	TCGA	TCGA-67-3774	12.6574	0	12.0591	High HAPS
TCGA_LUAD	TCGA	TCGA-38-6178	14.7286	0	12.1695	High HAPS
TCGA_LUAD	TCGA	TCGA-44-6778	61.2815	0	12.1897	High HAPS
TCGA_LUAD	TCGA	TCGA-05-4250	3.97804	1	12.2178	High HAPS
TCGA_LUAD	TCGA	TCGA-05-5428	22.0272	0	12.3688	High HAPS
TCGA_LUAD	TCGA	TCGA-91-6831	10.1917	0	12.3946	High HAPS
TCGA_LUAD	TCGA	TCGA-55-1596	67.8897	0	12.5885	High HAPS
TCGA_LUAD	TCGA	TCGA-50-5044	20.5148	1	12.6321	High HAPS
TCGA_LUAD	TCGA	TCGA-05-5715	2.03833	0	12.72	High HAPS
TCGA_LUAD	TCGA	TCGA-50-5066	47.4077	0	12.7931	High HAPS
TCGA_LUAD	TCGA	TCGA-05-4395	0	1	12.8738	High HAPS
TCGA_LUAD	TCGA	TCGA-35-4123	5.9835	0	12.976	High HAPS
TCGA_LUAD	TCGA	TCGA-67-6215	5.72049	0	12.9988	High HAPS
TCGA_LUAD	TCGA	TCGA-75-6205		1	13.0139	High HAPS
TCGA_LUAD	TCGA	TCGA-67-6217	13.8738	0	13.2195	High HAPS
TCGA_LUAD	TCGA	TCGA-44-6775	23.1778	0	13.2391	High HAPS
TCGA_LUAD	TCGA	TCGA-44-4112	26.5641	1	13.2706	High HAPS
TCGA_LUAD	TCGA	TCGA-44-5643	33.3037	0	13.4213	High HAPS
TCGA_LUAD	TCGA	TCGA-05-4403	19.0025	0	13.5092	High HAPS
TCGA_LUAD	TCGA	TCGA-05-4390	37.0188	0	13.5367	High HAPS
TCGA_LUAD	TCGA	TCGA-05-4418	9.00812	1	13.5644	High HAPS
TCGA_LUAD	TCGA	TCGA-44-2665	42.7721	0	13.871	High HAPS
TCGA_LUAD	TCGA	TCGA-05-4417	14.9587	0	13.9121	High HAPS
TCGA_LUAD	TCGA	TCGA-05-4384	14.0053	0	13.9185	High HAPS
TCGA_LUAD	TCGA	TCGA-49-4501	46.7173	1	13.9562	High HAPS
TCGA_LUAD	TCGA	TCGA-38-4628	49.0515	1	14.0482	High HAPS
TCGA_LUAD	TCGA	TCGA-75-6206	85.1498	0	14.063	High HAPS
TCGA_LUAD	TCGA	TCGA-67-3772	18.8381	0	14.1571	High HAPS
TCGA_LUAD	TCGA	TCGA-05-4415	2.99175	1	14.1694	High HAPS
TCGA_LUAD	TCGA	TCGA-35-5375	8.67936	0	14.2236	High HAPS
TCGA_LUAD	TCGA	TCGA-64-5815	28.4709	0	14.5869	High HAPS
TCGA_LUAD	TCGA	TCGA-49-6745	17.1615	0	14.7211	High HAPS
TCGA_LUAD	TCGA	TCGA-49-6742	16.0437	1	14.8188	High HAPS
TCGA_LUAD	TCGA	TCGA-55-1594	38.7283	0	14.8267	High HAPS
TCGA_LUAD	TCGA	TCGA-44-6774	21.6326	0	15.0101	High HAPS
TCGA_LUAD	TCGA	TCGA-49-4486	76.2074	1	15.0736	High HAPS
TCGA_LUAD	TCGA	TCGA-49-4494	35.5393	1	15.1793	High HAPS
TCGA_LUAD	TCGA	TCGA-50-6592	25.5449	1	15.2792	High HAPS
TCGA_LUAD	TCGA	TCGA-50-5931	14.2683	1	15.3496	High HAPS
TCGA_LUAD	TCGA	TCGA-91-6828	10.6191	0	15.5309	High HAPS
TCGA_LUAD	TCGA	TCGA-05-4402	8.02183	1	15.6666	High HAPS
TCGA_LUAD	TCGA	TCGA-38-4626	120.788	0	15.6884	High HAPS
TCGA_LUAD	TCGA	TCGA-49-4512	29.7531	1	15.8013	High HAPS
TCGA_LUAD	TCGA	TCGA-50-6594	12.1643	1	15.8763	High HAPS
TCGA_LUAD	TCGA	TCGA-44-2657	44.416	0	16.02	High HAPS
TCGA_LUAD	TCGA	TCGA-44-6145	19.5614	0	16.1066	High HAPS
TCGA_LUAD	TCGA	TCGA-05-4420	29.9832	0	16.135	High HAPS
TCGA_LUAD	TCGA	TCGA-50-5051	15.7149	1	16.1394	High HAPS
TCGA_LUAD	TCGA	TCGA-50-6590	42.3447	1	16.2459	High HAPS
TCGA_LUAD	TCGA	TCGA-44-6147	27.76	0	16.2925	High HAPS
TCGA_LUAD	TCGA	TCGA-67-4679	14.7286	0	16.3	High HAPS
TCGA_LUAD	TCGA	TCGA-05-4244	0	0	16.3356	High HAPS
TCGA_LUAD	TCGA	TCGA-73-4677	1.2493	1	16.3599	High HAPS
TCGA_LUAD	TCGA	TCGA-44-3396	37.1503	0	16.6113	High HAPS
TCGA_LUAD	TCGA	TCGA-73-4670	4.3068	0	16.8326	High HAPS
TCGA_LUAD	TCGA	TCGA-05-5423	4.96433	0	16.9087	High HAPS
TCGA_LUAD	TCGA	TCGA-38-4632	44.6132	1	17.0193	High HAPS
TCGA_LUAD	TCGA	TCGA-64-1676	56.8103	0	17.0327	High HAPS
TCGA_LUAD	TCGA	TCGA-50-5045	71.4732	1	17.2319	High HAPS
TCGA_LUAD	TCGA	TCGA-55-1592	23.0463	1	17.3495	High HAPS
TCGA_LUAD	TCGA	TCGA-73-4668	15.3533	0	17.4671	High HAPS
TCGA_LUAD	TCGA	TCGA-05-4389	45.0077	0	17.7131	High HAPS
TCGA_LUAD	TCGA	TCGA-50-5933	78.6731	1	17.7143	High HAPS
TCGA_LUAD	TCGA	TCGA-64-5778	42.9036	0	17.909	High HAPS
TCGA_LUAD	TCGA	TCGA-38-4625	97.7414	0	17.9274	High HAPS
TCGA_LUAD	TCGA	TCGA-49-4487	28.1093	1	18.0384	High HAPS
TCGA_LUAD	TCGA	TCGA-75-5146	77.8512	0	18.0747	High HAPS
TCGA_LUAD	TCGA	TCGA-73-4666	26.3011	0	18.379	High HAPS
TCGA_LUAD	TCGA	TCGA-80-5611	85.3141	0	18.6491	High HAPS
TCGA_LUAD	TCGA	TCGA-75-5126		0	18.7496	High HAPS
TCGA_LUAD	TCGA	TCGA-05-4432	25.0189	0	18.9854	High HAPS
TCGA_LUAD	TCGA	TCGA-35-3615	0.460269	0	19.2384	High HAPS
TCGA_LUAD	TCGA	TCGA-49-6767	22.2573	0	19.2528	High HAPS
TCGA_LUAD	TCGA	TCGA-55-1595	48.6241	0	19.275	High HAPS
TCGA_LUAD	TCGA	TCGA-75-5125	66.6404	1	19.5935	High HAPS
TCGA_LUAD	TCGA	TCGA-44-3918	34.0599	0	19.794	High HAPS
TCGA_LUAD	TCGA	TCGA-44-6776	86.0045	0	20.172	High HAPS
TCGA_LUAD	TCGA	TCGA-44-6777	32.449	1	20.2044	High HAPS
TCGA_LUAD	TCGA	TCGA-05-4398	47.0461	0	20.5687	High HAPS
TCGA_LUAD	TCGA	TCGA-05-4427	26.0052	0	20.5896	High HAPS
TCGA_LUAD	TCGA	TCGA-49-4488	28.5695	1	20.6849	High HAPS
TCGA_LUAD	TCGA	TCGA-50-5049	101.719	0	21.0736	High HAPS
TCGA_LUAD	TCGA	TCGA-05-4397	24.0326	1	21.238	High HAPS
TCGA_LUAD	TCGA	TCGA-50-5941	48.4597	0	21.4853	High HAPS
TCGA_LUAD	TCGA	TCGA-67-3771	20.0546	0	21.9414	High HAPS
TCGA_LUAD	TCGA	TCGA-64-5781	51.2542	0	22.0496	High HAPS
TCGA_LUAD	TCGA	TCGA-05-4424	30.0161	0	22.1088	High HAPS
TCGA_LUAD	TCGA	TCGA-91-6836	13.7094	0	23.7587	High HAPS
TCGA_LUAD	TCGA	TCGA-05-4382	19.9559	0	24.113	High HAPS
TCGA_LUSC	TCGA	TCGA-18-3416	31.96	1	0	Low HAPS
TCGA_LUSC	TCGA	TCGA-34-5234	74.61	0	0	Low HAPS
TCGA_LUSC	TCGA	TCGA-39-5021	68.53	1	0	Low HAPS
TCGA_LUSC	TCGA	TCGA-56-1622	28.94	1	0	Low HAPS
TCGA_LUSC	TCGA	TCGA-66-2766	1.02	0	0	Low HAPS
TCGA_LUSC	TCGA	TCGA-66-2781	3.98	0	0	Low HAPS
TCGA_LUSC	TCGA	TCGA-39-5027	102.1	0	2.1634	Low HAPS
TCGA_LUSC	TCGA	TCGA-21-1070	119.45	0	3.69478	Low HAPS
TCGA_LUSC	TCGA	TCGA-21-5786	33.9	0	4.21796	Low HAPS
TCGA_LUSC	TCGA	TCGA-18-4086	2.79	1	4.38447	Low HAPS
TCGA_LUSC	TCGA	TCGA-22-5477	44.22	1	4.7311	Low HAPS
TCGA_LUSC	TCGA	TCGA-21-1077	34.76	1	4.96378	Low HAPS
TCGA_LUSC	TCGA	TCGA-34-5927	44.71	0	5.12132	Low HAPS
TCGA_LUSC	TCGA	TCGA-18-3408	75.69	1	5.6633	Low HAPS
TCGA_LUSC	TCGA	TCGA-39-5019	111.27	0	6.02867	Low HAPS
TCGA_LUSC	TCGA	TCGA-39-5029	24.31	1	6.25858	Low HAPS
TCGA_LUSC	TCGA	TCGA-66-2785	1.97	0	6.34946	Low HAPS
TCGA_LUSC	TCGA	TCGA-66-2755	0.92	0	6.67177	Low HAPS
TCGA_LUSC	TCGA	TCGA-60-2712	9	1	6.84264	Low HAPS
TCGA_LUSC	TCGA	TCGA-22-5478	0.79	1	7.63142	Low HAPS
TCGA_LUSC	TCGA	TCGA-60-2723	35.87	0	7.65156	Low HAPS
TCGA_LUSC	TCGA	TCGA-66-2777	2	0	7.68082	Low HAPS
TCGA_LUSC	TCGA	TCGA-66-2789	4.04	1	7.89916	Low HAPS
TCGA_LUSC	TCGA	TCGA-18-5592	49.9	0	8.00621	Low HAPS
TCGA_LUSC	TCGA	TCGA-46-6026	13.9	0	8.07709	Low HAPS
TCGA_LUSC	TCGA	TCGA-21-1078	15.57	1	8.09276	Low HAPS
TCGA_LUSC	TCGA	TCGA-43-5668	18.36	1	8.58464	Low HAPS
TCGA_LUSC	TCGA	TCGA-22-5474	14.62	1	8.9188	Low HAPS
TCGA_LUSC	TCGA	TCGA-22-5485	30.09	1	8.92647	Low HAPS
TCGA_LUSC	TCGA	TCGA-39-5035	68.33	0	9.13209	Low HAPS
TCGA_LUSC	TCGA	TCGA-18-4083	6.18	1	9.15934	Low HAPS
TCGA_LUSC	TCGA	TCGA-39-5039	17.87	1	9.34804	Low HAPS
TCGA_LUSC	TCGA	TCGA-85-6175	9.66	1	9.42746	Low HAPS
TCGA_LUSC	TCGA	TCGA-66-2792	29.99	0	9.4495	Low HAPS
TCGA_LUSC	TCGA	TCGA-60-2715	35.32	1	9.48127	Low HAPS
TCGA_LUSC	TCGA	TCGA-34-2596	2.63	1	9.50849	Low HAPS
TCGA_LUSC	TCGA	TCGA-22-5482	11.73	1	9.68144	Low HAPS
TCGA_LUSC	TCGA	TCGA-22-1011	1.74	1	9.71709	Low HAPS
TCGA_LUSC	TCGA	TCGA-56-5897	12.42	0	9.7687	Low HAPS
TCGA_LUSC	TCGA	TCGA-60-2721	32.29	0	9.97789	Low HAPS
TCGA_LUSC	TCGA	TCGA-60-2708	80.39	0	10.003	High HAPS
TCGA_LUSC	TCGA	TCGA-18-3407	4.47	1	10.0301	High HAPS
TCGA_LUSC	TCGA	TCGA-22-5471	60.61	0	10.0834	High HAPS
TCGA_LUSC	TCGA	TCGA-22-1002	4.3	1	10.2255	High HAPS
TCGA_LUSC	TCGA	TCGA-21-1071	46.85	1	10.3397	High HAPS
TCGA_LUSC	TCGA	TCGA-46-6025	10.64	0	10.3873	High HAPS
TCGA_LUSC	TCGA	TCGA-66-2765	2	0	10.496	High HAPS
TCGA_LUSC	TCGA	TCGA-51-4079	0.39	1	10.4974	High HAPS
TCGA_LUSC	TCGA	TCGA-60-2722	29.83	0	10.6922	High HAPS
TCGA_LUSC	TCGA	TCGA-21-1081	9.33	1	10.715	High HAPS
TCGA_LUSC	TCGA	TCGA-18-3415	92.08	1	10.7383	High HAPS
TCGA_LUSC	TCGA	TCGA-39-5037	55.52	0	10.9526	High HAPS
TCGA_LUSC	TCGA	TCGA-37-4135	6.8	0	11.0972	High HAPS
TCGA_LUSC	TCGA	TCGA-60-2713	56.87	0	11.165	High HAPS
TCGA_LUSC	TCGA	TCGA-43-6647	24.87	0	11.2363	High HAPS
TCGA_LUSC	TCGA	TCGA-66-2782	11.99	1	11.3106	High HAPS
TCGA_LUSC	TCGA	TCGA-22-4607	19.28	1	11.3323	High HAPS
TCGA_LUSC	TCGA	TCGA-33-4547	79.47	0	11.3413	High HAPS
TCGA_LUSC	TCGA	TCGA-56-6545	21.88	0	11.3878	High HAPS
TCGA_LUSC	TCGA	TCGA-34-5239	60.25	0	11.4146	High HAPS
TCGA_LUSC	TCGA	TCGA-18-3417	36.04	1	11.4824	High HAPS
TCGA_LUSC	TCGA	TCGA-22-0944	7.33	1	11.6014	High HAPS
TCGA_LUSC	TCGA	TCGA-33-4582	103.45	1	11.617	High HAPS
TCGA_LUSC	TCGA	TCGA-34-5232	81.18	0	11.6238	High HAPS
TCGA_LUSC	TCGA	TCGA-66-2757	43.96	1	11.8193	High HAPS
TCGA_LUSC	TCGA	TCGA-22-5491	56.27	1	11.889	High HAPS
TCGA_LUSC	TCGA	TCGA-46-3767	13.01	0	12.0908	High HAPS
TCGA_LUSC	TCGA	TCGA-21-5787	10.81	1	12.1698	High HAPS
TCGA_LUSC	TCGA	TCGA-33-6737	19.74	1	12.2986	High HAPS
TCGA_LUSC	TCGA	TCGA-34-5236	9.07	1	12.3533	High HAPS
TCGA_LUSC	TCGA	TCGA-60-2707	21.91	1	12.3896	High HAPS
TCGA_LUSC	TCGA	TCGA-22-5489	62.81	1	12.6133	High HAPS
TCGA_LUSC	TCGA	TCGA-22-4593	35.05	1	12.6366	High HAPS
TCGA_LUSC	TCGA	TCGA-18-3411	117.48	0	12.6458	High HAPS
TCGA_LUSC	TCGA	TCGA-63-6202	52.63	0	12.6921	High HAPS
TCGA_LUSC	TCGA	TCGA-60-2725	26.81	0	12.8786	High HAPS
TCGA_LUSC	TCGA	TCGA-66-2780	12.02	1	12.8972	High HAPS
TCGA_LUSC	TCGA	TCGA-66-2767	2	0	12.9065	High HAPS
TCGA_LUSC	TCGA	TCGA-70-6723	12.32	0	12.9069	High HAPS
TCGA_LUSC	TCGA	TCGA-60-2719	42.61	0	12.9906	High HAPS
TCGA_LUSC	TCGA	TCGA-66-2778	18.99	0	13.0421	High HAPS
TCGA_LUSC	TCGA	TCGA-34-5240	50.62	0	13.0446	High HAPS
TCGA_LUSC	TCGA	TCGA-66-2742	21.06	0	13.1071	High HAPS
TCGA_LUSC	TCGA	TCGA-46-3765	13.3	0	13.2994	High HAPS
TCGA_LUSC	TCGA	TCGA-66-2787	39.98	0	13.3005	High HAPS
TCGA_LUSC	TCGA	TCGA-21-5782	31.6	1	13.3259	High HAPS
TCGA_LUSC	TCGA	TCGA-21-1076	60.84	0	13.3836	High HAPS
TCGA_LUSC	TCGA	TCGA-39-5024	82.46	0	13.4749	High HAPS
TCGA_LUSC	TCGA	TCGA-22-4601	34.72	1	13.5224	High HAPS
TCGA_LUSC	TCGA	TCGA-46-3769	4.43	0	13.8578	High HAPS
TCGA_LUSC	TCGA	TCGA-70-6722	12.06	0	13.8752	High HAPS
TCGA_LUSC	TCGA	TCGA-66-2763	0.99	0	13.8873	High HAPS
TCGA_LUSC	TCGA	TCGA-39-5028	1.71	1	13.9003	High HAPS
TCGA_LUSC	TCGA	TCGA-37-4141	0.39	0	13.9008	High HAPS
TCGA_LUSC	TCGA	TCGA-66-2727	16.95	1	14	High HAPS
TCGA_LUSC	TCGA	TCGA-46-3768	9.82	1	14.1807	High HAPS
TCGA_LUSC	TCGA	TCGA-43-6770	21.45	0	14.2684	High HAPS
TCGA_LUSC	TCGA	TCGA-51-4080	0.39	1	14.2887	High HAPS
TCGA_LUSC	TCGA	TCGA-66-2773	3.02	1	14.3133	High HAPS
TCGA_LUSC	TCGA	TCGA-22-5480	71.29	1	14.3301	High HAPS
TCGA_LUSC	TCGA	TCGA-18-3421	86.89	0	14.3926	High HAPS
TCGA_LUSC	TCGA	TCGA-39-5036	71.12	0	14.4354	High HAPS
TCGA_LUSC	TCGA	TCGA-18-3412	11.33	1	14.6247	High HAPS
TCGA_LUSC	TCGA	TCGA-60-2726	11.76	1	14.6468	High HAPS
TCGA_LUSC	TCGA	TCGA-34-2600	61.56	1	14.7255	High HAPS
TCGA_LUSC	TCGA	TCGA-18-3406	12.19	1	14.9131	High HAPS
TCGA_LUSC	TCGA	TCGA-22-5472	64.88	1	14.9866	High HAPS
TCGA_LUSC	TCGA	TCGA-56-6546		1	15.0117	High HAPS
TCGA_LUSC	TCGA	TCGA-34-2608	32.85	1	15.077	High HAPS
TCGA_LUSC	TCGA	TCGA-34-5929	4.96	1	15.136	High HAPS
TCGA_LUSC	TCGA	TCGA-66-2734	43.07	0	15.1529	High HAPS
TCGA_LUSC	TCGA	TCGA-43-6143	22.96	0	15.1576	High HAPS
TCGA_LUSC	TCGA	TCGA-22-4604	13.11	1	15.2296	High HAPS
TCGA_LUSC	TCGA	TCGA-66-2800	49.01	0	15.3102	High HAPS
TCGA_LUSC	TCGA	TCGA-66-2783	24.93	0	15.4134	High HAPS
TCGA_LUSC	TCGA	TCGA-66-2791	5.03	1	15.4779	High HAPS
TCGA_LUSC	TCGA	TCGA-22-4595	24.11	1	15.6763	High HAPS
TCGA_LUSC	TCGA	TCGA-18-5595	27.17	1	15.6812	High HAPS
TCGA_LUSC	TCGA	TCGA-18-3414	23.52	1	15.6888	High HAPS
TCGA_LUSC	TCGA	TCGA-66-2794	54.04	0	15.6986	High HAPS
TCGA_LUSC	TCGA	TCGA-33-4586	14.06	1	15.7078	High HAPS
TCGA_LUSC	TCGA	TCGA-66-2793	10.05	1	15.719	High HAPS
TCGA_LUSC	TCGA	TCGA-22-1012	14.09	1	15.7488	High HAPS
TCGA_LUSC	TCGA	TCGA-60-2711	41.39	0	15.7626	High HAPS
TCGA_LUSC	TCGA	TCGA-60-2709	49.44	0	15.8307	High HAPS
TCGA_LUSC	TCGA	TCGA-39-5022	55.16	1	15.8353	High HAPS
TCGA_LUSC	TCGA	TCGA-43-3920	33.08	0	16.3845	High HAPS
TCGA_LUSC	TCGA	TCGA-66-2758	20.99	0	16.6339	High HAPS
TCGA_LUSC	TCGA	TCGA-22-1016	27	1	16.6964	High HAPS
TCGA_LUSC	TCGA	TCGA-66-2756	0.99	0	16.7357	High HAPS
TCGA_LUSC	TCGA	TCGA-66-2786	25.95	0	16.762	High HAPS
TCGA_LUSC	TCGA	TCGA-39-5016	126.48	0	16.978	High HAPS
TCGA_LUSC	TCGA	TCGA-56-5898	18.23	0	17.0925	High HAPS
TCGA_LUSC	TCGA	TCGA-43-6771	5.45	1	17.1084	High HAPS
TCGA_LUSC	TCGA	TCGA-22-5473	63.5	1	17.111	High HAPS
TCGA_LUSC	TCGA	TCGA-39-5031	60.48	1	17.2544	High HAPS
TCGA_LUSC	TCGA	TCGA-66-2795	4.01	0	17.2677	High HAPS
TCGA_LUSC	TCGA	TCGA-34-5928	39.29	0	17.3056	High HAPS
TCGA_LUSC	TCGA	TCGA-33-4533	133.64	0	17.3118	High HAPS
TCGA_LUSC	TCGA	TCGA-22-4591	20.47	1	17.369	High HAPS
TCGA_LUSC	TCGA	TCGA-34-5231	65.18	1	17.4152	High HAPS
TCGA_LUSC	TCGA	TCGA-39-5030	1.94	1	17.43	High HAPS
TCGA_LUSC	TCGA	TCGA-60-2724	23.55	0	17.4721	High HAPS
TCGA_LUSC	TCGA	TCGA-43-3394	39.09	1	17.4835	High HAPS
TCGA_LUSC	TCGA	TCGA-37-3783	4.01	0	17.4908	High HAPS
TCGA_LUSC	TCGA	TCGA-63-5128		1	17.5591	High HAPS
TCGA_LUSC	TCGA	TCGA-18-3410	4.8	1	17.6044	High HAPS
TCGA_LUSC	TCGA	TCGA-66-2754	2	0	17.6435	High HAPS
TCGA_LUSC	TCGA	TCGA-66-2788	22.96	0	17.6719	High HAPS
TCGA_LUSC	TCGA	TCGA-21-5784	41.66	0	17.8515	High HAPS
TCGA_LUSC	TCGA	TCGA-37-3789	0.43	0	17.8941	High HAPS
TCGA_LUSC	TCGA	TCGA-22-4599	38.14	1	17.9251	High HAPS
TCGA_LUSC	TCGA	TCGA-18-3419	92.35	0	17.9649	High HAPS
TCGA_LUSC	TCGA	TCGA-60-2720	3.19	0	17.9697	High HAPS
TCGA_LUSC	TCGA	TCGA-37-4133	7.82	0	17.9878	High HAPS
TCGA_LUSC	TCGA	TCGA-22-5492	16.62	1	18.0104	High HAPS
TCGA_LUSC	TCGA	TCGA-66-2744	0.99	0	18.0199	High HAPS
TCGA_LUSC	TCGA	TCGA-51-4081	29.93	0	18.0527	High HAPS
TCGA_LUSC	TCGA	TCGA-66-2770	23	0	18.1338	High HAPS
TCGA_LUSC	TCGA	TCGA-66-2771	18.99	0	18.1647	High HAPS
TCGA_LUSC	TCGA	TCGA-33-4532	128.91	1	18.3017	High HAPS
TCGA_LUSC	TCGA	TCGA-85-6560	41.36	0	18.4593	High HAPS
TCGA_LUSC	TCGA	TCGA-43-2578	22.47	1	18.9813	High HAPS
TCGA_LUSC	TCGA	TCGA-60-2698	10.22	1	18.9822	High HAPS
TCGA_LUSC	TCGA	TCGA-22-4613	11.76	1	19.3509	High HAPS
TCGA_LUSC	TCGA	TCGA-63-5131		1	20.3238	High HAPS
TCGA_LUSC	TCGA	TCGA-66-2759	25.03	0	20.6072	High HAPS
TCGA_LUSC	TCGA	TCGA-18-3409	123.09	0	21.4697	High HAPS
TCGA_LUSC	TCGA	TCGA-85-6561	40.21	0	22.6099	High HAPS

[truncated: 43 more sheets: Fig2F, Fig2G, Fig2H, Fig2I, Fig3A, Fig3B, Fig3C, Fig3D, Fig3E, Fig3F, Fig4A, Fig4B, Fig4C, Fig4D, Fig4E, Fig4F, Fig4G, Fig5A, Fig5B, Fig5C …]
